# Supplementary material for: UXT oligomerization is essential for its role as an autophagy adaptor
Source: iScience. 2025 Feb 13;28(3):112013. doi: 10.1016/j.isci.2025.112013 (PMC11910115; doi:10.1016/j.isci.2025.112013)
Supplement: Data S1. Structural model of UXT monomer, related to Figure 5 [file mmc2.zip › Data S1. UXT monomer.pdb]

HEADER                                            01-JUN-22                     
TITLE     ALPHAFOLD MONOMER V2.0 PREDICTION FOR PROTEIN UXT (Q9UBK9)            
COMPND    MOL_ID: 1;                                                            
COMPND   2 MOLECULE: PROTEIN UXT;                                               
COMPND   3 CHAIN: A                                                             
SOURCE    MOL_ID: 1;                                                            
SOURCE   2 ORGANISM_SCIENTIFIC: HOMO SAPIENS;                                   
SOURCE   3 ORGANISM_TAXID: 9606                                                 
REMARK   1                                                                      
REMARK   1 REFERENCE 1                                                          
REMARK   1  AUTH   JOHN JUMPER, RICHARD EVANS, ALEXANDER PRITZEL, TIM GREEN,    
REMARK   1  AUTH 2 MICHAEL FIGURNOV, OLAF RONNEBERGER, KATHRYN TUNYASUVUNAKOOL, 
REMARK   1  AUTH 3 RUSS BATES, AUGUSTIN ZIDEK, ANNA POTAPENKO, ALEX BRIDGLAND,  
REMARK   1  AUTH 4 CLEMENS MEYER, SIMON A A KOHL, ANDREW J BALLARD,             
REMARK   1  AUTH 5 ANDREW COWIE, BERNARDINO ROMERA-PAREDES, STANISLAV NIKOLOV,  
REMARK   1  AUTH 6 RISHUB JAIN, JONAS ADLER, TREVOR BACK, STIG PETERSEN,        
REMARK   1  AUTH 7 DAVID REIMAN, ELLEN CLANCY, MICHAL ZIELINSKI,                
REMARK   1  AUTH 8 MARTIN STEINEGGER, MICHALINA PACHOLSKA, TAMAS BERGHAMMER,    
REMARK   1  AUTH 9 DAVID SILVER, ORIOL VINYALS, ANDREW W SENIOR,                
REMARK   1  AUTH10 KORAY KAVUKCUOGLU, PUSHMEET KOHLI, DEMIS HASSABIS            
REMARK   1  TITL   HIGHLY ACCURATE PROTEIN STRUCTURE PREDICTION WITH ALPHAFOLD  
REMARK   1  REF    NATURE                        V. 596   583 2021              
REMARK   1  REFN                   ISSN 0028-0836                               
REMARK   1  PMID   34265844                                                     
REMARK   1  DOI    10.1038/s41586-021-03819-2                                   
REMARK   1                                                                      
REMARK   1 DISCLAIMERS                                                          
REMARK   1 ALPHAFOLD DATA, COPYRIGHT (2021) DEEPMIND TECHNOLOGIES LIMITED. THE  
REMARK   1 INFORMATION PROVIDED IS THEORETICAL MODELLING ONLY AND CAUTION SHOULD
REMARK   1 BE EXERCISED IN ITS USE. IT IS PROVIDED "AS-IS" WITHOUT ANY WARRANTY 
REMARK   1 OF ANY KIND, WHETHER EXPRESSED OR IMPLIED. NO WARRANTY IS GIVEN THAT 
REMARK   1 USE OF THE INFORMATION SHALL NOT INFRINGE THE RIGHTS OF ANY THIRD    
REMARK   1 PARTY. THE INFORMATION IS NOT INTENDED TO BE A SUBSTITUTE FOR        
REMARK   1 PROFESSIONAL MEDICAL ADVICE, DIAGNOSIS, OR TREATMENT, AND DOES NOT   
REMARK   1 CONSTITUTE MEDICAL OR OTHER PROFESSIONAL ADVICE. IT IS AVAILABLE FOR 
REMARK   1 ACADEMIC AND COMMERCIAL PURPOSES, UNDER CC-BY 4.0 LICENCE.           
DBREF  XXXX A    1   157  UNP    Q9UBK9   UXT_HUMAN        1    157             
SEQRES   1 A  157  MET ALA THR PRO PRO LYS ARG ARG ALA VAL GLU ALA THR          
SEQRES   2 A  157  GLY GLU LYS VAL LEU ARG TYR GLU THR PHE ILE SER ASP          
SEQRES   3 A  157  VAL LEU GLN ARG ASP LEU ARG LYS VAL LEU ASP HIS ARG          
SEQRES   4 A  157  ASP LYS VAL TYR GLU GLN LEU ALA LYS TYR LEU GLN LEU          
SEQRES   5 A  157  ARG ASN VAL ILE GLU ARG LEU GLN GLU ALA LYS HIS SER          
SEQRES   6 A  157  GLU LEU TYR MET GLN VAL ASP LEU GLY CYS ASN PHE PHE          
SEQRES   7 A  157  VAL ASP THR VAL VAL PRO ASP THR SER ARG ILE TYR VAL          
SEQRES   8 A  157  ALA LEU GLY TYR GLY PHE PHE LEU GLU LEU THR LEU ALA          
SEQRES   9 A  157  GLU ALA LEU LYS PHE ILE ASP ARG LYS SER SER LEU LEU          
SEQRES  10 A  157  THR GLU LEU SER ASN SER LEU THR LYS ASP SER MET ASN          
SEQRES  11 A  157  ILE LYS ALA HIS ILE HIS MET LEU LEU GLU GLY LEU ARG          
SEQRES  12 A  157  GLU LEU GLN GLY LEU GLN ASN PHE PRO GLU LYS PRO HIS          
SEQRES  13 A  157  HIS                                                          
CRYST1    1.000    1.000    1.000  90.00  90.00  90.00 P 1           1          
ORIGX1      1.000000  0.000000  0.000000        0.00000                         
ORIGX2      0.000000  1.000000  0.000000        0.00000                         
ORIGX3      0.000000  0.000000  1.000000        0.00000                         
SCALE1      1.000000  0.000000  0.000000        0.00000                         
SCALE2      0.000000  1.000000  0.000000        0.00000                         
SCALE3      0.000000  0.000000  1.000000        0.00000                         
MODEL        1                                                                  
ATOM      1  N   MET A   1      34.126  24.754 -46.977  1.00 42.53           N  
ATOM      2  CA  MET A   1      35.124  24.369 -45.953  1.00 42.53           C  
ATOM      3  C   MET A   1      34.695  23.045 -45.339  1.00 42.53           C  
ATOM      4  CB  MET A   1      35.230  25.443 -44.857  1.00 42.53           C  
ATOM      5  O   MET A   1      33.664  23.010 -44.685  1.00 42.53           O  
ATOM      6  CG  MET A   1      36.159  26.598 -45.239  1.00 42.53           C  
ATOM      7  SD  MET A   1      36.226  27.864 -43.949  1.00 42.53           S  
ATOM      8  CE  MET A   1      37.684  28.810 -44.467  1.00 42.53           C  
ATOM      9  N   ALA A   2      35.409  21.948 -45.603  1.00 53.84           N  
ATOM     10  CA  ALA A   2      35.109  20.661 -44.977  1.00 53.84           C  
ATOM     11  C   ALA A   2      35.594  20.679 -43.519  1.00 53.84           C  
ATOM     12  CB  ALA A   2      35.760  19.540 -45.797  1.00 53.84           C  
ATOM     13  O   ALA A   2      36.763  20.967 -43.263  1.00 53.84           O  
ATOM     14  N   THR A   3      34.705  20.407 -42.563  1.00 53.51           N  
ATOM     15  CA  THR A   3      35.061  20.302 -41.142  1.00 53.51           C  
ATOM     16  C   THR A   3      36.124  19.209 -40.956  1.00 53.51           C  
ATOM     17  CB  THR A   3      33.838  19.972 -40.257  1.00 53.51           C  
ATOM     18  O   THR A   3      35.924  18.101 -41.465  1.00 53.51           O  
ATOM     19  CG2 THR A   3      33.828  20.805 -38.978  1.00 53.51           C  
ATOM     20  OG1 THR A   3      32.624  20.216 -40.936  1.00 53.51           O  
ATOM     21  N   PRO A   4      37.244  19.475 -40.252  1.00 55.86           N  
ATOM     22  CA  PRO A   4      38.316  18.499 -40.098  1.00 55.86           C  
ATOM     23  C   PRO A   4      37.823  17.203 -39.428  1.00 55.86           C  
ATOM     24  CB  PRO A   4      39.430  19.175 -39.290  1.00 55.86           C  
ATOM     25  O   PRO A   4      37.005  17.271 -38.506  1.00 55.86           O  
ATOM     26  CG  PRO A   4      38.962  20.605 -39.014  1.00 55.86           C  
ATOM     27  CD  PRO A   4      37.616  20.769 -39.713  1.00 55.86           C  
ATOM     28  N   PRO A   5      38.353  16.027 -39.815  1.00 67.26           N  
ATOM     29  CA  PRO A   5      37.869  14.721 -39.352  1.00 67.26           C  
ATOM     30  C   PRO A   5      37.905  14.562 -37.824  1.00 67.26           C  
ATOM     31  CB  PRO A   5      38.751  13.685 -40.065  1.00 67.26           C  
ATOM     32  O   PRO A   5      37.009  13.947 -37.252  1.00 67.26           O  
ATOM     33  CG  PRO A   5      39.998  14.463 -40.484  1.00 67.26           C  
ATOM     34  CD  PRO A   5      39.454  15.861 -40.748  1.00 67.26           C  
ATOM     35  N   LYS A   6      38.879  15.189 -37.145  1.00 59.98           N  
ATOM     36  CA  LYS A   6      38.951  15.203 -35.674  1.00 59.98           C  
ATOM     37  C   LYS A   6      37.774  15.935 -35.019  1.00 59.98           C  
ATOM     38  CB  LYS A   6      40.287  15.792 -35.187  1.00 59.98           C  
ATOM     39  O   LYS A   6      37.304  15.479 -33.986  1.00 59.98           O  
ATOM     40  CG  LYS A   6      41.468  14.822 -35.363  1.00 59.98           C  
ATOM     41  CD  LYS A   6      42.739  15.367 -34.689  1.00 59.98           C  
ATOM     42  CE  LYS A   6      43.889  14.353 -34.790  1.00 59.98           C  
ATOM     43  NZ  LYS A   6      45.108  14.809 -34.069  1.00 59.98           N  
ATOM     44  N   ARG A   7      37.271  17.031 -35.609  1.00 59.10           N  
ATOM     45  CA  ARG A   7      36.110  17.762 -35.062  1.00 59.10           C  
ATOM     46  C   ARG A   7      34.831  16.935 -35.179  1.00 59.10           C  
ATOM     47  CB  ARG A   7      35.933  19.143 -35.712  1.00 59.10           C  
ATOM     48  O   ARG A   7      34.131  16.793 -34.189  1.00 59.10           O  
ATOM     49  CG  ARG A   7      37.021  20.137 -35.278  1.00 59.10           C  
ATOM     50  CD  ARG A   7      36.675  21.549 -35.767  1.00 59.10           C  
ATOM     51  NE  ARG A   7      37.715  22.534 -35.405  1.00 59.10           N  
ATOM     52  NH1 ARG A   7      36.663  24.383 -36.270  1.00 59.10           N  
ATOM     53  NH2 ARG A   7      38.636  24.616 -35.256  1.00 59.10           N  
ATOM     54  CZ  ARG A   7      37.668  23.834 -35.646  1.00 59.10           C  
ATOM     55  N   ARG A   8      34.613  16.286 -36.331  1.00 61.58           N  
ATOM     56  CA  ARG A   8      33.462  15.387 -36.544  1.00 61.58           C  
ATOM     57  C   ARG A   8      33.424  14.226 -35.547  1.00 61.58           C  
ATOM     58  CB  ARG A   8      33.467  14.822 -37.971  1.00 61.58           C  
ATOM     59  O   ARG A   8      32.354  13.867 -35.076  1.00 61.58           O  
ATOM     60  CG  ARG A   8      33.182  15.886 -39.036  1.00 61.58           C  
ATOM     61  CD  ARG A   8      33.103  15.213 -40.410  1.00 61.58           C  
ATOM     62  NE  ARG A   8      32.772  16.181 -41.470  1.00 61.58           N  
ATOM     63  NH1 ARG A   8      32.839  14.713 -43.237  1.00 61.58           N  
ATOM     64  NH2 ARG A   8      32.282  16.849 -43.584  1.00 61.58           N  
ATOM     65  CZ  ARG A   8      32.640  15.910 -42.755  1.00 61.58           C  
ATOM     66  N   ALA A   9      34.581  13.641 -35.225  1.00 65.79           N  
ATOM     67  CA  ALA A   9      34.663  12.558 -34.245  1.00 65.79           C  
ATOM     68  C   ALA A   9      34.309  13.033 -32.824  1.00 65.79           C  
ATOM     69  CB  ALA A   9      36.065  11.941 -34.308  1.00 65.79           C  
ATOM     70  O   ALA A   9      33.557  12.356 -32.132  1.00 65.79           O  
ATOM     71  N   VAL A  10      34.804  14.205 -32.410  1.00 69.65           N  
ATOM     72  CA  VAL A  10      34.499  14.790 -31.091  1.00 69.65           C  
ATOM     73  C   VAL A  10      33.021  15.180 -30.982  1.00 69.65           C  
ATOM     74  CB  VAL A  10      35.423  15.989 -30.799  1.00 69.65           C  
ATOM     75  O   VAL A  10      32.386  14.858 -29.981  1.00 69.65           O  
ATOM     76  CG1 VAL A  10      35.067  16.709 -29.493  1.00 69.65           C  
ATOM     77  CG2 VAL A  10      36.885  15.534 -30.671  1.00 69.65           C  
ATOM     78  N   GLU A  11      32.455  15.800 -32.021  1.00 72.05           N  
ATOM     79  CA  GLU A  11      31.025  16.140 -32.098  1.00 72.05           C  
ATOM     80  C   GLU A  11      30.146  14.880 -32.006  1.00 72.05           C  
ATOM     81  CB  GLU A  11      30.752  16.911 -33.406  1.00 72.05           C  
ATOM     82  O   GLU A  11      29.225  14.827 -31.192  1.00 72.05           O  
ATOM     83  CG  GLU A  11      31.298  18.355 -33.379  1.00 72.05           C  
ATOM     84  CD  GLU A  11      31.373  19.037 -34.762  1.00 72.05           C  
ATOM     85  OE1 GLU A  11      31.948  20.151 -34.829  1.00 72.05           O  
ATOM     86  OE2 GLU A  11      30.978  18.426 -35.784  1.00 72.05           O  
ATOM     87  N   ALA A  12      30.486  13.819 -32.749  1.00 76.31           N  
ATOM     88  CA  ALA A  12      29.757  12.550 -32.705  1.00 76.31           C  
ATOM     89  C   ALA A  12      29.828  11.857 -31.331  1.00 76.31           C  
ATOM     90  CB  ALA A  12      30.303  11.637 -33.810  1.00 76.31           C  
ATOM     91  O   ALA A  12      28.854  11.230 -30.909  1.00 76.31           O  
ATOM     92  N   THR A  13      30.960  11.950 -30.623  1.00 79.09           N  
ATOM     93  CA  THR A  13      31.078  11.440 -29.247  1.00 79.09           C  
ATOM     94  C   THR A  13      30.220  12.261 -28.286  1.00 79.09           C  
ATOM     95  CB  THR A  13      32.539  11.406 -28.773  1.00 79.09           C  
ATOM     96  O   THR A  13      29.491  11.674 -27.491  1.00 79.09           O  
ATOM     97  CG2 THR A  13      32.701  10.778 -27.388  1.00 79.09           C  
ATOM     98  OG1 THR A  13      33.293  10.599 -29.645  1.00 79.09           O  
ATOM     99  N   GLY A  14      30.236  13.593 -28.400  1.00 82.86           N  
ATOM    100  CA  GLY A  14      29.402  14.484 -27.587  1.00 82.86           C  
ATOM    101  C   GLY A  14      27.903  14.223 -27.758  1.00 82.86           C  
ATOM    102  O   GLY A  14      27.184  14.110 -26.769  1.00 82.86           O  
ATOM    103  N   GLU A  15      27.432  14.028 -28.995  1.00 85.88           N  
ATOM    104  CA  GLU A  15      26.032  13.667 -29.257  1.00 85.88           C  
ATOM    105  C   GLU A  15      25.641  12.322 -28.634  1.00 85.88           C  
ATOM    106  CB  GLU A  15      25.764  13.565 -30.763  1.00 85.88           C  
ATOM    107  O   GLU A  15      24.543  12.184 -28.095  1.00 85.88           O  
ATOM    108  CG  GLU A  15      25.671  14.915 -31.483  1.00 85.88           C  
ATOM    109  CD  GLU A  15      25.250  14.746 -32.955  1.00 85.88           C  
ATOM    110  OE1 GLU A  15      25.392  15.728 -33.713  1.00 85.88           O  
ATOM    111  OE2 GLU A  15      24.739  13.651 -33.312  1.00 85.88           O  
ATOM    112  N   LYS A  16      26.521  11.313 -28.704  1.00 84.18           N  
ATOM    113  CA  LYS A  16      26.267  10.002 -28.088  1.00 84.18           C  
ATOM    114  C   LYS A  16      26.193  10.105 -26.570  1.00 84.18           C  
ATOM    115  CB  LYS A  16      27.350   8.996 -28.486  1.00 84.18           C  
ATOM    116  O   LYS A  16      25.272   9.544 -25.986  1.00 84.18           O  
ATOM    117  CG  LYS A  16      27.183   8.504 -29.926  1.00 84.18           C  
ATOM    118  CD  LYS A  16      28.346   7.570 -30.266  1.00 84.18           C  
ATOM    119  CE  LYS A  16      28.237   7.084 -31.710  1.00 84.18           C  
ATOM    120  NZ  LYS A  16      29.327   6.126 -32.022  1.00 84.18           N  
ATOM    121  N   VAL A  17      27.134  10.822 -25.955  1.00 87.89           N  
ATOM    122  CA  VAL A  17      27.153  11.071 -24.507  1.00 87.89           C  
ATOM    123  C   VAL A  17      25.843  11.721 -24.072  1.00 87.89           C  
ATOM    124  CB  VAL A  17      28.368  11.933 -24.124  1.00 87.89           C  
ATOM    125  O   VAL A  17      25.157  11.166 -23.219  1.00 87.89           O  
ATOM    126  CG1 VAL A  17      28.296  12.488 -22.700  1.00 87.89           C  
ATOM    127  CG2 VAL A  17      29.665  11.117 -24.232  1.00 87.89           C  
ATOM    128  N   LEU A  18      25.440  12.809 -24.737  1.00 89.49           N  
ATOM    129  CA  LEU A  18      24.195  13.507 -24.426  1.00 89.49           C  
ATOM    130  C   LEU A  18      22.981  12.574 -24.539  1.00 89.49           C  
ATOM    131  CB  LEU A  18      24.066  14.724 -25.360  1.00 89.49           C  
ATOM    132  O   LEU A  18      22.142  12.545 -23.646  1.00 89.49           O  
ATOM    133  CG  LEU A  18      22.848  15.616 -25.055  1.00 89.49           C  
ATOM    134  CD1 LEU A  18      22.969  16.312 -23.699  1.00 89.49           C  
ATOM    135  CD2 LEU A  18      22.719  16.689 -26.137  1.00 89.49           C  
ATOM    136  N   ARG A  19      22.902  11.752 -25.595  1.00 88.41           N  
ATOM    137  CA  ARG A  19      21.808  10.776 -25.762  1.00 88.41           C  
ATOM    138  C   ARG A  19      21.749   9.758 -24.623  1.00 88.41           C  
ATOM    139  CB  ARG A  19      21.942  10.038 -27.099  1.00 88.41           C  
ATOM    140  O   ARG A  19      20.652   9.439 -24.170  1.00 88.41           O  
ATOM    141  CG  ARG A  19      21.563  10.912 -28.299  1.00 88.41           C  
ATOM    142  CD  ARG A  19      21.855  10.140 -29.589  1.00 88.41           C  
ATOM    143  NE  ARG A  19      21.821  11.017 -30.772  1.00 88.41           N  
ATOM    144  NH1 ARG A  19      21.655   9.382 -32.371  1.00 88.41           N  
ATOM    145  NH2 ARG A  19      21.966  11.508 -32.991  1.00 88.41           N  
ATOM    146  CZ  ARG A  19      21.805  10.636 -32.036  1.00 88.41           C  
ATOM    147  N   TYR A  20      22.890   9.241 -24.170  1.00 89.22           N  
ATOM    148  CA  TYR A  20      22.930   8.299 -23.050  1.00 89.22           C  
ATOM    149  C   TYR A  20      22.569   8.971 -21.724  1.00 89.22           C  
ATOM    150  CB  TYR A  20      24.309   7.644 -22.953  1.00 89.22           C  
ATOM    151  O   TYR A  20      21.794   8.403 -20.959  1.00 89.22           O  
ATOM    152  CG  TYR A  20      24.591   6.578 -23.990  1.00 89.22           C  
ATOM    153  CD1 TYR A  20      23.788   5.424 -24.044  1.00 89.22           C  
ATOM    154  CD2 TYR A  20      25.689   6.712 -24.860  1.00 89.22           C  
ATOM    155  CE1 TYR A  20      24.064   4.417 -24.986  1.00 89.22           C  
ATOM    156  CE2 TYR A  20      25.976   5.705 -25.800  1.00 89.22           C  
ATOM    157  OH  TYR A  20      25.436   3.574 -26.759  1.00 89.22           O  
ATOM    158  CZ  TYR A  20      25.158   4.557 -25.864  1.00 89.22           C  
ATOM    159  N   GLU A  21      23.058  10.185 -21.468  1.00 90.84           N  
ATOM    160  CA  GLU A  21      22.691  10.970 -20.283  1.00 90.84           C  
ATOM    161  C   GLU A  21      21.185  11.261 -20.244  1.00 90.84           C  
ATOM    162  CB  GLU A  21      23.472  12.291 -20.271  1.00 90.84           C  
ATOM    163  O   GLU A  21      20.537  11.058 -19.211  1.00 90.84           O  
ATOM    164  CG  GLU A  21      24.958  12.095 -19.932  1.00 90.84           C  
ATOM    165  CD  GLU A  21      25.771  13.398 -20.009  1.00 90.84           C  
ATOM    166  OE1 GLU A  21      26.956  13.351 -19.606  1.00 90.84           O  
ATOM    167  OE2 GLU A  21      25.230  14.418 -20.494  1.00 90.84           O  
ATOM    168  N   THR A  22      20.602  11.661 -21.381  1.00 92.24           N  
ATOM    169  CA  THR A  22      19.153  11.837 -21.529  1.00 92.24           C  
ATOM    170  C   THR A  22      18.416  10.520 -21.299  1.00 92.24           C  
ATOM    171  CB  THR A  22      18.794  12.399 -22.914  1.00 92.24           C  
ATOM    172  O   THR A  22      17.449  10.491 -20.548  1.00 92.24           O  
ATOM    173  CG2 THR A  22      17.311  12.730 -23.053  1.00 92.24           C  
ATOM    174  OG1 THR A  22      19.472  13.606 -23.166  1.00 92.24           O  
ATOM    175  N   PHE A  23      18.876   9.405 -21.871  1.00 91.85           N  
ATOM    176  CA  PHE A  23      18.233   8.101 -21.679  1.00 91.85           C  
ATOM    177  C   PHE A  23      18.259   7.636 -20.213  1.00 91.85           C  
ATOM    178  CB  PHE A  23      18.902   7.073 -22.596  1.00 91.85           C  
ATOM    179  O   PHE A  23      17.244   7.174 -19.688  1.00 91.85           O  
ATOM    180  CG  PHE A  23      18.280   5.697 -22.497  1.00 91.85           C  
ATOM    181  CD1 PHE A  23      18.937   4.667 -21.799  1.00 91.85           C  
ATOM    182  CD2 PHE A  23      17.022   5.457 -23.080  1.00 91.85           C  
ATOM    183  CE1 PHE A  23      18.343   3.397 -21.698  1.00 91.85           C  
ATOM    184  CE2 PHE A  23      16.423   4.190 -22.968  1.00 91.85           C  
ATOM    185  CZ  PHE A  23      17.084   3.160 -22.276  1.00 91.85           C  
ATOM    186  N   ILE A  24      19.393   7.798 -19.525  1.00 92.02           N  
ATOM    187  CA  ILE A  24      19.509   7.486 -18.096  1.00 92.02           C  
ATOM    188  C   ILE A  24      18.522   8.339 -17.291  1.00 92.02           C  
ATOM    189  CB  ILE A  24      20.964   7.683 -17.608  1.00 92.02           C  
ATOM    190  O   ILE A  24      17.785   7.800 -16.465  1.00 92.02           O  
ATOM    191  CG1 ILE A  24      21.896   6.603 -18.205  1.00 92.02           C  
ATOM    192  CG2 ILE A  24      21.040   7.640 -16.067  1.00 92.02           C  
ATOM    193  CD1 ILE A  24      23.376   6.992 -18.099  1.00 92.02           C  
ATOM    194  N   SER A  25      18.490   9.648 -17.537  1.00 90.84           N  
ATOM    195  CA  SER A  25      17.723  10.598 -16.722  1.00 90.84           C  
ATOM    196  C   SER A  25      16.219  10.540 -17.000  1.00 90.84           C  
ATOM    197  CB  SER A  25      18.242  12.022 -16.948  1.00 90.84           C  
ATOM    198  O   SER A  25      15.406  10.467 -16.077  1.00 90.84           O  
ATOM    199  OG  SER A  25      19.643  12.076 -16.749  1.00 90.84           O  
ATOM    200  N   ASP A  26      15.827  10.538 -18.272  1.00 92.32           N  
ATOM    201  CA  ASP A  26      14.426  10.659 -18.677  1.00 92.32           C  
ATOM    202  C   ASP A  26      13.691   9.327 -18.774  1.00 92.32           C  
ATOM    203  CB  ASP A  26      14.311  11.440 -19.994  1.00 92.32           C  
ATOM    204  O   ASP A  26      12.460   9.318 -18.718  1.00 92.32           O  
ATOM    205  CG  ASP A  26      14.570  12.935 -19.814  1.00 92.32           C  
ATOM    206  OD1 ASP A  26      14.225  13.454 -18.719  1.00 92.32           O  
ATOM    207  OD2 ASP A  26      14.979  13.573 -20.802  1.00 92.32           O  
ATOM    208  N   VAL A  27      14.412   8.208 -18.878  1.00 93.26           N  
ATOM    209  CA  VAL A  27      13.807   6.874 -18.963  1.00 93.26           C  
ATOM    210  C   VAL A  27      14.154   6.063 -17.724  1.00 93.26           C  
ATOM    211  CB  VAL A  27      14.158   6.154 -20.282  1.00 93.26           C  
ATOM    212  O   VAL A  27      13.296   5.869 -16.865  1.00 93.26           O  
ATOM    213  CG1 VAL A  27      13.352   4.860 -20.425  1.00 93.26           C  
ATOM    214  CG2 VAL A  27      13.865   7.038 -21.504  1.00 93.26           C  
ATOM    215  N   LEU A  28      15.414   5.648 -17.568  1.00 94.07           N  
ATOM    216  CA  LEU A  28      15.777   4.659 -16.546  1.00 94.07           C  
ATOM    217  C   LEU A  28      15.550   5.154 -15.114  1.00 94.07           C  
ATOM    218  CB  LEU A  28      17.236   4.224 -16.715  1.00 94.07           C  
ATOM    219  O   LEU A  28      14.998   4.423 -14.295  1.00 94.07           O  
ATOM    220  CG  LEU A  28      17.552   3.452 -18.003  1.00 94.07           C  
ATOM    221  CD1 LEU A  28      19.048   3.155 -18.024  1.00 94.07           C  
ATOM    222  CD2 LEU A  28      16.816   2.113 -18.073  1.00 94.07           C  
ATOM    223  N   GLN A  29      15.934   6.391 -14.795  1.00 95.20           N  
ATOM    224  CA  GLN A  29      15.696   6.963 -13.467  1.00 95.20           C  
ATOM    225  C   GLN A  29      14.203   7.165 -13.185  1.00 95.20           C  
ATOM    226  CB  GLN A  29      16.419   8.306 -13.331  1.00 95.20           C  
ATOM    227  O   GLN A  29      13.757   6.954 -12.053  1.00 95.20           O  
ATOM    228  CG  GLN A  29      17.936   8.170 -13.153  1.00 95.20           C  
ATOM    229  CD  GLN A  29      18.612   9.530 -13.004  1.00 95.20           C  
ATOM    230  NE2 GLN A  29      19.909   9.570 -12.803  1.00 95.20           N  
ATOM    231  OE1 GLN A  29      17.993  10.581 -13.032  1.00 95.20           O  
ATOM    232  N   ARG A  30      13.415   7.549 -14.198  1.00 95.33           N  
ATOM    233  CA  ARG A  30      11.959   7.692 -14.051  1.00 95.33           C  
ATOM    234  C   ARG A  30      11.291   6.341 -13.834  1.00 95.33           C  
ATOM    235  CB  ARG A  30      11.337   8.401 -15.261  1.00 95.33           C  
ATOM    236  O   ARG A  30      10.430   6.229 -12.966  1.00 95.33           O  
ATOM    237  CG  ARG A  30      11.831   9.843 -15.427  1.00 95.33           C  
ATOM    238  CD  ARG A  30      10.891  10.612 -16.360  1.00 95.33           C  
ATOM    239  NE  ARG A  30      11.465  11.907 -16.761  1.00 95.33           N  
ATOM    240  NH1 ARG A  30       9.785  12.555 -18.182  1.00 95.33           N  
ATOM    241  NH2 ARG A  30      11.594  13.838 -17.946  1.00 95.33           N  
ATOM    242  CZ  ARG A  30      10.944  12.763 -17.618  1.00 95.33           C  
ATOM    243  N   ASP A  31      11.695   5.321 -14.578  1.00 95.48           N  
ATOM    244  CA  ASP A  31      11.152   3.972 -14.436  1.00 95.48           C  
ATOM    245  C   ASP A  31      11.571   3.334 -13.112  1.00 95.48           C  
ATOM    246  CB  ASP A  31      11.541   3.124 -15.650  1.00 95.48           C  
ATOM    247  O   ASP A  31      10.728   2.758 -12.425  1.00 95.48           O  
ATOM    248  CG  ASP A  31      10.816   3.568 -16.930  1.00 95.48           C  
ATOM    249  OD1 ASP A  31       9.752   4.251 -16.830  1.00 95.48           O  
ATOM    250  OD2 ASP A  31      11.313   3.189 -18.009  1.00 95.48           O  
ATOM    251  N   LEU A  32      12.819   3.542 -12.674  1.00 97.26           N  
ATOM    252  CA  LEU A  32      13.254   3.150 -11.335  1.00 97.26           C  
ATOM    253  C   LEU A  32      12.361   3.776 -10.260  1.00 97.26           C  
ATOM    254  CB  LEU A  32      14.724   3.551 -11.117  1.00 97.26           C  
ATOM    255  O   LEU A  32      11.914   3.074  -9.357  1.00 97.26           O  
ATOM    256  CG  LEU A  32      15.265   3.181  -9.724  1.00 97.26           C  
ATOM    257  CD1 LEU A  32      15.165   1.682  -9.433  1.00 97.26           C  
ATOM    258  CD2 LEU A  32      16.730   3.599  -9.610  1.00 97.26           C  
ATOM    259  N   ARG A  33      12.073   5.080 -10.366  1.00 97.31           N  
ATOM    260  CA  ARG A  33      11.192   5.770  -9.416  1.00 97.31           C  
ATOM    261  C   ARG A  33       9.795   5.157  -9.398  1.00 97.31           C  
ATOM    262  CB  ARG A  33      11.157   7.269  -9.723  1.00 97.31           C  
ATOM    263  O   ARG A  33       9.316   4.826  -8.326  1.00 97.31           O  
ATOM    264  CG  ARG A  33      10.432   8.046  -8.611  1.00 97.31           C  
ATOM    265  CD  ARG A  33      10.404   9.551  -8.894  1.00 97.31           C  
ATOM    266  NE  ARG A  33      11.767  10.108  -9.029  1.00 97.31           N  
ATOM    267  NH1 ARG A  33      11.179  12.222  -9.682  1.00 97.31           N  
ATOM    268  NH2 ARG A  33      13.341  11.667  -9.555  1.00 97.31           N  
ATOM    269  CZ  ARG A  33      12.090  11.326  -9.419  1.00 97.31           C  
ATOM    270  N   LYS A  34       9.182   4.912 -10.561  1.00 97.02           N  
ATOM    271  CA  LYS A  34       7.855   4.271 -10.641  1.00 97.02           C  
ATOM    272  C   LYS A  34       7.826   2.902  -9.957  1.00 97.02           C  
ATOM    273  CB  LYS A  34       7.440   4.076 -12.101  1.00 97.02           C  
ATOM    274  O   LYS A  34       6.863   2.596  -9.258  1.00 97.02           O  
ATOM    275  CG  LYS A  34       7.132   5.368 -12.867  1.00 97.02           C  
ATOM    276  CD  LYS A  34       6.957   4.985 -14.341  1.00 97.02           C  
ATOM    277  CE  LYS A  34       6.950   6.184 -15.285  1.00 97.02           C  
ATOM    278  NZ  LYS A  34       7.320   5.722 -16.649  1.00 97.02           N  
ATOM    279  N   VAL A  35       8.857   2.078 -10.165  1.00 97.79           N  
ATOM    280  CA  VAL A  35       8.954   0.747  -9.542  1.00 97.79           C  
ATOM    281  C   VAL A  35       9.100   0.865  -8.025  1.00 97.79           C  
ATOM    282  CB  VAL A  35      10.111  -0.069 -10.154  1.00 97.79           C  
ATOM    283  O   VAL A  35       8.432   0.137  -7.292  1.00 97.79           O  
ATOM    284  CG1 VAL A  35      10.337  -1.399  -9.425  1.00 97.79           C  
ATOM    285  CG2 VAL A  35       9.816  -0.415 -11.619  1.00 97.79           C  
ATOM    286  N   LEU A  36       9.927   1.799  -7.547  1.00 97.53           N  
ATOM    287  CA  LEU A  36      10.094   2.056  -6.116  1.00 97.53           C  
ATOM    288  C   LEU A  36       8.799   2.580  -5.480  1.00 97.53           C  
ATOM    289  CB  LEU A  36      11.273   3.015  -5.887  1.00 97.53           C  
ATOM    290  O   LEU A  36       8.344   1.994  -4.505  1.00 97.53           O  
ATOM    291  CG  LEU A  36      12.654   2.424  -6.230  1.00 97.53           C  
ATOM    292  CD1 LEU A  36      13.724   3.512  -6.113  1.00 97.53           C  
ATOM    293  CD2 LEU A  36      13.061   1.275  -5.306  1.00 97.53           C  
ATOM    294  N   ASP A  37       8.145   3.572  -6.087  1.00 98.07           N  
ATOM    295  CA  ASP A  37       6.867   4.117  -5.611  1.00 98.07           C  
ATOM    296  C   ASP A  37       5.776   3.033  -5.564  1.00 98.07           C  
ATOM    297  CB  ASP A  37       6.377   5.231  -6.556  1.00 98.07           C  
ATOM    298  O   ASP A  37       4.940   2.995  -4.659  1.00 98.07           O  
ATOM    299  CG  ASP A  37       7.228   6.507  -6.614  1.00 98.07           C  
ATOM    300  OD1 ASP A  37       8.096   6.714  -5.742  1.00 98.07           O  
ATOM    301  OD2 ASP A  37       6.980   7.294  -7.559  1.00 98.07           O  
ATOM    302  N   HIS A  38       5.755   2.131  -6.552  1.00 97.87           N  
ATOM    303  CA  HIS A  38       4.817   1.014  -6.552  1.00 97.87           C  
ATOM    304  C   HIS A  38       5.109   0.034  -5.413  1.00 97.87           C  
ATOM    305  CB  HIS A  38       4.820   0.300  -7.907  1.00 97.87           C  
ATOM    306  O   HIS A  38       4.179  -0.390  -4.725  1.00 97.87           O  
ATOM    307  CG  HIS A  38       3.784  -0.797  -7.980  1.00 97.87           C  
ATOM    308  CD2 HIS A  38       3.867  -1.951  -8.704  1.00 97.87           C  
ATOM    309  ND1 HIS A  38       2.580  -0.836  -7.315  1.00 97.87           N  
ATOM    310  CE1 HIS A  38       1.967  -1.991  -7.621  1.00 97.87           C  
ATOM    311  NE2 HIS A  38       2.717  -2.708  -8.464  1.00 97.87           N  
ATOM    312  N   ARG A  39       6.383  -0.293  -5.186  1.00 97.68           N  
ATOM    313  CA  ARG A  39       6.805  -1.161  -4.085  1.00 97.68           C  
ATOM    314  C   ARG A  39       6.450  -0.556  -2.728  1.00 97.68           C  
ATOM    315  CB  ARG A  39       8.308  -1.406  -4.221  1.00 97.68           C  
ATOM    316  O   ARG A  39       5.963  -1.272  -1.858  1.00 97.68           O  
ATOM    317  CG  ARG A  39       8.800  -2.452  -3.215  1.00 97.68           C  
ATOM    318  CD  ARG A  39      10.323  -2.527  -3.224  1.00 97.68           C  
ATOM    319  NE  ARG A  39      10.918  -1.258  -2.766  1.00 97.68           N  
ATOM    320  NH1 ARG A  39      13.097  -1.932  -2.868  1.00 97.68           N  
ATOM    321  NH2 ARG A  39      12.565   0.131  -2.114  1.00 97.68           N  
ATOM    322  CZ  ARG A  39      12.198  -1.022  -2.595  1.00 97.68           C  
ATOM    323  N   ASP A  40       6.619   0.749  -2.564  1.00 97.68           N  
ATOM    324  CA  ASP A  40       6.296   1.439  -1.316  1.00 97.68           C  
ATOM    325  C   ASP A  40       4.786   1.381  -1.026  1.00 97.68           C  
ATOM    326  CB  ASP A  40       6.862   2.866  -1.361  1.00 97.68           C  
ATOM    327  O   ASP A  40       4.385   1.029   0.082  1.00 97.68           O  
ATOM    328  CG  ASP A  40       8.404   2.912  -1.384  1.00 97.68           C  
ATOM    329  OD1 ASP A  40       9.066   1.858  -1.175  1.00 97.68           O  
ATOM    330  OD2 ASP A  40       8.939   4.017  -1.612  1.00 97.68           O  
ATOM    331  N   LYS A  41       3.930   1.543  -2.046  1.00 97.93           N  
ATOM    332  CA  LYS A  41       2.476   1.307  -1.918  1.00 97.93           C  
ATOM    333  C   LYS A  41       2.136  -0.130  -1.509  1.00 97.93           C  
ATOM    334  CB  LYS A  41       1.768   1.631  -3.237  1.00 97.93           C  
ATOM    335  O   LYS A  41       1.188  -0.347  -0.756  1.00 97.93           O  
ATOM    336  CG  LYS A  41       1.733   3.133  -3.519  1.00 97.93           C  
ATOM    337  CD  LYS A  41       1.229   3.386  -4.942  1.00 97.93           C  
ATOM    338  CE  LYS A  41       1.193   4.894  -5.180  1.00 97.93           C  
ATOM    339  NZ  LYS A  41       0.847   5.217  -6.584  1.00 97.93           N  
ATOM    340  N   VAL A  42       2.877  -1.122  -2.008  1.00 97.74           N  
ATOM    341  CA  VAL A  42       2.700  -2.528  -1.605  1.00 97.74           C  
ATOM    342  C   VAL A  42       3.086  -2.716  -0.136  1.00 97.74           C  
ATOM    343  CB  VAL A  42       3.481  -3.480  -2.534  1.00 97.74           C  
ATOM    344  O   VAL A  42       2.359  -3.384   0.600  1.00 97.74           O  
ATOM    345  CG1 VAL A  42       3.458  -4.931  -2.047  1.00 97.74           C  
ATOM    346  CG2 VAL A  42       2.878  -3.470  -3.945  1.00 97.74           C  
ATOM    347  N   TYR A  43       4.166  -2.081   0.327  1.00 97.81           N  
ATOM    348  CA  TYR A  43       4.547  -2.106   1.741  1.00 97.81           C  
ATOM    349  C   TYR A  43       3.529  -1.413   2.649  1.00 97.81           C  
ATOM    350  CB  TYR A  43       5.944  -1.506   1.935  1.00 97.81           C  
ATOM    351  O   TYR A  43       3.208  -1.947   3.710  1.00 97.81           O  
ATOM    352  CG  TYR A  43       7.088  -2.390   1.478  1.00 97.81           C  
ATOM    353  CD1 TYR A  43       7.146  -3.738   1.891  1.00 97.81           C  
ATOM    354  CD2 TYR A  43       8.136  -1.847   0.710  1.00 97.81           C  
ATOM    355  CE1 TYR A  43       8.231  -4.548   1.517  1.00 97.81           C  
ATOM    356  CE2 TYR A  43       9.236  -2.650   0.352  1.00 97.81           C  
ATOM    357  OH  TYR A  43      10.316  -4.801   0.395  1.00 97.81           O  
ATOM    358  CZ  TYR A  43       9.278  -4.003   0.750  1.00 97.81           C  
ATOM    359  N   GLU A  44       2.951  -0.287   2.229  1.00 97.21           N  
ATOM    360  CA  GLU A  44       1.848   0.350   2.959  1.00 97.21           C  
ATOM    361  C   GLU A  44       0.638  -0.584   3.092  1.00 97.21           C  
ATOM    362  CB  GLU A  44       1.384   1.614   2.231  1.00 97.21           C  
ATOM    363  O   GLU A  44       0.012  -0.657   4.151  1.00 97.21           O  
ATOM    364  CG  GLU A  44       2.359   2.794   2.313  1.00 97.21           C  
ATOM    365  CD  GLU A  44       1.839   4.005   1.519  1.00 97.21           C  
ATOM    366  OE1 GLU A  44       2.600   4.986   1.395  1.00 97.21           O  
ATOM    367  OE2 GLU A  44       0.669   3.958   1.054  1.00 97.21           O  
ATOM    368  N   GLN A  45       0.301  -1.327   2.032  1.00 95.45           N  
ATOM    369  CA  GLN A  45      -0.778  -2.314   2.081  1.00 95.45           C  
ATOM    370  C   GLN A  45      -0.448  -3.473   3.027  1.00 95.45           C  
ATOM    371  CB  GLN A  45      -1.094  -2.838   0.675  1.00 95.45           C  
ATOM    372  O   GLN A  45      -1.295  -3.848   3.836  1.00 95.45           O  
ATOM    373  CG  GLN A  45      -1.814  -1.787  -0.179  1.00 95.45           C  
ATOM    374  CD  GLN A  45      -2.152  -2.291  -1.578  1.00 95.45           C  
ATOM    375  NE2 GLN A  45      -2.838  -1.498  -2.369  1.00 95.45           N  
ATOM    376  OE1 GLN A  45      -1.856  -3.400  -1.991  1.00 95.45           O  
ATOM    377  N   LEU A  46       0.774  -4.008   2.975  1.00 96.62           N  
ATOM    378  CA  LEU A  46       1.236  -5.043   3.905  1.00 96.62           C  
ATOM    379  C   LEU A  46       1.158  -4.573   5.364  1.00 96.62           C  
ATOM    380  CB  LEU A  46       2.676  -5.451   3.543  1.00 96.62           C  
ATOM    381  O   LEU A  46       0.666  -5.311   6.216  1.00 96.62           O  
ATOM    382  CG  LEU A  46       2.766  -6.427   2.360  1.00 96.62           C  
ATOM    383  CD1 LEU A  46       4.208  -6.525   1.862  1.00 96.62           C  
ATOM    384  CD2 LEU A  46       2.306  -7.829   2.769  1.00 96.62           C  
ATOM    385  N   ALA A  47       1.564  -3.333   5.651  1.00 97.01           N  
ATOM    386  CA  ALA A  47       1.474  -2.756   6.990  1.00 97.01           C  
ATOM    387  C   ALA A  47       0.019  -2.667   7.485  1.00 97.01           C  
ATOM    388  CB  ALA A  47       2.157  -1.384   6.978  1.00 97.01           C  
ATOM    389  O   ALA A  47      -0.264  -3.034   8.626  1.00 97.01           O  
ATOM    390  N   LYS A  48      -0.920  -2.263   6.618  1.00 94.44           N  
ATOM    391  CA  LYS A  48      -2.361  -2.248   6.938  1.00 94.44           C  
ATOM    392  C   LYS A  48      -2.893  -3.647   7.246  1.00 94.44           C  
ATOM    393  CB  LYS A  48      -3.155  -1.631   5.778  1.00 94.44           C  
ATOM    394  O   LYS A  48      -3.644  -3.817   8.203  1.00 94.44           O  
ATOM    395  CG  LYS A  48      -2.936  -0.118   5.675  1.00 94.44           C  
ATOM    396  CD  LYS A  48      -3.558   0.442   4.391  1.00 94.44           C  
ATOM    397  CE  LYS A  48      -3.253   1.941   4.324  1.00 94.44           C  
ATOM    398  NZ  LYS A  48      -3.728   2.563   3.065  1.00 94.44           N  
ATOM    399  N   TYR A  49      -2.491  -4.655   6.472  1.00 95.13           N  
ATOM    400  CA  TYR A  49      -2.882  -6.043   6.726  1.00 95.13           C  
ATOM    401  C   TYR A  49      -2.307  -6.584   8.037  1.00 95.13           C  
ATOM    402  CB  TYR A  49      -2.493  -6.929   5.535  1.00 95.13           C  
ATOM    403  O   TYR A  49      -3.020  -7.269   8.768  1.00 95.13           O  
ATOM    404  CG  TYR A  49      -3.492  -6.864   4.396  1.00 95.13           C  
ATOM    405  CD1 TYR A  49      -4.820  -7.274   4.617  1.00 95.13           C  
ATOM    406  CD2 TYR A  49      -3.117  -6.364   3.137  1.00 95.13           C  
ATOM    407  CE1 TYR A  49      -5.780  -7.171   3.594  1.00 95.13           C  
ATOM    408  CE2 TYR A  49      -4.075  -6.243   2.113  1.00 95.13           C  
ATOM    409  OH  TYR A  49      -6.328  -6.507   1.346  1.00 95.13           O  
ATOM    410  CZ  TYR A  49      -5.408  -6.641   2.340  1.00 95.13           C  
ATOM    411  N   LEU A  50      -1.068  -6.225   8.382  1.00 95.65           N  
ATOM    412  CA  LEU A  50      -0.463  -6.579   9.666  1.00 95.65           C  
ATOM    413  C   LEU A  50      -1.218  -5.943  10.843  1.00 95.65           C  
ATOM    414  CB  LEU A  50       1.013  -6.147   9.646  1.00 95.65           C  
ATOM    415  O   LEU A  50      -1.515  -6.615  11.827  1.00 95.65           O  
ATOM    416  CG  LEU A  50       1.796  -6.560  10.905  1.00 95.65           C  
ATOM    417  CD1 LEU A  50       1.993  -8.074  10.976  1.00 95.65           C  
ATOM    418  CD2 LEU A  50       3.167  -5.886  10.896  1.00 95.65           C  
ATOM    419  N   GLN A  51      -1.571  -4.660  10.732  1.00 95.16           N  
ATOM    420  CA  GLN A  51      -2.388  -3.976  11.737  1.00 95.16           C  
ATOM    421  C   GLN A  51      -3.759  -4.640  11.890  1.00 95.16           C  
ATOM    422  CB  GLN A  51      -2.560  -2.503  11.349  1.00 95.16           C  
ATOM    423  O   GLN A  51      -4.178  -4.921  13.011  1.00 95.16           O  
ATOM    424  CG  GLN A  51      -1.275  -1.687  11.543  1.00 95.16           C  
ATOM    425  CD  GLN A  51      -1.411  -0.261  11.018  1.00 95.16           C  
ATOM    426  NE2 GLN A  51      -0.707   0.688  11.596  1.00 95.16           N  
ATOM    427  OE1 GLN A  51      -2.137   0.038  10.084  1.00 95.16           O  
ATOM    428  N   LEU A  52      -4.429  -4.942  10.775  1.00 93.31           N  
ATOM    429  CA  LEU A  52      -5.726  -5.615  10.778  1.00 93.31           C  
ATOM    430  C   LEU A  52      -5.645  -7.003  11.427  1.00 93.31           C  
ATOM    431  CB  LEU A  52      -6.245  -5.683   9.332  1.00 93.31           C  
ATOM    432  O   LEU A  52      -6.503  -7.345  12.236  1.00 93.31           O  
ATOM    433  CG  LEU A  52      -7.620  -6.359   9.194  1.00 93.31           C  
ATOM    434  CD1 LEU A  52      -8.717  -5.634   9.974  1.00 93.31           C  
ATOM    435  CD2 LEU A  52      -8.020  -6.411   7.719  1.00 93.31           C  
ATOM    436  N   ARG A  53      -4.594  -7.774  11.128  1.00 95.87           N  
ATOM    437  CA  ARG A  53      -4.328  -9.077  11.752  1.00 95.87           C  
ATOM    438  C   ARG A  53      -4.246  -8.954  13.273  1.00 95.87           C  
ATOM    439  CB  ARG A  53      -3.039  -9.661  11.154  1.00 95.87           C  
ATOM    440  O   ARG A  53      -4.970  -9.655  13.969  1.00 95.87           O  
ATOM    441  CG  ARG A  53      -2.787 -11.108  11.586  1.00 95.87           C  
ATOM    442  CD  ARG A  53      -1.496 -11.635  10.938  1.00 95.87           C  
ATOM    443  NE  ARG A  53      -1.262 -13.051  11.272  1.00 95.87           N  
ATOM    444  NH1 ARG A  53      -0.525 -12.715  13.426  1.00 95.87           N  
ATOM    445  NH2 ARG A  53      -1.144 -14.739  12.793  1.00 95.87           N  
ATOM    446  CZ  ARG A  53      -0.951 -13.496  12.477  1.00 95.87           C  
ATOM    447  N   ASN A  54      -3.449  -8.008  13.772  1.00 95.10           N  
ATOM    448  CA  ASN A  54      -3.296  -7.772  15.210  1.00 95.10           C  
ATOM    449  C   ASN A  54      -4.623  -7.380  15.880  1.00 95.10           C  
ATOM    450  CB  ASN A  54      -2.261  -6.654  15.428  1.00 95.10           C  
ATOM    451  O   ASN A  54      -4.898  -7.798  17.001  1.00 95.10           O  
ATOM    452  CG  ASN A  54      -0.853  -7.016  14.997  1.00 95.10           C  
ATOM    453  ND2 ASN A  54      -0.020  -6.033  14.748  1.00 95.10           N  
ATOM    454  OD1 ASN A  54      -0.456  -8.159  14.897  1.00 95.10           O  
ATOM    455  N   VAL A  55      -5.453  -6.571  15.211  1.00 92.14           N  
ATOM    456  CA  VAL A  55      -6.785  -6.206  15.720  1.00 92.14           C  
ATOM    457  C   VAL A  55      -7.690  -7.435  15.792  1.00 92.14           C  
ATOM    458  CB  VAL A  55      -7.421  -5.086  14.873  1.00 92.14           C  
ATOM    459  O   VAL A  55      -8.331  -7.650  16.815  1.00 92.14           O  
ATOM    460  CG1 VAL A  55      -8.879  -4.808  15.264  1.00 92.14           C  
ATOM    461  CG2 VAL A  55      -6.649  -3.771  15.052  1.00 92.14           C  
ATOM    462  N   ILE A  56      -7.712  -8.268  14.750  1.00 93.69           N  
ATOM    463  CA  ILE A  56      -8.527  -9.491  14.719  1.00 93.69           C  
ATOM    464  C   ILE A  56      -8.092 -10.479  15.804  1.00 93.69           C  
ATOM    465  CB  ILE A  56      -8.478 -10.134  13.319  1.00 93.69           C  
ATOM    466  O   ILE A  56      -8.946 -11.048  16.477  1.00 93.69           O  
ATOM    467  CG1 ILE A  56      -9.217  -9.236  12.304  1.00 93.69           C  
ATOM    468  CG2 ILE A  56      -9.124 -11.532  13.329  1.00 93.69           C  
ATOM    469  CD1 ILE A  56      -8.867  -9.591  10.859  1.00 93.69           C  
ATOM    470  N   GLU A  57      -6.788 -10.667  16.006  1.00 93.99           N  
ATOM    471  CA  GLU A  57      -6.269 -11.541  17.067  1.00 93.99           C  
ATOM    472  C   GLU A  57      -6.694 -11.045  18.456  1.00 93.99           C  
ATOM    473  CB  GLU A  57      -4.741 -11.662  16.947  1.00 93.99           C  
ATOM    474  O   GLU A  57      -7.214 -11.824  19.252  1.00 93.99           O  
ATOM    475  CG  GLU A  57      -4.353 -12.536  15.743  1.00 93.99           C  
ATOM    476  CD  GLU A  57      -2.837 -12.680  15.549  1.00 93.99           C  
ATOM    477  OE1 GLU A  57      -2.392 -13.759  15.084  1.00 93.99           O  
ATOM    478  OE2 GLU A  57      -2.087 -11.695  15.713  1.00 93.99           O  
ATOM    479  N   ARG A  58      -6.613  -9.733  18.715  1.00 91.21           N  
ATOM    480  CA  ARG A  58      -7.119  -9.141  19.968  1.00 91.21           C  
ATOM    481  C   ARG A  58      -8.627  -9.329  20.148  1.00 91.21           C  
ATOM    482  CB  ARG A  58      -6.777  -7.651  20.016  1.00 91.21           C  
ATOM    483  O   ARG A  58      -9.082  -9.583  21.260  1.00 91.21           O  
ATOM    484  CG  ARG A  58      -5.282  -7.413  20.244  1.00 91.21           C  
ATOM    485  CD  ARG A  58      -5.014  -5.911  20.166  1.00 91.21           C  
ATOM    486  NE  ARG A  58      -3.577  -5.615  20.273  1.00 91.21           N  
ATOM    487  NH1 ARG A  58      -3.773  -3.338  20.470  1.00 91.21           N  
ATOM    488  NH2 ARG A  58      -1.746  -4.282  20.458  1.00 91.21           N  
ATOM    489  CZ  ARG A  58      -3.041  -4.417  20.399  1.00 91.21           C  
ATOM    490  N   LEU A  59      -9.408  -9.225  19.070  1.00 90.98           N  
ATOM    491  CA  LEU A  59     -10.852  -9.488  19.115  1.00 90.98           C  
ATOM    492  C   LEU A  59     -11.157 -10.960  19.433  1.00 90.98           C  
ATOM    493  CB  LEU A  59     -11.513  -9.070  17.788  1.00 90.98           C  
ATOM    494  O   LEU A  59     -12.109 -11.241  20.159  1.00 90.98           O  
ATOM    495  CG  LEU A  59     -11.594  -7.552  17.551  1.00 90.98           C  
ATOM    496  CD1 LEU A  59     -12.113  -7.287  16.136  1.00 90.98           C  
ATOM    497  CD2 LEU A  59     -12.526  -6.855  18.543  1.00 90.98           C  
ATOM    498  N   GLN A  60     -10.340 -11.898  18.943  1.00 90.20           N  
ATOM    499  CA  GLN A  60     -10.474 -13.316  19.292  1.00 90.20           C  
ATOM    500  C   GLN A  60     -10.155 -13.575  20.771  1.00 90.20           C  
ATOM    501  CB  GLN A  60      -9.579 -14.185  18.395  1.00 90.20           C  
ATOM    502  O   GLN A  60     -10.867 -14.338  21.426  1.00 90.20           O  
ATOM    503  CG  GLN A  60     -10.105 -14.273  16.957  1.00 90.20           C  
ATOM    504  CD  GLN A  60      -9.268 -15.184  16.067  1.00 90.20           C  
ATOM    505  NE2 GLN A  60      -9.689 -15.410  14.844  1.00 90.20           N  
ATOM    506  OE1 GLN A  60      -8.235 -15.723  16.419  1.00 90.20           O  
ATOM    507  N   GLU A  61      -9.126 -12.922  21.316  1.00 89.95           N  
ATOM    508  CA  GLU A  61      -8.740 -13.042  22.730  1.00 89.95           C  
ATOM    509  C   GLU A  61      -9.808 -12.498  23.688  1.00 89.95           C  
ATOM    510  CB  GLU A  61      -7.421 -12.298  22.973  1.00 89.95           C  
ATOM    511  O   GLU A  61     -10.051 -13.096  24.739  1.00 89.95           O  
ATOM    512  CG  GLU A  61      -6.211 -13.012  22.355  1.00 89.95           C  
ATOM    513  CD  GLU A  61      -4.910 -12.201  22.483  1.00 89.95           C  
ATOM    514  OE1 GLU A  61      -3.876 -12.704  21.992  1.00 89.95           O  
ATOM    515  OE2 GLU A  61      -4.935 -11.097  23.078  1.00 89.95           O  
ATOM    516  N   ALA A  62     -10.484 -11.408  23.311  1.00 86.11           N  
ATOM    517  CA  ALA A  62     -11.554 -10.795  24.102  1.00 86.11           C  
ATOM    518  C   ALA A  62     -12.831 -11.659  24.207  1.00 86.11           C  
ATOM    519  CB  ALA A  62     -11.847  -9.409  23.514  1.00 86.11           C  
ATOM    520  O   ALA A  62     -13.689 -11.367  25.035  1.00 86.11           O  
ATOM    521  N   LYS A  63     -12.938 -12.742  23.416  1.00 76.93           N  
ATOM    522  CA  LYS A  63     -14.045 -13.718  23.413  1.00 76.93           C  
ATOM    523  C   LYS A  63     -15.439 -13.089  23.266  1.00 76.93           C  
ATOM    524  CB  LYS A  63     -13.978 -14.623  24.658  1.00 76.93           C  
ATOM    525  O   LYS A  63     -16.232 -13.119  24.202  1.00 76.93           O  
ATOM    526  CG  LYS A  63     -12.748 -15.531  24.701  1.00 76.93           C  
ATOM    527  CD  LYS A  63     -12.817 -16.401  25.958  1.00 76.93           C  
ATOM    528  CE  LYS A  63     -11.575 -17.287  26.033  1.00 76.93           C  
ATOM    529  NZ  LYS A  63     -11.598 -18.125  27.254  1.00 76.93           N  
ATOM    530  N   HIS A  64     -15.758 -12.629  22.052  1.00 67.69           N  
ATOM    531  CA  HIS A  64     -17.109 -12.215  21.631  1.00 67.69           C  
ATOM    532  C   HIS A  64     -17.799 -11.260  22.614  1.00 67.69           C  
ATOM    533  CB  HIS A  64     -17.978 -13.437  21.288  1.00 67.69           C  
ATOM    534  O   HIS A  64     -18.898 -11.522  23.100  1.00 67.69           O  
ATOM    535  CG  HIS A  64     -17.432 -14.257  20.153  1.00 67.69           C  
ATOM    536  CD2 HIS A  64     -17.014 -15.558  20.209  1.00 67.69           C  
ATOM    537  ND1 HIS A  64     -17.258 -13.825  18.861  1.00 67.69           N  
ATOM    538  CE1 HIS A  64     -16.737 -14.843  18.156  1.00 67.69           C  
ATOM    539  NE2 HIS A  64     -16.568 -15.923  18.934  1.00 67.69           N  
ATOM    540  N   SER A  65     -17.129 -10.149  22.910  1.00 78.25           N  
ATOM    541  CA  SER A  65     -17.682  -9.063  23.710  1.00 78.25           C  
ATOM    542  C   SER A  65     -18.247  -7.958  22.823  1.00 78.25           C  
ATOM    543  CB  SER A  65     -16.610  -8.526  24.664  1.00 78.25           C  
ATOM    544  O   SER A  65     -17.820  -7.785  21.675  1.00 78.25           O  
ATOM    545  OG  SER A  65     -15.515  -7.983  23.951  1.00 78.25           O  
ATOM    546  N   GLU A  66     -19.152  -7.168  23.398  1.00 89.12           N  
ATOM    547  CA  GLU A  66     -19.467  -5.843  22.877  1.00 89.12           C  
ATOM    548  C   GLU A  66     -18.166  -5.037  22.756  1.00 89.12           C  
ATOM    549  CB  GLU A  66     -20.445  -5.108  23.805  1.00 89.12           C  
ATOM    550  O   GLU A  66     -17.343  -5.020  23.680  1.00 89.12           O  
ATOM    551  CG  GLU A  66     -21.805  -5.809  23.950  1.00 89.12           C  
ATOM    552  CD  GLU A  66     -22.760  -5.060  24.894  1.00 89.12           C  
ATOM    553  OE1 GLU A  66     -23.979  -5.325  24.807  1.00 89.12           O  
ATOM    554  OE2 GLU A  66     -22.270  -4.246  25.717  1.00 89.12           O  
ATOM    555  N   LEU A  67     -17.954  -4.390  21.613  1.00 90.32           N  
ATOM    556  CA  LEU A  67     -16.818  -3.496  21.409  1.00 90.32           C  
ATOM    557  C   LEU A  67     -17.302  -2.055  21.477  1.00 90.32           C  
ATOM    558  CB  LEU A  67     -16.086  -3.842  20.106  1.00 90.32           C  
ATOM    559  O   LEU A  67     -17.998  -1.573  20.584  1.00 90.32           O  
ATOM    560  CG  LEU A  67     -14.930  -2.900  19.737  1.00 90.32           C  
ATOM    561  CD1 LEU A  67     -13.738  -3.092  20.676  1.00 90.32           C  
ATOM    562  CD2 LEU A  67     -14.483  -3.190  18.304  1.00 90.32           C  
ATOM    563  N   TYR A  68     -16.884  -1.373  22.535  1.00 91.55           N  
ATOM    564  CA  TYR A  68     -17.043   0.064  22.690  1.00 91.55           C  
ATOM    565  C   TYR A  68     -15.878   0.748  21.984  1.00 91.55           C  
ATOM    566  CB  TYR A  68     -17.102   0.420  24.180  1.00 91.55           C  
ATOM    567  O   TYR A  68     -14.715   0.515  22.318  1.00 91.55           O  
ATOM    568  CG  TYR A  68     -18.321  -0.148  24.881  1.00 91.55           C  
ATOM    569  CD1 TYR A  68     -19.459   0.658  25.061  1.00 91.55           C  
ATOM    570  CD2 TYR A  68     -18.339  -1.492  25.309  1.00 91.55           C  
ATOM    571  CE1 TYR A  68     -20.621   0.116  25.644  1.00 91.55           C  
ATOM    572  CE2 TYR A  68     -19.512  -2.043  25.861  1.00 91.55           C  
ATOM    573  OH  TYR A  68     -21.816  -1.762  26.509  1.00 91.55           O  
ATOM    574  CZ  TYR A  68     -20.660  -1.242  26.021  1.00 91.55           C  
ATOM    575  N   MET A  69     -16.180   1.568  20.986  1.00 91.97           N  
ATOM    576  CA  MET A  69     -15.165   2.270  20.211  1.00 91.97           C  
ATOM    577  C   MET A  69     -15.664   3.627  19.749  1.00 91.97           C  
ATOM    578  CB  MET A  69     -14.700   1.414  19.022  1.00 91.97           C  
ATOM    579  O   MET A  69     -16.859   3.854  19.595  1.00 91.97           O  
ATOM    580  CG  MET A  69     -15.794   1.148  17.978  1.00 91.97           C  
ATOM    581  SD  MET A  69     -15.268   0.086  16.602  1.00 91.97           S  
ATOM    582  CE  MET A  69     -13.966   1.108  15.862  1.00 91.97           C  
ATOM    583  N   GLN A  70     -14.722   4.516  19.474  1.00 95.53           N  
ATOM    584  CA  GLN A  70     -15.016   5.803  18.882  1.00 95.53           C  
ATOM    585  C   GLN A  70     -14.748   5.740  17.376  1.00 95.53           C  
ATOM    586  CB  GLN A  70     -14.195   6.858  19.619  1.00 95.53           C  
ATOM    587  O   GLN A  70     -13.686   5.279  16.950  1.00 95.53           O  
ATOM    588  CG  GLN A  70     -14.825   8.216  19.375  1.00 95.53           C  
ATOM    589  CD  GLN A  70     -14.070   9.335  20.086  1.00 95.53           C  
ATOM    590  NE2 GLN A  70     -14.775  10.276  20.672  1.00 95.53           N  
ATOM    591  OE1 GLN A  70     -12.851   9.403  20.103  1.00 95.53           O  
ATOM    592  N   VAL A  71     -15.713   6.179  16.572  1.00 93.96           N  
ATOM    593  CA  VAL A  71     -15.621   6.179  15.108  1.00 93.96           C  
ATOM    594  C   VAL A  71     -15.521   7.616  14.614  1.00 93.96           C  
ATOM    595  CB  VAL A  71     -16.810   5.430  14.474  1.00 93.96           C  
ATOM    596  O   VAL A  71     -16.339   8.457  14.981  1.00 93.96           O  
ATOM    597  CG1 VAL A  71     -16.707   5.407  12.943  1.00 93.96           C  
ATOM    598  CG2 VAL A  71     -16.857   3.970  14.950  1.00 93.96           C  
ATOM    599  N   ASP A  72     -14.518   7.891  13.781  1.00 95.55           N  
ATOM    600  CA  ASP A  72     -14.392   9.164  13.067  1.00 95.55           C  
ATOM    601  C   ASP A  72     -15.367   9.190  11.881  1.00 95.55           C  
ATOM    602  CB  ASP A  72     -12.941   9.360  12.595  1.00 95.55           C  
ATOM    603  O   ASP A  72     -15.313   8.328  11.001  1.00 95.55           O  
ATOM    604  CG  ASP A  72     -12.644  10.763  12.038  1.00 95.55           C  
ATOM    605  OD1 ASP A  72     -13.547  11.631  12.019  1.00 95.55           O  
ATOM    606  OD2 ASP A  72     -11.494  10.972  11.597  1.00 95.55           O  
ATOM    607  N   LEU A  73     -16.258  10.180  11.857  1.00 93.66           N  
ATOM    608  CA  LEU A  73     -17.197  10.433  10.762  1.00 93.66           C  
ATOM    609  C   LEU A  73     -16.653  11.456   9.746  1.00 93.66           C  
ATOM    610  CB  LEU A  73     -18.558  10.870  11.329  1.00 93.66           C  
ATOM    611  O   LEU A  73     -17.330  11.759   8.762  1.00 93.66           O  
ATOM    612  CG  LEU A  73     -19.200   9.929  12.367  1.00 93.66           C  
ATOM    613  CD1 LEU A  73     -20.584  10.464  12.741  1.00 93.66           C  
ATOM    614  CD2 LEU A  73     -19.395   8.510  11.831  1.00 93.66           C  
ATOM    615  N   GLY A  74     -15.442  11.980   9.962  1.00 93.86           N  
ATOM    616  CA  GLY A  74     -14.763  12.957   9.114  1.00 93.86           C  
ATOM    617  C   GLY A  74     -14.506  14.288   9.824  1.00 93.86           C  
ATOM    618  O   GLY A  74     -15.167  14.635  10.794  1.00 93.86           O  
ATOM    619  N   CYS A  75     -13.539  15.067   9.325  1.00 94.36           N  
ATOM    620  CA  CYS A  75     -13.133  16.355   9.914  1.00 94.36           C  
ATOM    621  C   CYS A  75     -12.757  16.276  11.409  1.00 94.36           C  
ATOM    622  CB  CYS A  75     -14.199  17.432   9.632  1.00 94.36           C  
ATOM    623  O   CYS A  75     -12.960  17.249  12.135  1.00 94.36           O  
ATOM    624  SG  CYS A  75     -14.363  17.756   7.853  1.00 94.36           S  
ATOM    625  N   ASN A  76     -12.196  15.148  11.861  1.00 93.47           N  
ATOM    626  CA  ASN A  76     -11.930  14.871  13.276  1.00 93.47           C  
ATOM    627  C   ASN A  76     -13.211  14.936  14.136  1.00 93.47           C  
ATOM    628  CB  ASN A  76     -10.796  15.778  13.810  1.00 93.47           C  
ATOM    629  O   ASN A  76     -13.169  15.392  15.282  1.00 93.47           O  
ATOM    630  CG  ASN A  76      -9.480  15.711  13.059  1.00 93.47           C  
ATOM    631  ND2 ASN A  76      -8.569  16.600  13.378  1.00 93.47           N  
ATOM    632  OD1 ASN A  76      -9.219  14.889  12.201  1.00 93.47           O  
ATOM    633  N   PHE A  77     -14.357  14.528  13.579  1.00 96.93           N  
ATOM    634  CA  PHE A  77     -15.631  14.448  14.286  1.00 96.93           C  
ATOM    635  C   PHE A  77     -15.905  13.007  14.693  1.00 96.93           C  
ATOM    636  CB  PHE A  77     -16.778  15.007  13.441  1.00 96.93           C  
ATOM    637  O   PHE A  77     -16.149  12.138  13.859  1.00 96.93           O  
ATOM    638  CG  PHE A  77     -18.090  15.029  14.198  1.00 96.93           C  
ATOM    639  CD1 PHE A  77     -19.022  13.989  14.035  1.00 96.93           C  
ATOM    640  CD2 PHE A  77     -18.359  16.065  15.109  1.00 96.93           C  
ATOM    641  CE1 PHE A  77     -20.227  13.993  14.756  1.00 96.93           C  
ATOM    642  CE2 PHE A  77     -19.560  16.066  15.840  1.00 96.93           C  
ATOM    643  CZ  PHE A  77     -20.496  15.032  15.661  1.00 96.93           C  
ATOM    644  N   PHE A  78     -15.896  12.766  15.995  1.00 96.89           N  
ATOM    645  CA  PHE A  78     -15.889  11.428  16.553  1.00 96.89           C  
ATOM    646  C   PHE A  78     -17.193  11.103  17.289  1.00 96.89           C  
ATOM    647  CB  PHE A  78     -14.686  11.335  17.478  1.00 96.89           C  
ATOM    648  O   PHE A  78     -17.711  11.939  18.029  1.00 96.89           O  
ATOM    649  CG  PHE A  78     -13.326  11.369  16.817  1.00 96.89           C  
ATOM    650  CD1 PHE A  78     -12.741  10.189  16.320  1.00 96.89           C  
ATOM    651  CD2 PHE A  78     -12.626  12.584  16.733  1.00 96.89           C  
ATOM    652  CE1 PHE A  78     -11.466  10.233  15.730  1.00 96.89           C  
ATOM    653  CE2 PHE A  78     -11.359  12.629  16.130  1.00 96.89           C  
ATOM    654  CZ  PHE A  78     -10.782  11.456  15.616  1.00 96.89           C  
ATOM    655  N   VAL A  79     -17.701   9.878  17.120  1.00 96.93           N  
ATOM    656  CA  VAL A  79     -18.927   9.392  17.774  1.00 96.93           C  
ATOM    657  C   VAL A  79     -18.677   8.069  18.488  1.00 96.93           C  
ATOM    658  CB  VAL A  79     -20.090   9.278  16.766  1.00 96.93           C  
ATOM    659  O   VAL A  79     -18.078   7.147  17.928  1.00 96.93           O  
ATOM    660  CG1 VAL A  79     -21.368   8.708  17.396  1.00 96.93           C  
ATOM    661  CG2 VAL A  79     -20.439  10.665  16.208  1.00 96.93           C  
ATOM    662  N   ASP A  80     -19.169   7.969  19.722  1.00 96.82           N  
ATOM    663  CA  ASP A  80     -19.131   6.736  20.503  1.00 96.82           C  
ATOM    664  C   ASP A  80     -20.087   5.704  19.900  1.00 96.82           C  
ATOM    665  CB  ASP A  80     -19.467   7.008  21.976  1.00 96.82           C  
ATOM    666  O   ASP A  80     -21.267   5.968  19.665  1.00 96.82           O  
ATOM    667  CG  ASP A  80     -18.465   7.946  22.658  1.00 96.82           C  
ATOM    668  OD1 ASP A  80     -17.289   7.981  22.224  1.00 96.82           O  
ATOM    669  OD2 ASP A  80     -18.895   8.641  23.603  1.00 96.82           O  
ATOM    670  N   THR A  81     -19.559   4.517  19.624  1.00 93.72           N  
ATOM    671  CA  THR A  81     -20.256   3.423  18.953  1.00 93.72           C  
ATOM    672  C   THR A  81     -20.085   2.138  19.750  1.00 93.72           C  
ATOM    673  CB  THR A  81     -19.727   3.242  17.522  1.00 93.72           C  
ATOM    674  O   THR A  81     -19.019   1.863  20.305  1.00 93.72           O  
ATOM    675  CG2 THR A  81     -20.504   2.192  16.723  1.00 93.72           C  
ATOM    676  OG1 THR A  81     -19.846   4.451  16.807  1.00 93.72           O  
ATOM    677  N   VAL A  82     -21.140   1.328  19.774  1.00 93.58           N  
ATOM    678  CA  VAL A  82     -21.121  -0.014  20.357  1.00 93.58           C  
ATOM    679  C   VAL A  82     -21.346  -1.024  19.245  1.00 93.58           C  
ATOM    680  CB  VAL A  82     -22.164  -0.168  21.477  1.00 93.58           C  
ATOM    681  O   VAL A  82     -22.356  -0.968  18.544  1.00 93.58           O  
ATOM    682  CG1 VAL A  82     -22.029  -1.536  22.157  1.00 93.58           C  
ATOM    683  CG2 VAL A  82     -21.979   0.922  22.539  1.00 93.58           C  
ATOM    684  N   VAL A  83     -20.404  -1.948  19.083  1.00 92.37           N  
ATOM    685  CA  VAL A  83     -20.569  -3.116  18.217  1.00 92.37           C  
ATOM    686  C   VAL A  83     -21.075  -4.262  19.093  1.00 92.37           C  
ATOM    687  CB  VAL A  83     -19.263  -3.495  17.507  1.00 92.37           C  
ATOM    688  O   VAL A  83     -20.311  -4.739  19.931  1.00 92.37           O  
ATOM    689  CG1 VAL A  83     -19.490  -4.652  16.532  1.00 92.37           C  
ATOM    690  CG2 VAL A  83     -18.659  -2.314  16.737  1.00 92.37           C  
ATOM    691  N   PRO A  84     -22.336  -4.702  18.939  1.00 91.69           N  
ATOM    692  CA  PRO A  84     -22.931  -5.698  19.830  1.00 91.69           C  
ATOM    693  C   PRO A  84     -22.347  -7.101  19.628  1.00 91.69           C  
ATOM    694  CB  PRO A  84     -24.430  -5.660  19.517  1.00 91.69           C  
ATOM    695  O   PRO A  84     -22.285  -7.882  20.570  1.00 91.69           O  
ATOM    696  CG  PRO A  84     -24.484  -5.207  18.058  1.00 91.69           C  
ATOM    697  CD  PRO A  84     -23.310  -4.239  17.959  1.00 91.69           C  
ATOM    698  N   ASP A  85     -21.906  -7.418  18.408  1.00 91.70           N  
ATOM    699  CA  ASP A  85     -21.286  -8.696  18.070  1.00 91.70           C  
ATOM    700  C   ASP A  85     -20.001  -8.481  17.265  1.00 91.70           C  
ATOM    701  CB  ASP A  85     -22.276  -9.599  17.318  1.00 91.70           C  
ATOM    702  O   ASP A  85     -20.008  -7.916  16.172  1.00 91.70           O  
ATOM    703  CG  ASP A  85     -21.649 -10.952  16.958  1.00 91.70           C  
ATOM    704  OD1 ASP A  85     -20.624 -11.334  17.569  1.00 91.70           O  
ATOM    705  OD2 ASP A  85     -22.134 -11.622  16.023  1.00 91.70           O  
ATOM    706  N   THR A  86     -18.892  -8.966  17.815  1.00 91.77           N  
ATOM    707  CA  THR A  86     -17.553  -8.913  17.218  1.00 91.77           C  
ATOM    708  C   THR A  86     -17.165 -10.211  16.501  1.00 91.77           C  
ATOM    709  CB  THR A  86     -16.516  -8.534  18.285  1.00 91.77           C  
ATOM    710  O   THR A  86     -16.017 -10.375  16.092  1.00 91.77           O  
ATOM    711  CG2 THR A  86     -16.677  -7.085  18.732  1.00 91.77           C  
ATOM    712  OG1 THR A  86     -16.657  -9.328  19.444  1.00 91.77           O  
ATOM    713  N   SER A  87     -18.095 -11.161  16.333  1.00 91.87           N  
ATOM    714  CA  SER A  87     -17.835 -12.463  15.700  1.00 91.87           C  
ATOM    715  C   SER A  87     -17.508 -12.383  14.206  1.00 91.87           C  
ATOM    716  CB  SER A  87     -19.032 -13.403  15.919  1.00 91.87           C  
ATOM    717  O   SER A  87     -16.830 -13.269  13.663  1.00 91.87           O  
ATOM    718  OG  SER A  87     -20.125 -13.083  15.079  1.00 91.87           O  
ATOM    719  N   ARG A  88     -17.974 -11.322  13.541  1.00 93.54           N  
ATOM    720  CA  ARG A  88     -17.841 -11.099  12.101  1.00 93.54           C  
ATOM    721  C   ARG A  88     -17.364  -9.687  11.814  1.00 93.54           C  
ATOM    722  CB  ARG A  88     -19.181 -11.367  11.399  1.00 93.54           C  
ATOM    723  O   ARG A  88     -17.666  -8.748  12.544  1.00 93.54           O  
ATOM    724  CG  ARG A  88     -19.582 -12.843  11.476  1.00 93.54           C  
ATOM    725  CD  ARG A  88     -20.966 -13.051  10.868  1.00 93.54           C  
ATOM    726  NE  ARG A  88     -21.384 -14.458  10.993  1.00 93.54           N  
ATOM    727  NH1 ARG A  88     -20.764 -15.138   8.890  1.00 93.54           N  
ATOM    728  NH2 ARG A  88     -21.600 -16.623  10.337  1.00 93.54           N  
ATOM    729  CZ  ARG A  88     -21.251 -15.394  10.074  1.00 93.54           C  
ATOM    730  N   ILE A  89     -16.625  -9.546  10.721  1.00 93.68           N  
ATOM    731  CA  ILE A  89     -16.150  -8.260  10.220  1.00 93.68           C  
ATOM    732  C   ILE A  89     -16.394  -8.146   8.719  1.00 93.68           C  
ATOM    733  CB  ILE A  89     -14.667  -8.018  10.573  1.00 93.68           C  
ATOM    734  O   ILE A  89     -16.399  -9.142   7.996  1.00 93.68           O  
ATOM    735  CG1 ILE A  89     -13.722  -9.082   9.971  1.00 93.68           C  
ATOM    736  CG2 ILE A  89     -14.490  -7.913  12.099  1.00 93.68           C  
ATOM    737  CD1 ILE A  89     -12.264  -8.616   9.989  1.00 93.68           C  
ATOM    738  N   TYR A  90     -16.538  -6.913   8.242  1.00 94.73           N  
ATOM    739  CA  TYR A  90     -16.590  -6.614   6.816  1.00 94.73           C  
ATOM    740  C   TYR A  90     -15.190  -6.304   6.292  1.00 94.73           C  
ATOM    741  CB  TYR A  90     -17.569  -5.468   6.556  1.00 94.73           C  
ATOM    742  O   TYR A  90     -14.556  -5.334   6.707  1.00 94.73           O  
ATOM    743  CG  TYR A  90     -19.013  -5.881   6.743  1.00 94.73           C  
ATOM    744  CD1 TYR A  90     -19.715  -6.465   5.671  1.00 94.73           C  
ATOM    745  CD2 TYR A  90     -19.643  -5.715   7.993  1.00 94.73           C  
ATOM    746  CE1 TYR A  90     -21.055  -6.860   5.843  1.00 94.73           C  
ATOM    747  CE2 TYR A  90     -20.974  -6.139   8.174  1.00 94.73           C  
ATOM    748  OH  TYR A  90     -22.966  -7.118   7.247  1.00 94.73           O  
ATOM    749  CZ  TYR A  90     -21.683  -6.708   7.095  1.00 94.73           C  
ATOM    750  N   VAL A  91     -14.710  -7.113   5.349  1.00 92.80           N  
ATOM    751  CA  VAL A  91     -13.422  -6.909   4.678  1.00 92.80           C  
ATOM    752  C   VAL A  91     -13.663  -6.347   3.280  1.00 92.80           C  
ATOM    753  CB  VAL A  91     -12.589  -8.203   4.657  1.00 92.80           C  
ATOM    754  O   VAL A  91     -14.381  -6.938   2.474  1.00 92.80           O  
ATOM    755  CG1 VAL A  91     -11.227  -7.967   3.991  1.00 92.80           C  
ATOM    756  CG2 VAL A  91     -12.325  -8.710   6.084  1.00 92.80           C  
ATOM    757  N   ALA A  92     -13.053  -5.201   2.976  1.00 91.38           N  
ATOM    758  CA  ALA A  92     -13.137  -4.583   1.656  1.00 91.38           C  
ATOM    759  C   ALA A  92     -12.405  -5.432   0.599  1.00 91.38           C  
ATOM    760  CB  ALA A  92     -12.567  -3.162   1.737  1.00 91.38           C  
ATOM    761  O   ALA A  92     -11.209  -5.703   0.731  1.00 91.38           O  
ATOM    762  N   LEU A  93     -13.109  -5.813  -0.471  1.00 88.05           N  
ATOM    763  CA  LEU A  93     -12.546  -6.548  -1.613  1.00 88.05           C  
ATOM    764  C   LEU A  93     -12.060  -5.611  -2.729  1.00 88.05           C  
ATOM    765  CB  LEU A  93     -13.598  -7.528  -2.161  1.00 88.05           C  
ATOM    766  O   LEU A  93     -11.121  -5.944  -3.453  1.00 88.05           O  
ATOM    767  CG  LEU A  93     -14.059  -8.634  -1.191  1.00 88.05           C  
ATOM    768  CD1 LEU A  93     -15.024  -9.552  -1.943  1.00 88.05           C  
ATOM    769  CD2 LEU A  93     -12.897  -9.483  -0.666  1.00 88.05           C  
ATOM    770  N   GLY A  94     -12.692  -4.442  -2.857  1.00 87.13           N  
ATOM    771  CA  GLY A  94     -12.447  -3.463  -3.920  1.00 87.13           C  
ATOM    772  C   GLY A  94     -13.736  -3.070  -4.642  1.00 87.13           C  
ATOM    773  O   GLY A  94     -14.761  -3.723  -4.480  1.00 87.13           O  
ATOM    774  N   TYR A  95     -13.699  -1.984  -5.422  1.00 92.04           N  
ATOM    775  CA  TYR A  95     -14.847  -1.481  -6.202  1.00 92.04           C  
ATOM    776  C   TYR A  95     -16.146  -1.276  -5.392  1.00 92.04           C  
ATOM    777  CB  TYR A  95     -15.060  -2.351  -7.452  1.00 92.04           C  
ATOM    778  O   TYR A  95     -17.240  -1.395  -5.930  1.00 92.04           O  
ATOM    779  CG  TYR A  95     -13.860  -2.417  -8.372  1.00 92.04           C  
ATOM    780  CD1 TYR A  95     -13.652  -1.392  -9.315  1.00 92.04           C  
ATOM    781  CD2 TYR A  95     -12.963  -3.499  -8.293  1.00 92.04           C  
ATOM    782  CE1 TYR A  95     -12.550  -1.450 -10.188  1.00 92.04           C  
ATOM    783  CE2 TYR A  95     -11.856  -3.557  -9.160  1.00 92.04           C  
ATOM    784  OH  TYR A  95     -10.590  -2.605 -10.955  1.00 92.04           O  
ATOM    785  CZ  TYR A  95     -11.652  -2.537 -10.112  1.00 92.04           C  
ATOM    786  N   GLY A  96     -16.031  -0.978  -4.093  1.00 93.13           N  
ATOM    787  CA  GLY A  96     -17.181  -0.812  -3.196  1.00 93.13           C  
ATOM    788  C   GLY A  96     -17.790  -2.120  -2.678  1.00 93.13           C  
ATOM    789  O   GLY A  96     -18.781  -2.072  -1.957  1.00 93.13           O  
ATOM    790  N   PHE A  97     -17.203  -3.277  -2.997  1.00 94.33           N  
ATOM    791  CA  PHE A  97     -17.634  -4.563  -2.460  1.00 94.33           C  
ATOM    792  C   PHE A  97     -16.943  -4.879  -1.137  1.00 94.33           C  
ATOM    793  CB  PHE A  97     -17.421  -5.684  -3.481  1.00 94.33           C  
ATOM    794  O   PHE A  97     -15.720  -4.756  -0.996  1.00 94.33           O  
ATOM    795  CG  PHE A  97     -18.259  -5.509  -4.729  1.00 94.33           C  
ATOM    796  CD1 PHE A  97     -19.625  -5.842  -4.711  1.00 94.33           C  
ATOM    797  CD2 PHE A  97     -17.685  -4.974  -5.895  1.00 94.33           C  
ATOM    798  CE1 PHE A  97     -20.413  -5.641  -5.858  1.00 94.33           C  
ATOM    799  CE2 PHE A  97     -18.472  -4.766  -7.040  1.00 94.33           C  
ATOM    800  CZ  PHE A  97     -19.837  -5.101  -7.022  1.00 94.33           C  
ATOM    801  N   PHE A  98     -17.750  -5.354  -0.194  1.00 95.29           N  
ATOM    802  CA  PHE A  98     -17.331  -5.811   1.121  1.00 95.29           C  
ATOM    803  C   PHE A  98     -17.836  -7.230   1.331  1.00 95.29           C  
ATOM    804  CB  PHE A  98     -17.867  -4.871   2.206  1.00 95.29           C  
ATOM    805  O   PHE A  98     -18.941  -7.569   0.908  1.00 95.29           O  
ATOM    806  CG  PHE A  98     -17.365  -3.448   2.079  1.00 95.29           C  
ATOM    807  CD1 PHE A  98     -16.237  -3.027   2.806  1.00 95.29           C  
ATOM    808  CD2 PHE A  98     -18.024  -2.542   1.227  1.00 95.29           C  
ATOM    809  CE1 PHE A  98     -15.772  -1.706   2.680  1.00 95.29           C  
ATOM    810  CE2 PHE A  98     -17.550  -1.227   1.089  1.00 95.29           C  
ATOM    811  CZ  PHE A  98     -16.423  -0.808   1.816  1.00 95.29           C  
ATOM    812  N   LEU A  99     -17.020  -8.050   1.982  1.00 95.15           N  
ATOM    813  CA  LEU A  99     -17.375  -9.414   2.335  1.00 95.15           C  
ATOM    814  C   LEU A  99     -17.443  -9.541   3.849  1.00 95.15           C  
ATOM    815  CB  LEU A  99     -16.358 -10.367   1.697  1.00 95.15           C  
ATOM    816  O   LEU A  99     -16.474  -9.227   4.540  1.00 95.15           O  
ATOM    817  CG  LEU A  99     -16.680 -11.859   1.889  1.00 95.15           C  
ATOM    818  CD1 LEU A  99     -18.027 -12.258   1.283  1.00 95.15           C  
ATOM    819  CD2 LEU A  99     -15.593 -12.685   1.198  1.00 95.15           C  
ATOM    820  N   GLU A 100     -18.584 -10.004   4.344  1.00 96.12           N  
ATOM    821  CA  GLU A 100     -18.743 -10.378   5.742  1.00 96.12           C  
ATOM    822  C   GLU A 100     -18.027 -11.710   5.990  1.00 96.12           C  
ATOM    823  CB  GLU A 100     -20.235 -10.465   6.077  1.00 96.12           C  
ATOM    824  O   GLU A 100     -18.360 -12.730   5.386  1.00 96.12           O  
ATOM    825  CG  GLU A 100     -20.447 -10.586   7.590  1.00 96.12           C  
ATOM    826  CD  GLU A 100     -21.925 -10.725   7.978  1.00 96.12           C  
ATOM    827  OE1 GLU A 100     -22.174 -10.747   9.202  1.00 96.12           O  
ATOM    828  OE2 GLU A 100     -22.773 -10.900   7.077  1.00 96.12           O  
ATOM    829  N   LEU A 101     -17.026 -11.694   6.864  1.00 96.36           N  
ATOM    830  CA  LEU A 101     -16.208 -12.851   7.212  1.00 96.36           C  
ATOM    831  C   LEU A 101     -16.213 -13.062   8.719  1.00 96.36           C  
ATOM    832  CB  LEU A 101     -14.767 -12.647   6.709  1.00 96.36           C  
ATOM    833  O   LEU A 101     -16.175 -12.107   9.494  1.00 96.36           O  
ATOM    834  CG  LEU A 101     -14.608 -12.634   5.180  1.00 96.36           C  
ATOM    835  CD1 LEU A 101     -13.132 -12.440   4.825  1.00 96.36           C  
ATOM    836  CD2 LEU A 101     -15.077 -13.944   4.542  1.00 96.36           C  
ATOM    837  N   THR A 102     -16.176 -14.322   9.143  1.00 95.66           N  
ATOM    838  CA  THR A 102     -15.796 -14.642  10.524  1.00 95.66           C  
ATOM    839  C   THR A 102     -14.346 -14.227  10.785  1.00 95.66           C  
ATOM    840  CB  THR A 102     -15.959 -16.135  10.831  1.00 95.66           C  
ATOM    841  O   THR A 102     -13.529 -14.160   9.862  1.00 95.66           O  
ATOM    842  CG2 THR A 102     -17.389 -16.632  10.625  1.00 95.66           C  
ATOM    843  OG1 THR A 102     -15.111 -16.895  10.008  1.00 95.66           O  
ATOM    844  N   LEU A 103     -13.981 -14.012  12.053  1.00 94.79           N  
ATOM    845  CA  LEU A 103     -12.600 -13.659  12.420  1.00 94.79           C  
ATOM    846  C   LEU A 103     -11.568 -14.677  11.891  1.00 94.79           C  
ATOM    847  CB  LEU A 103     -12.491 -13.518  13.952  1.00 94.79           C  
ATOM    848  O   LEU A 103     -10.496 -14.298  11.426  1.00 94.79           O  
ATOM    849  CG  LEU A 103     -13.404 -12.458  14.600  1.00 94.79           C  
ATOM    850  CD1 LEU A 103     -13.116 -12.392  16.099  1.00 94.79           C  
ATOM    851  CD2 LEU A 103     -13.218 -11.062  14.005  1.00 94.79           C  
ATOM    852  N   ALA A 104     -11.897 -15.973  11.909  1.00 95.04           N  
ATOM    853  CA  ALA A 104     -11.016 -17.027  11.405  1.00 95.04           C  
ATOM    854  C   ALA A 104     -10.881 -17.015   9.870  1.00 95.04           C  
ATOM    855  CB  ALA A 104     -11.549 -18.374  11.904  1.00 95.04           C  
ATOM    856  O   ALA A 104      -9.795 -17.252   9.337  1.00 95.04           O  
ATOM    857  N   GLU A 105     -11.965 -16.741   9.140  1.00 96.49           N  
ATOM    858  CA  GLU A 105     -11.920 -16.588   7.680  1.00 96.49           C  
ATOM    859  C   GLU A 105     -11.155 -15.329   7.272  1.00 96.49           C  
ATOM    860  CB  GLU A 105     -13.335 -16.514   7.109  1.00 96.49           C  
ATOM    861  O   GLU A 105     -10.381 -15.370   6.315  1.00 96.49           O  
ATOM    862  CG  GLU A 105     -14.066 -17.862   7.173  1.00 96.49           C  
ATOM    863  CD  GLU A 105     -15.582 -17.709   7.001  1.00 96.49           C  
ATOM    864  OE1 GLU A 105     -16.196 -18.671   6.498  1.00 96.49           O  
ATOM    865  OE2 GLU A 105     -16.116 -16.672   7.465  1.00 96.49           O  
ATOM    866  N   ALA A 106     -11.313 -14.239   8.025  1.00 95.80           N  
ATOM    867  CA  ALA A 106     -10.575 -13.008   7.803  1.00 95.80           C  
ATOM    868  C   ALA A 106      -9.063 -13.211   7.966  1.00 95.80           C  
ATOM    869  CB  ALA A 106     -11.111 -11.932   8.743  1.00 95.80           C  
ATOM    870  O   ALA A 106      -8.310 -12.773   7.101  1.00 95.80           O  
ATOM    871  N   LEU A 107      -8.606 -13.942   8.991  1.00 96.25           N  
ATOM    872  CA  LEU A 107      -7.184 -14.289   9.132  1.00 96.25           C  
ATOM    873  C   LEU A 107      -6.667 -15.077   7.919  1.00 96.25           C  
ATOM    874  CB  LEU A 107      -6.946 -15.079  10.431  1.00 96.25           C  
ATOM    875  O   LEU A 107      -5.664 -14.694   7.323  1.00 96.25           O  
ATOM    876  CG  LEU A 107      -7.071 -14.250  11.721  1.00 96.25           C  
ATOM    877  CD1 LEU A 107      -6.921 -15.176  12.926  1.00 96.25           C  
ATOM    878  CD2 LEU A 107      -6.014 -13.150  11.826  1.00 96.25           C  
ATOM    879  N   LYS A 108      -7.406 -16.100   7.466  1.00 96.65           N  
ATOM    880  CA  LYS A 108      -7.043 -16.864   6.256  1.00 96.65           C  
ATOM    881  C   LYS A 108      -6.983 -15.985   5.004  1.00 96.65           C  
ATOM    882  CB  LYS A 108      -8.045 -18.002   6.023  1.00 96.65           C  
ATOM    883  O   LYS A 108      -6.126 -16.191   4.144  1.00 96.65           O  
ATOM    884  CG  LYS A 108      -7.947 -19.114   7.072  1.00 96.65           C  
ATOM    885  CD  LYS A 108      -9.050 -20.152   6.831  1.00 96.65           C  
ATOM    886  CE  LYS A 108      -9.018 -21.209   7.937  1.00 96.65           C  
ATOM    887  NZ  LYS A 108     -10.133 -22.179   7.798  1.00 96.65           N  
ATOM    888  N   PHE A 109      -7.906 -15.032   4.870  1.00 95.27           N  
ATOM    889  CA  PHE A 109      -7.901 -14.064   3.775  1.00 95.27           C  
ATOM    890  C   PHE A 109      -6.659 -13.166   3.836  1.00 95.27           C  
ATOM    891  CB  PHE A 109      -9.196 -13.239   3.808  1.00 95.27           C  
ATOM    892  O   PHE A 109      -5.984 -12.990   2.819  1.00 95.27           O  
ATOM    893  CG  PHE A 109      -9.207 -12.100   2.808  1.00 95.27           C  
ATOM    894  CD1 PHE A 109      -8.753 -10.823   3.188  1.00 95.27           C  
ATOM    895  CD2 PHE A 109      -9.647 -12.320   1.491  1.00 95.27           C  
ATOM    896  CE1 PHE A 109      -8.743  -9.771   2.255  1.00 95.27           C  
ATOM    897  CE2 PHE A 109      -9.645 -11.266   0.560  1.00 95.27           C  
ATOM    898  CZ  PHE A 109      -9.198  -9.989   0.944  1.00 95.27           C  
ATOM    899  N   ILE A 110      -6.334 -12.643   5.021  1.00 95.51           N  
ATOM    900  CA  ILE A 110      -5.173 -11.781   5.254  1.00 95.51           C  
ATOM    901  C   ILE A 110      -3.875 -12.523   4.951  1.00 95.51           C  
ATOM    902  CB  ILE A 110      -5.184 -11.233   6.697  1.00 95.51           C  
ATOM    903  O   ILE A 110      -3.032 -11.967   4.253  1.00 95.51           O  
ATOM    904  CG1 ILE A 110      -6.356 -10.244   6.857  1.00 95.51           C  
ATOM    905  CG2 ILE A 110      -3.853 -10.533   7.029  1.00 95.51           C  
ATOM    906  CD1 ILE A 110      -6.654  -9.891   8.312  1.00 95.51           C  
ATOM    907  N   ASP A 111      -3.724 -13.769   5.397  1.00 96.50           N  
ATOM    908  CA  ASP A 111      -2.522 -14.568   5.141  1.00 96.50           C  
ATOM    909  C   ASP A 111      -2.299 -14.767   3.634  1.00 96.50           C  
ATOM    910  CB  ASP A 111      -2.635 -15.927   5.848  1.00 96.50           C  
ATOM    911  O   ASP A 111      -1.219 -14.487   3.108  1.00 96.50           O  
ATOM    912  CG  ASP A 111      -2.607 -15.848   7.381  1.00 96.50           C  
ATOM    913  OD1 ASP A 111      -2.028 -14.878   7.928  1.00 96.50           O  
ATOM    914  OD2 ASP A 111      -3.152 -16.793   7.993  1.00 96.50           O  
ATOM    915  N   ARG A 112      -3.353 -15.156   2.898  1.00 96.36           N  
ATOM    916  CA  ARG A 112      -3.298 -15.300   1.431  1.00 96.36           C  
ATOM    917  C   ARG A 112      -2.946 -13.984   0.747  1.00 96.36           C  
ATOM    918  CB  ARG A 112      -4.643 -15.806   0.895  1.00 96.36           C  
ATOM    919  O   ARG A 112      -2.090 -13.948  -0.136  1.00 96.36           O  
ATOM    920  CG  ARG A 112      -4.891 -17.276   1.240  1.00 96.36           C  
ATOM    921  CD  ARG A 112      -6.293 -17.667   0.766  1.00 96.36           C  
ATOM    922  NE  ARG A 112      -6.599 -19.069   1.095  1.00 96.36           N  
ATOM    923  NH1 ARG A 112      -8.611 -19.193  -0.005  1.00 96.36           N  
ATOM    924  NH2 ARG A 112      -7.832 -20.980   1.084  1.00 96.36           N  
ATOM    925  CZ  ARG A 112      -7.676 -19.737   0.725  1.00 96.36           C  
ATOM    926  N   LYS A 113      -3.603 -12.895   1.146  1.00 95.09           N  
ATOM    927  CA  LYS A 113      -3.388 -11.578   0.545  1.00 95.09           C  
ATOM    928  C   LYS A 113      -1.988 -11.040   0.844  1.00 95.09           C  
ATOM    929  CB  LYS A 113      -4.494 -10.638   1.035  1.00 95.09           C  
ATOM    930  O   LYS A 113      -1.362 -10.474  -0.047  1.00 95.09           O  
ATOM    931  CG  LYS A 113      -4.521  -9.294   0.306  1.00 95.09           C  
ATOM    932  CD  LYS A 113      -4.831  -9.402  -1.192  1.00 95.09           C  
ATOM    933  CE  LYS A 113      -4.957  -7.993  -1.777  1.00 95.09           C  
ATOM    934  NZ  LYS A 113      -5.411  -8.030  -3.189  1.00 95.09           N  
ATOM    935  N   SER A 114      -1.482 -11.268   2.051  1.00 96.10           N  
ATOM    936  CA  SER A 114      -0.136 -10.871   2.474  1.00 96.10           C  
ATOM    937  C   SER A 114       0.944 -11.665   1.745  1.00 96.10           C  
ATOM    938  CB  SER A 114       0.034 -11.038   3.987  1.00 96.10           C  
ATOM    939  O   SER A 114       1.951 -11.079   1.353  1.00 96.10           O  
ATOM    940  OG  SER A 114      -0.945 -10.280   4.667  1.00 96.10           O  
ATOM    941  N   SER A 115       0.720 -12.958   1.479  1.00 97.68           N  
ATOM    942  CA  SER A 115       1.614 -13.765   0.635  1.00 97.68           C  
ATOM    943  C   SER A 115       1.721 -13.177  -0.773  1.00 97.68           C  
ATOM    944  CB  SER A 115       1.127 -15.215   0.556  1.00 97.68           C  
ATOM    945  O   SER A 115       2.819 -12.886  -1.238  1.00 97.68           O  
ATOM    946  OG  SER A 115       2.131 -16.054   0.016  1.00 97.68           O  
ATOM    947  N   LEU A 116       0.579 -12.894  -1.412  1.00 97.52           N  
ATOM    948  CA  LEU A 116       0.542 -12.310  -2.759  1.00 97.52           C  
ATOM    949  C   LEU A 116       1.227 -10.936  -2.824  1.00 97.52           C  
ATOM    950  CB  LEU A 116      -0.922 -12.180  -3.216  1.00 97.52           C  
ATOM    951  O   LEU A 116       1.948 -10.638  -3.774  1.00 97.52           O  
ATOM    952  CG  LEU A 116      -1.626 -13.516  -3.509  1.00 97.52           C  
ATOM    953  CD1 LEU A 116      -3.122 -13.256  -3.718  1.00 97.52           C  
ATOM    954  CD2 LEU A 116      -1.074 -14.190  -4.764  1.00 97.52           C  
ATOM    955  N   LEU A 117       1.018 -10.086  -1.815  1.00 97.34           N  
ATOM    956  CA  LEU A 117       1.671  -8.776  -1.744  1.00 97.34           C  
ATOM    957  C   LEU A 117       3.179  -8.895  -1.489  1.00 97.34           C  
ATOM    958  CB  LEU A 117       1.003  -7.933  -0.650  1.00 97.34           C  
ATOM    959  O   LEU A 117       3.956  -8.132  -2.059  1.00 97.34           O  
ATOM    960  CG  LEU A 117      -0.411  -7.438  -0.986  1.00 97.34           C  
ATOM    961  CD1 LEU A 117      -1.003  -6.774   0.255  1.00 97.34           C  
ATOM    962  CD2 LEU A 117      -0.432  -6.419  -2.125  1.00 97.34           C  
ATOM    963  N   THR A 118       3.605  -9.861  -0.677  1.00 97.60           N  
ATOM    964  CA  THR A 118       5.028 -10.152  -0.452  1.00 97.60           C  
ATOM    965  C   THR A 118       5.704 -10.614  -1.744  1.00 97.60           C  
ATOM    966  CB  THR A 118       5.204 -11.205   0.650  1.00 97.60           C  
ATOM    967  O   THR A 118       6.770 -10.110  -2.092  1.00 97.60           O  
ATOM    968  CG2 THR A 118       6.674 -11.521   0.927  1.00 97.60           C  
ATOM    969  OG1 THR A 118       4.644 -10.724   1.851  1.00 97.60           O  
ATOM    970  N   GLU A 119       5.072 -11.514  -2.500  1.00 98.09           N  
ATOM    971  CA  GLU A 119       5.559 -11.955  -3.814  1.00 98.09           C  
ATOM    972  C   GLU A 119       5.684 -10.787  -4.799  1.00 98.09           C  
ATOM    973  CB  GLU A 119       4.611 -13.015  -4.390  1.00 98.09           C  
ATOM    974  O   GLU A 119       6.721 -10.628  -5.449  1.00 98.09           O  
ATOM    975  CG  GLU A 119       4.751 -14.370  -3.683  1.00 98.09           C  
ATOM    976  CD  GLU A 119       3.638 -15.350  -4.084  1.00 98.09           C  
ATOM    977  OE1 GLU A 119       3.322 -16.228  -3.249  1.00 98.09           O  
ATOM    978  OE2 GLU A 119       3.089 -15.206  -5.200  1.00 98.09           O  
ATOM    979  N   LEU A 120       4.670  -9.918  -4.853  1.00 97.92           N  
ATOM    980  CA  LEU A 120       4.705  -8.710  -5.675  1.00 97.92           C  
ATOM    981  C   LEU A 120       5.851  -7.775  -5.258  1.00 97.92           C  
ATOM    982  CB  LEU A 120       3.331  -8.024  -5.596  1.00 97.92           C  
ATOM    983  O   LEU A 120       6.602  -7.307  -6.112  1.00 97.92           O  
ATOM    984  CG  LEU A 120       3.230  -6.722  -6.410  1.00 97.92           C  
ATOM    985  CD1 LEU A 120       3.491  -6.937  -7.901  1.00 97.92           C  
ATOM    986  CD2 LEU A 120       1.829  -6.132  -6.245  1.00 97.92           C  
ATOM    987  N   SER A 121       6.035  -7.541  -3.957  1.00 97.31           N  
ATOM    988  CA  SER A 121       7.137  -6.721  -3.435  1.00 97.31           C  
ATOM    989  C   SER A 121       8.514  -7.287  -3.804  1.00 97.31           C  
ATOM    990  CB  SER A 121       7.026  -6.607  -1.916  1.00 97.31           C  
ATOM    991  O   SER A 121       9.419  -6.543  -4.202  1.00 97.31           O  
ATOM    992  OG  SER A 121       8.050  -5.747  -1.472  1.00 97.31           O  
ATOM    993  N   ASN A 122       8.669  -8.612  -3.744  1.00 97.65           N  
ATOM    994  CA  ASN A 122       9.895  -9.296  -4.151  1.00 97.65           C  
ATOM    995  C   ASN A 122      10.166  -9.123  -5.653  1.00 97.65           C  
ATOM    996  CB  ASN A 122       9.796 -10.780  -3.762  1.00 97.65           C  
ATOM    997  O   ASN A 122      11.297  -8.810  -6.035  1.00 97.65           O  
ATOM    998  CG  ASN A 122       9.878 -11.011  -2.264  1.00 97.65           C  
ATOM    999  ND2 ASN A 122       9.391 -12.132  -1.788  1.00 97.65           N  
ATOM   1000  OD1 ASN A 122      10.421 -10.222  -1.510  1.00 97.65           O  
ATOM   1001  N   SER A 123       9.137  -9.258  -6.499  1.00 98.07           N  
ATOM   1002  CA  SER A 123       9.253  -9.010  -7.943  1.00 98.07           C  
ATOM   1003  C   SER A 123       9.684  -7.572  -8.231  1.00 98.07           C  
ATOM   1004  CB  SER A 123       7.933  -9.306  -8.658  1.00 98.07           C  
ATOM   1005  O   SER A 123      10.671  -7.355  -8.928  1.00 98.07           O  
ATOM   1006  OG  SER A 123       8.134  -9.311 -10.060  1.00 98.07           O  
ATOM   1007  N   LEU A 124       9.022  -6.585  -7.618  1.00 97.61           N  
ATOM   1008  CA  LEU A 124       9.360  -5.167  -7.793  1.00 97.61           C  
ATOM   1009  C   LEU A 124      10.764  -4.838  -7.286  1.00 97.61           C  
ATOM   1010  CB  LEU A 124       8.330  -4.306  -7.046  1.00 97.61           C  
ATOM   1011  O   LEU A 124      11.473  -4.016  -7.865  1.00 97.61           O  
ATOM   1012  CG  LEU A 124       6.916  -4.387  -7.636  1.00 97.61           C  
ATOM   1013  CD1 LEU A 124       5.933  -3.714  -6.680  1.00 97.61           C  
ATOM   1014  CD2 LEU A 124       6.838  -3.717  -9.006  1.00 97.61           C  
ATOM   1015  N   THR A 125      11.200  -5.499  -6.215  1.00 96.92           N  
ATOM   1016  CA  THR A 125      12.569  -5.360  -5.717  1.00 96.92           C  
ATOM   1017  C   THR A 125      13.571  -5.865  -6.750  1.00 96.92           C  
ATOM   1018  CB  THR A 125      12.739  -6.057  -4.365  1.00 96.92           C  
ATOM   1019  O   THR A 125      14.513  -5.138  -7.070  1.00 96.92           O  
ATOM   1020  CG2 THR A 125      14.166  -5.939  -3.827  1.00 96.92           C  
ATOM   1021  OG1 THR A 125      11.896  -5.410  -3.438  1.00 96.92           O  
ATOM   1022  N   LYS A 126      13.339  -7.043  -7.339  1.00 97.69           N  
ATOM   1023  CA  LYS A 126      14.178  -7.589  -8.414  1.00 97.69           C  
ATOM   1024  C   LYS A 126      14.216  -6.663  -9.632  1.00 97.69           C  
ATOM   1025  CB  LYS A 126      13.659  -8.987  -8.773  1.00 97.69           C  
ATOM   1026  O   LYS A 126      15.298  -6.366 -10.135  1.00 97.69           O  
ATOM   1027  CG  LYS A 126      14.553  -9.690  -9.800  1.00 97.69           C  
ATOM   1028  CD  LYS A 126      14.000 -11.086 -10.101  1.00 97.69           C  
ATOM   1029  CE  LYS A 126      14.891 -11.790 -11.127  1.00 97.69           C  
ATOM   1030  NZ  LYS A 126      14.368 -13.140 -11.448  1.00 97.69           N  
ATOM   1031  N   ASP A 127      13.067  -6.142 -10.051  1.00 97.27           N  
ATOM   1032  CA  ASP A 127      12.979  -5.205 -11.175  1.00 97.27           C  
ATOM   1033  C   ASP A 127      13.757  -3.914 -10.891  1.00 97.27           C  
ATOM   1034  CB  ASP A 127      11.506  -4.906 -11.492  1.00 97.27           C  
ATOM   1035  O   ASP A 127      14.545  -3.458 -11.720  1.00 97.27           O  
ATOM   1036  CG  ASP A 127      10.747  -6.138 -11.998  1.00 97.27           C  
ATOM   1037  OD1 ASP A 127      11.415  -7.062 -12.523  1.00 97.27           O  
ATOM   1038  OD2 ASP A 127       9.505  -6.138 -11.853  1.00 97.27           O  
ATOM   1039  N   SER A 128      13.632  -3.369  -9.676  1.00 97.07           N  
ATOM   1040  CA  SER A 128      14.390  -2.186  -9.260  1.00 97.07           C  
ATOM   1041  C   SER A 128      15.905  -2.427  -9.276  1.00 97.07           C  
ATOM   1042  CB  SER A 128      13.924  -1.701  -7.881  1.00 97.07           C  
ATOM   1043  O   SER A 128      16.666  -1.539  -9.661  1.00 97.07           O  
ATOM   1044  OG  SER A 128      14.478  -2.448  -6.810  1.00 97.07           O  
ATOM   1045  N   MET A 129      16.356  -3.629  -8.896  1.00 97.27           N  
ATOM   1046  CA  MET A 129      17.770  -4.007  -8.932  1.00 97.27           C  
ATOM   1047  C   MET A 129      18.285  -4.109 -10.368  1.00 97.27           C  
ATOM   1048  CB  MET A 129      17.999  -5.331  -8.190  1.00 97.27           C  
ATOM   1049  O   MET A 129      19.364  -3.595 -10.653  1.00 97.27           O  
ATOM   1050  CG  MET A 129      17.840  -5.181  -6.674  1.00 97.27           C  
ATOM   1051  SD  MET A 129      18.027  -6.730  -5.750  1.00 97.27           S  
ATOM   1052  CE  MET A 129      19.811  -7.011  -5.930  1.00 97.27           C  
ATOM   1053  N   ASN A 130      17.501  -4.691 -11.278  1.00 97.34           N  
ATOM   1054  CA  ASN A 130      17.853  -4.778 -12.696  1.00 97.34           C  
ATOM   1055  C   ASN A 130      17.997  -3.383 -13.326  1.00 97.34           C  
ATOM   1056  CB  ASN A 130      16.786  -5.604 -13.431  1.00 97.34           C  
ATOM   1057  O   ASN A 130      18.987  -3.106 -14.001  1.00 97.34           O  
ATOM   1058  CG  ASN A 130      16.756  -7.065 -13.026  1.00 97.34           C  
ATOM   1059  ND2 ASN A 130      15.628  -7.716 -13.185  1.00 97.34           N  
ATOM   1060  OD1 ASN A 130      17.729  -7.656 -12.587  1.00 97.34           O  
ATOM   1061  N   ILE A 131      17.055  -2.471 -13.053  1.00 95.85           N  
ATOM   1062  CA  ILE A 131      17.129  -1.092 -13.559  1.00 95.85           C  
ATOM   1063  C   ILE A 131      18.357  -0.373 -12.985  1.00 95.85           C  
ATOM   1064  CB  ILE A 131      15.826  -0.313 -13.270  1.00 95.85           C  
ATOM   1065  O   ILE A 131      19.088   0.281 -13.727  1.00 95.85           O  
ATOM   1066  CG1 ILE A 131      14.609  -0.960 -13.970  1.00 95.85           C  
ATOM   1067  CG2 ILE A 131      15.975   1.140 -13.761  1.00 95.85           C  
ATOM   1068  CD1 ILE A 131      13.261  -0.438 -13.454  1.00 95.85           C  
ATOM   1069  N   LYS A 132      18.633  -0.523 -11.681  1.00 96.37           N  
ATOM   1070  CA  LYS A 132      19.841   0.043 -11.055  1.00 96.37           C  
ATOM   1071  C   LYS A 132      21.124  -0.486 -11.695  1.00 96.37           C  
ATOM   1072  CB  LYS A 132      19.857  -0.248  -9.550  1.00 96.37           C  
ATOM   1073  O   LYS A 132      22.027   0.306 -11.947  1.00 96.37           O  
ATOM   1074  CG  LYS A 132      18.915   0.677  -8.773  1.00 96.37           C  
ATOM   1075  CD  LYS A 132      18.924   0.293  -7.291  1.00 96.37           C  
ATOM   1076  CE  LYS A 132      17.973   1.198  -6.505  1.00 96.37           C  
ATOM   1077  NZ  LYS A 132      18.061   0.931  -5.049  1.00 96.37           N  
ATOM   1078  N   ALA A 133      21.193  -1.784 -11.986  1.00 96.62           N  
ATOM   1079  CA  ALA A 133      22.340  -2.388 -12.656  1.00 96.62           C  
ATOM   1080  C   ALA A 133      22.538  -1.813 -14.068  1.00 96.62           C  
ATOM   1081  CB  ALA A 133      22.157  -3.909 -12.672  1.00 96.62           C  
ATOM   1082  O   ALA A 133      23.656  -1.451 -14.425  1.00 96.62           O  
ATOM   1083  N   HIS A 134      21.461  -1.641 -14.843  1.00 94.13           N  
ATOM   1084  CA  HIS A 134      21.534  -1.011 -16.166  1.00 94.13           C  
ATOM   1085  C   HIS A 134      22.004   0.446 -16.098  1.00 94.13           C  
ATOM   1086  CB  HIS A 134      20.166  -1.074 -16.857  1.00 94.13           C  
ATOM   1087  O   HIS A 134      22.838   0.857 -16.901  1.00 94.13           O  
ATOM   1088  CG  HIS A 134      19.701  -2.449 -17.262  1.00 94.13           C  
ATOM   1089  CD2 HIS A 134      20.389  -3.633 -17.182  1.00 94.13           C  
ATOM   1090  ND1 HIS A 134      18.487  -2.728 -17.844  1.00 94.13           N  
ATOM   1091  CE1 HIS A 134      18.442  -4.044 -18.107  1.00 94.13           C  
ATOM   1092  NE2 HIS A 134      19.579  -4.637 -17.720  1.00 94.13           N  
ATOM   1093  N   ILE A 135      21.506   1.225 -15.131  1.00 94.82           N  
ATOM   1094  CA  ILE A 135      21.971   2.602 -14.913  1.00 94.82           C  
ATOM   1095  C   ILE A 135      23.469   2.605 -14.600  1.00 94.82           C  
ATOM   1096  CB  ILE A 135      21.160   3.294 -13.792  1.00 94.82           C  
ATOM   1097  O   ILE A 135      24.213   3.378 -15.196  1.00 94.82           O  
ATOM   1098  CG1 ILE A 135      19.709   3.538 -14.255  1.00 94.82           C  
ATOM   1099  CG2 ILE A 135      21.811   4.631 -13.383  1.00 94.82           C  
ATOM   1100  CD1 ILE A 135      18.759   3.967 -13.129  1.00 94.82           C  
ATOM   1101  N   HIS A 136      23.914   1.733 -13.692  1.00 94.41           N  
ATOM   1102  CA  HIS A 136      25.318   1.645 -13.301  1.00 94.41           C  
ATOM   1103  C   HIS A 136      26.220   1.302 -14.494  1.00 94.41           C  
ATOM   1104  CB  HIS A 136      25.453   0.628 -12.165  1.00 94.41           C  
ATOM   1105  O   HIS A 136      27.161   2.041 -14.772  1.00 94.41           O  
ATOM   1106  CG  HIS A 136      26.813   0.646 -11.526  1.00 94.41           C  
ATOM   1107  CD2 HIS A 136      27.709  -0.388 -11.473  1.00 94.41           C  
ATOM   1108  ND1 HIS A 136      27.377   1.709 -10.854  1.00 94.41           N  
ATOM   1109  CE1 HIS A 136      28.578   1.319 -10.400  1.00 94.41           C  
ATOM   1110  NE2 HIS A 136      28.795   0.038 -10.711  1.00 94.41           N  
ATOM   1111  N   MET A 137      25.860   0.273 -15.266  1.00 93.13           N  
ATOM   1112  CA  MET A 137      26.587  -0.138 -16.471  1.00 93.13           C  
ATOM   1113  C   MET A 137      26.688   0.990 -17.512  1.00 93.13           C  
ATOM   1114  CB  MET A 137      25.868  -1.361 -17.061  1.00 93.13           C  
ATOM   1115  O   MET A 137      27.742   1.193 -18.112  1.00 93.13           O  
ATOM   1116  CG  MET A 137      26.558  -1.911 -18.313  1.00 93.13           C  
ATOM   1117  SD  MET A 137      25.646  -3.261 -19.106  1.00 93.13           S  
ATOM   1118  CE  MET A 137      26.660  -3.445 -20.595  1.00 93.13           C  
ATOM   1119  N   LEU A 138      25.610   1.749 -17.739  1.00 92.17           N  
ATOM   1120  CA  LEU A 138      25.637   2.863 -18.693  1.00 92.17           C  
ATOM   1121  C   LEU A 138      26.495   4.034 -18.203  1.00 92.17           C  
ATOM   1122  CB  LEU A 138      24.212   3.344 -18.984  1.00 92.17           C  
ATOM   1123  O   LEU A 138      27.171   4.663 -19.014  1.00 92.17           O  
ATOM   1124  CG  LEU A 138      23.367   2.385 -19.833  1.00 92.17           C  
ATOM   1125  CD1 LEU A 138      21.947   2.937 -19.890  1.00 92.17           C  
ATOM   1126  CD2 LEU A 138      23.883   2.264 -21.269  1.00 92.17           C  
ATOM   1127  N   LEU A 139      26.490   4.323 -16.900  1.00 91.67           N  
ATOM   1128  CA  LEU A 139      27.355   5.351 -16.316  1.00 91.67           C  
ATOM   1129  C   LEU A 139      28.837   4.975 -16.436  1.00 91.67           C  
ATOM   1130  CB  LEU A 139      26.972   5.581 -14.845  1.00 91.67           C  
ATOM   1131  O   LEU A 139      29.656   5.831 -16.766  1.00 91.67           O  
ATOM   1132  CG  LEU A 139      25.636   6.315 -14.640  1.00 91.67           C  
ATOM   1133  CD1 LEU A 139      25.266   6.284 -13.156  1.00 91.67           C  
ATOM   1134  CD2 LEU A 139      25.705   7.779 -15.080  1.00 91.67           C  
ATOM   1135  N   GLU A 140      29.181   3.704 -16.225  1.00 91.26           N  
ATOM   1136  CA  GLU A 140      30.539   3.200 -16.457  1.00 91.26           C  
ATOM   1137  C   GLU A 140      30.940   3.324 -17.932  1.00 91.26           C  
ATOM   1138  CB  GLU A 140      30.659   1.748 -15.977  1.00 91.26           C  
ATOM   1139  O   GLU A 140      31.998   3.880 -18.233  1.00 91.26           O  
ATOM   1140  CG  GLU A 140      30.595   1.652 -14.446  1.00 91.26           C  
ATOM   1141  CD  GLU A 140      30.795   0.218 -13.937  1.00 91.26           C  
ATOM   1142  OE1 GLU A 140      31.366   0.099 -12.831  1.00 91.26           O  
ATOM   1143  OE2 GLU A 140      30.405  -0.733 -14.653  1.00 91.26           O  
ATOM   1144  N   GLY A 141      30.062   2.927 -18.859  1.00 89.36           N  
ATOM   1145  CA  GLY A 141      30.302   3.083 -20.297  1.00 89.36           C  
ATOM   1146  C   GLY A 141      30.473   4.546 -20.731  1.00 89.36           C  
ATOM   1147  O   GLY A 141      31.333   4.858 -21.554  1.00 89.36           O  
ATOM   1148  N   LEU A 142      29.705   5.475 -20.152  1.00 89.07           N  
ATOM   1149  CA  LEU A 142      29.875   6.914 -20.379  1.00 89.07           C  
ATOM   1150  C   LEU A 142      31.225   7.425 -19.864  1.00 89.07           C  
ATOM   1151  CB  LEU A 142      28.734   7.684 -19.693  1.00 89.07           C  
ATOM   1152  O   LEU A 142      31.891   8.202 -20.551  1.00 89.07           O  
ATOM   1153  CG  LEU A 142      27.423   7.707 -20.492  1.00 89.07           C  
ATOM   1154  CD1 LEU A 142      26.353   8.414 -19.661  1.00 89.07           C  
ATOM   1155  CD2 LEU A 142      27.611   8.441 -21.825  1.00 89.07           C  
ATOM   1156  N   ARG A 143      31.645   6.968 -18.681  1.00 85.90           N  
ATOM   1157  CA  ARG A 143      32.932   7.336 -18.081  1.00 85.90           C  
ATOM   1158  C   ARG A 143      34.109   6.899 -18.956  1.00 85.90           C  
ATOM   1159  CB  ARG A 143      32.998   6.725 -16.673  1.00 85.90           C  
ATOM   1160  O   ARG A 143      35.050   7.673 -19.145  1.00 85.90           O  
ATOM   1161  CG  ARG A 143      34.163   7.303 -15.868  1.00 85.90           C  
ATOM   1162  CD  ARG A 143      34.316   6.602 -14.513  1.00 85.90           C  
ATOM   1163  NE  ARG A 143      35.651   5.996 -14.405  1.00 85.90           N  
ATOM   1164  NH1 ARG A 143      35.069   3.989 -13.422  1.00 85.90           N  
ATOM   1165  NH2 ARG A 143      37.150   4.338 -14.158  1.00 85.90           N  
ATOM   1166  CZ  ARG A 143      35.945   4.785 -13.976  1.00 85.90           C  
ATOM   1167  N   GLU A 144      34.038   5.697 -19.530  1.00 86.57           N  
ATOM   1168  CA  GLU A 144      35.026   5.193 -20.492  1.00 86.57           C  
ATOM   1169  C   GLU A 144      35.049   6.019 -21.785  1.00 86.57           C  
ATOM   1170  CB  GLU A 144      34.741   3.724 -20.832  1.00 86.57           C  
ATOM   1171  O   GLU A 144      36.124   6.409 -22.246  1.00 86.57           O  
ATOM   1172  CG  GLU A 144      35.049   2.776 -19.665  1.00 86.57           C  
ATOM   1173  CD  GLU A 144      34.817   1.298 -20.020  1.00 86.57           C  
ATOM   1174  OE1 GLU A 144      35.136   0.460 -19.148  1.00 86.57           O  
ATOM   1175  OE2 GLU A 144      34.383   1.012 -21.161  1.00 86.57           O  
ATOM   1176  N   LEU A 145      33.878   6.357 -22.341  1.00 84.01           N  
ATOM   1177  CA  LEU A 145      33.760   7.184 -23.551  1.00 84.01           C  
ATOM   1178  C   LEU A 145      34.342   8.594 -23.375  1.00 84.01           C  
ATOM   1179  CB  LEU A 145      32.278   7.284 -23.959  1.00 84.01           C  
ATOM   1180  O   LEU A 145      34.841   9.176 -24.340  1.00 84.01           O  
ATOM   1181  CG  LEU A 145      31.702   6.014 -24.606  1.00 84.01           C  
ATOM   1182  CD1 LEU A 145      30.181   6.152 -24.724  1.00 84.01           C  
ATOM   1183  CD2 LEU A 145      32.263   5.790 -26.015  1.00 84.01           C  
ATOM   1184  N   GLN A 146      34.284   9.141 -22.160  1.00 81.89           N  
ATOM   1185  CA  GLN A 146      34.848  10.448 -21.814  1.00 81.89           C  
ATOM   1186  C   GLN A 146      36.339  10.392 -21.428  1.00 81.89           C  
ATOM   1187  CB  GLN A 146      34.001  11.077 -20.698  1.00 81.89           C  
ATOM   1188  O   GLN A 146      36.952  11.438 -21.224  1.00 81.89           O  
ATOM   1189  CG  GLN A 146      32.587  11.472 -21.168  1.00 81.89           C  
ATOM   1190  CD  GLN A 146      31.739  12.054 -20.038  1.00 81.89           C  
ATOM   1191  NE2 GLN A 146      30.563  12.564 -20.332  1.00 81.89           N  
ATOM   1192  OE1 GLN A 146      32.115  12.070 -18.879  1.00 81.89           O  
ATOM   1193  N   GLY A 147      36.945   9.202 -21.336  1.00 76.30           N  
ATOM   1194  CA  GLY A 147      38.362   9.038 -20.992  1.00 76.30           C  
ATOM   1195  C   GLY A 147      38.706   9.334 -19.525  1.00 76.30           C  
ATOM   1196  O   GLY A 147      39.876   9.539 -19.201  1.00 76.30           O  
ATOM   1197  N   LEU A 148      37.715   9.352 -18.627  1.00 66.77           N  
ATOM   1198  CA  LEU A 148      37.914   9.579 -17.194  1.00 66.77           C  
ATOM   1199  C   LEU A 148      38.415   8.284 -16.519  1.00 66.77           C  
ATOM   1200  CB  LEU A 148      36.607  10.120 -16.577  1.00 66.77           C  
ATOM   1201  O   LEU A 148      37.640   7.473 -16.003  1.00 66.77           O  
ATOM   1202  CG  LEU A 148      36.148  11.507 -17.074  1.00 66.77           C  
ATOM   1203  CD1 LEU A 148      34.761  11.814 -16.511  1.00 66.77           C  
ATOM   1204  CD2 LEU A 148      37.096  12.628 -16.639  1.00 66.77           C  
ATOM   1205  N   GLN A 149      39.730   8.049 -16.532  1.00 49.68           N  
ATOM   1206  CA  GLN A 149      40.349   6.971 -15.748  1.00 49.68           C  
ATOM   1207  C   GLN A 149      40.301   7.297 -14.244  1.00 49.68           C  
ATOM   1208  CB  GLN A 149      41.786   6.701 -16.224  1.00 49.68           C  
ATOM   1209  O   GLN A 149      40.462   8.450 -13.848  1.00 49.68           O  
ATOM   1210  CG  GLN A 149      41.813   6.056 -17.621  1.00 49.68           C  
ATOM   1211  CD  GLN A 149      43.221   5.775 -18.140  1.00 49.68           C  
ATOM   1212  NE2 GLN A 149      43.348   5.301 -19.359  1.00 49.68           N  
ATOM   1213  OE1 GLN A 149      44.230   5.963 -17.483  1.00 49.68           O  
ATOM   1214  N   ASN A 150      40.083   6.277 -13.404  1.00 54.86           N  
ATOM   1215  CA  ASN A 150      40.140   6.419 -11.947  1.00 54.86           C  
ATOM   1216  C   ASN A 150      41.558   6.851 -11.553  1.00 54.86           C  
ATOM   1217  CB  ASN A 150      39.791   5.074 -11.267  1.00 54.86           C  
ATOM   1218  O   ASN A 150      42.497   6.073 -11.718  1.00 54.86           O  
ATOM   1219  CG  ASN A 150      38.320   4.708 -11.309  1.00 54.86           C  
ATOM   1220  ND2 ASN A 150      37.993   3.440 -11.190  1.00 54.86           N  
ATOM   1221  OD1 ASN A 150      37.446   5.538 -11.463  1.00 54.86           O  
ATOM   1222  N   PHE A 151      41.724   8.053 -11.000  1.00 49.69           N  
ATOM   1223  CA  PHE A 151      42.897   8.303 -10.169  1.00 49.69           C  
ATOM   1224  C   PHE A 151      42.745   7.418  -8.924  1.00 49.69           C  
ATOM   1225  CB  PHE A 151      43.024   9.788  -9.810  1.00 49.69           C  
ATOM   1226  O   PHE A 151      41.702   7.503  -8.274  1.00 49.69           O  
ATOM   1227  CG  PHE A 151      43.567  10.632 -10.946  1.00 49.69           C  
ATOM   1228  CD1 PHE A 151      44.959  10.752 -11.127  1.00 49.69           C  
ATOM   1229  CD2 PHE A 151      42.690  11.271 -11.841  1.00 49.69           C  
ATOM   1230  CE1 PHE A 151      45.470  11.512 -12.194  1.00 49.69           C  
ATOM   1231  CE2 PHE A 151      43.201  12.031 -12.908  1.00 49.69           C  
ATOM   1232  CZ  PHE A 151      44.591  12.153 -13.085  1.00 49.69           C  
ATOM   1233  N   PRO A 152      43.713   6.538  -8.606  1.00 46.78           N  
ATOM   1234  CA  PRO A 152      43.629   5.722  -7.403  1.00 46.78           C  
ATOM   1235  C   PRO A 152      43.503   6.641  -6.185  1.00 46.78           C  
ATOM   1236  CB  PRO A 152      44.896   4.858  -7.390  1.00 46.78           C  
ATOM   1237  O   PRO A 152      44.261   7.610  -6.063  1.00 46.78           O  
ATOM   1238  CG  PRO A 152      45.877   5.619  -8.282  1.00 46.78           C  
ATOM   1239  CD  PRO A 152      44.978   6.330  -9.289  1.00 46.78           C  
ATOM   1240  N   GLU A 153      42.529   6.352  -5.315  1.00 42.53           N  
ATOM   1241  CA  GLU A 153      42.382   7.005  -4.014  1.00 42.53           C  
ATOM   1242  C   GLU A 153      43.742   6.968  -3.314  1.00 42.53           C  
ATOM   1243  CB  GLU A 153      41.319   6.295  -3.155  1.00 42.53           C  
ATOM   1244  O   GLU A 153      44.296   5.897  -3.051  1.00 42.53           O  
ATOM   1245  CG  GLU A 153      39.882   6.588  -3.616  1.00 42.53           C  
ATOM   1246  CD  GLU A 153      38.814   5.922  -2.729  1.00 42.53           C  
ATOM   1247  OE1 GLU A 153      37.672   6.435  -2.730  1.00 42.53           O  
ATOM   1248  OE2 GLU A 153      39.132   4.895  -2.089  1.00 42.53           O  
ATOM   1249  N   LYS A 154      44.336   8.143  -3.077  1.00 42.08           N  
ATOM   1250  CA  LYS A 154      45.578   8.213  -2.312  1.00 42.08           C  
ATOM   1251  C   LYS A 154      45.271   7.690  -0.907  1.00 42.08           C  
ATOM   1252  CB  LYS A 154      46.138   9.638  -2.253  1.00 42.08           C  
ATOM   1253  O   LYS A 154      44.350   8.219  -0.285  1.00 42.08           O  
ATOM   1254  CG  LYS A 154      46.841  10.026  -3.559  1.00 42.08           C  
ATOM   1255  CD  LYS A 154      47.416  11.440  -3.434  1.00 42.08           C  
ATOM   1256  CE  LYS A 154      48.184  11.812  -4.704  1.00 42.08           C  
ATOM   1257  NZ  LYS A 154      48.706  13.198  -4.621  1.00 42.08           N  
ATOM   1258  N   PRO A 155      46.016   6.694  -0.398  1.00 46.99           N  
ATOM   1259  CA  PRO A 155      45.822   6.223   0.960  1.00 46.99           C  
ATOM   1260  C   PRO A 155      46.078   7.390   1.913  1.00 46.99           C  
ATOM   1261  CB  PRO A 155      46.788   5.049   1.144  1.00 46.99           C  
ATOM   1262  O   PRO A 155      47.132   8.028   1.865  1.00 46.99           O  
ATOM   1263  CG  PRO A 155      47.873   5.296   0.097  1.00 46.99           C  
ATOM   1264  CD  PRO A 155      47.138   6.019  -1.027  1.00 46.99           C  
ATOM   1265  N   HIS A 156      45.080   7.695   2.738  1.00 50.63           N  
ATOM   1266  CA  HIS A 156      45.245   8.589   3.871  1.00 50.63           C  
ATOM   1267  C   HIS A 156      46.286   7.961   4.806  1.00 50.63           C  
ATOM   1268  CB  HIS A 156      43.885   8.806   4.554  1.00 50.63           C  
ATOM   1269  O   HIS A 156      46.058   6.880   5.348  1.00 50.63           O  
ATOM   1270  CG  HIS A 156      42.936   9.658   3.742  1.00 50.63           C  
ATOM   1271  CD2 HIS A 156      41.863   9.242   2.997  1.00 50.63           C  
ATOM   1272  ND1 HIS A 156      42.994  11.028   3.631  1.00 50.63           N  
ATOM   1273  CE1 HIS A 156      41.985  11.428   2.842  1.00 50.63           C  
ATOM   1274  NE2 HIS A 156      41.265  10.376   2.433  1.00 50.63           N  
ATOM   1275  N   HIS A 157      47.447   8.610   4.904  1.00 53.65           N  
ATOM   1276  CA  HIS A 157      48.410   8.380   5.977  1.00 53.65           C  
ATOM   1277  C   HIS A 157      47.887   8.965   7.286  1.00 53.65           C  
ATOM   1278  CB  HIS A 157      49.773   8.987   5.611  1.00 53.65           C  
ATOM   1279  O   HIS A 157      47.270  10.055   7.225  1.00 53.65           O  
ATOM   1280  CG  HIS A 157      50.567   8.148   4.648  1.00 53.65           C  
ATOM   1281  CD2 HIS A 157      51.018   8.503   3.406  1.00 53.65           C  
ATOM   1282  ND1 HIS A 157      51.014   6.875   4.892  1.00 53.65           N  
ATOM   1283  CE1 HIS A 157      51.718   6.468   3.825  1.00 53.65           C  
ATOM   1284  NE2 HIS A 157      51.759   7.431   2.889  1.00 53.65           N  
ATOM   1285  OXT HIS A 157      48.161   8.309   8.311  1.00 53.65           O  
TER    1286      HIS A 157                                                      
ENDMDL                                                                          
END                                                                             
