# Supplementary material for: UXT oligomerization is essential for its role as an autophagy adaptor
Source: iScience. 2025 Feb 13;28(3):112013. doi: 10.1016/j.isci.2025.112013 (PMC11910115; doi:10.1016/j.isci.2025.112013)
Supplement: Data S2. Structural model of UXT hexamer, related to Figure 5 [file mmc3.zip]

Archive with 2 entries (2 files):
- Data S2. UXT hexamer.pdb
- __MACOSX/._Data S2. UXT hexamer.pdb
