# Supplementary material for: UXT oligomerization is essential for its role as an autophagy adaptor
Source: iScience. 2025 Feb 13;28(3):112013. doi: 10.1016/j.isci.2025.112013 (PMC11910115; doi:10.1016/j.isci.2025.112013)
Supplement: Data S2. Structural model of UXT hexamer, related to Figure 5 [file mmc3.zip › Data S2. UXT hexamer.pdb]

ATOM      1  N   MET A   1     -73.956  -7.778 -17.313  1.00 27.21           N  
ATOM      2  CA  MET A   1     -72.680  -8.524 -17.197  1.00 27.21           C  
ATOM      3  C   MET A   1     -71.960  -8.440 -18.529  1.00 27.21           C  
ATOM      4  O   MET A   1     -72.636  -8.549 -19.544  1.00 27.21           O  
ATOM      5  CB  MET A   1     -72.900 -10.000 -16.833  1.00 27.21           C  
ATOM      6  CG  MET A   1     -73.238 -10.201 -15.353  1.00 27.21           C  
ATOM      7  SD  MET A   1     -73.023 -11.923 -14.838  1.00 27.21           S  
ATOM      8  CE  MET A   1     -73.366 -11.789 -13.063  1.00 27.21           C  
ATOM      9  H   MET A   1     -74.483  -8.153 -18.088  1.00 27.21           H  
ATOM     10  HA  MET A   1     -72.049  -8.062 -16.438  1.00 27.21           H  
ATOM     11  HB2 MET A   1     -73.683 -10.433 -17.455  1.00 27.21           H  
ATOM     12  HB3 MET A   1     -71.974 -10.537 -17.034  1.00 27.21           H  
ATOM     13  HG2 MET A   1     -74.267  -9.894 -15.165  1.00 27.21           H  
ATOM     14  HG3 MET A   1     -72.571  -9.586 -14.750  1.00 27.21           H  
ATOM     15  HE1 MET A   1     -72.653 -11.109 -12.596  1.00 27.21           H  
ATOM     16  HE2 MET A   1     -73.276 -12.773 -12.601  1.00 27.21           H  
ATOM     17  HE3 MET A   1     -74.378 -11.417 -12.909  1.00 27.21           H  
ATOM     18  H2  MET A   1     -73.777  -6.803 -17.510  1.00 27.21           H  
ATOM     19  H3  MET A   1     -74.501  -7.856 -16.467  1.00 27.21           H  
ATOM     20  N   ALA A   2     -70.642  -8.214 -18.543  1.00 42.54           N  
ATOM     21  CA  ALA A   2     -69.882  -8.202 -19.793  1.00 42.54           C  
ATOM     22  C   ALA A   2     -70.067  -9.542 -20.511  1.00 42.54           C  
ATOM     23  O   ALA A   2     -69.903 -10.601 -19.901  1.00 42.54           O  
ATOM     24  CB  ALA A   2     -68.403  -7.917 -19.502  1.00 42.54           C  
ATOM     25  H   ALA A   2     -70.116  -8.142 -17.683  1.00 42.54           H  
ATOM     26  HA  ALA A   2     -70.266  -7.406 -20.433  1.00 42.54           H  
ATOM     27  HB1 ALA A   2     -67.987  -8.697 -18.865  1.00 42.54           H  
ATOM     28  HB2 ALA A   2     -68.297  -6.949 -19.013  1.00 42.54           H  
ATOM     29  HB3 ALA A   2     -67.845  -7.896 -20.439  1.00 42.54           H  
ATOM     30  N   THR A   3     -70.444  -9.498 -21.784  1.00 47.49           N  
ATOM     31  CA  THR A   3     -70.568 -10.704 -22.596  1.00 47.49           C  
ATOM     32  C   THR A   3     -69.210 -11.425 -22.632  1.00 47.49           C  
ATOM     33  O   THR A   3     -68.173 -10.762 -22.727  1.00 47.49           O  
ATOM     34  CB  THR A   3     -71.105 -10.388 -24.010  1.00 47.49           C  
ATOM     35  CG2 THR A   3     -72.585 -10.734 -24.132  1.00 47.49           C  
ATOM     36  OG1 THR A   3     -70.978  -9.022 -24.347  1.00 47.49           O  
ATOM     37  H   THR A   3     -70.587  -8.614 -22.252  1.00 47.49           H  
ATOM     38  HA  THR A   3     -71.290 -11.347 -22.091  1.00 47.49           H  
ATOM     39  HB  THR A   3     -70.569 -10.974 -24.758  1.00 47.49           H  
ATOM     40  HG1 THR A   3     -71.499  -8.887 -25.142  1.00 47.49           H  
ATOM     41 HG21 THR A   3     -72.737 -11.799 -23.950  1.00 47.49           H  
ATOM     42 HG22 THR A   3     -72.941 -10.504 -25.136  1.00 47.49           H  
ATOM     43 HG23 THR A   3     -73.163 -10.162 -23.406  1.00 47.49           H  
ATOM     44  N   PRO A   4     -69.176 -12.768 -22.551  1.00 58.30           N  
ATOM     45  CA  PRO A   4     -67.932 -13.541 -22.477  1.00 58.30           C  
ATOM     46  C   PRO A   4     -66.864 -13.161 -23.529  1.00 58.30           C  
ATOM     47  O   PRO A   4     -65.692 -13.070 -23.158  1.00 58.30           O  
ATOM     48  CB  PRO A   4     -68.342 -15.019 -22.549  1.00 58.30           C  
ATOM     49  CG  PRO A   4     -69.858 -15.044 -22.778  1.00 58.30           C  
ATOM     50  CD  PRO A   4     -70.340 -13.631 -22.482  1.00 58.30           C  
ATOM     51  HA  PRO A   4     -67.489 -13.362 -21.497  1.00 58.30           H  
ATOM     52  HB2 PRO A   4     -67.827 -15.541 -23.355  1.00 58.30           H  
ATOM     53  HB3 PRO A   4     -68.109 -15.501 -21.600  1.00 58.30           H  
ATOM     54  HG2 PRO A   4     -70.341 -15.765 -22.117  1.00 58.30           H  
ATOM     55  HG3 PRO A   4     -70.076 -15.302 -23.814  1.00 58.30           H  
ATOM     56  HD2 PRO A   4     -71.097 -13.345 -23.213  1.00 58.30           H  
ATOM     57  HD3 PRO A   4     -70.757 -13.592 -21.475  1.00 58.30           H  
ATOM     58  N   PRO A   5     -67.220 -12.852 -24.797  1.00 62.48           N  
ATOM     59  CA  PRO A   5     -66.273 -12.361 -25.799  1.00 62.48           C  
ATOM     60  C   PRO A   5     -65.552 -11.067 -25.407  1.00 62.48           C  
ATOM     61  O   PRO A   5     -64.341 -10.966 -25.582  1.00 62.48           O  
ATOM     62  CB  PRO A   5     -67.093 -12.131 -27.075  1.00 62.48           C  
ATOM     63  CG  PRO A   5     -68.287 -13.060 -26.924  1.00 62.48           C  
ATOM     64  CD  PRO A   5     -68.510 -13.101 -25.422  1.00 62.48           C  
ATOM     65  HA  PRO A   5     -65.528 -13.134 -25.988  1.00 62.48           H  
ATOM     66  HB2 PRO A   5     -67.453 -11.102 -27.120  1.00 62.48           H  
ATOM     67  HB3 PRO A   5     -66.515 -12.362 -27.969  1.00 62.48           H  
ATOM     68  HG2 PRO A   5     -69.164 -12.688 -27.454  1.00 62.48           H  
ATOM     69  HG3 PRO A   5     -68.019 -14.056 -27.278  1.00 62.48           H  
ATOM     70  HD2 PRO A   5     -68.907 -14.078 -25.152  1.00 62.48           H  
ATOM     71  HD3 PRO A   5     -69.210 -12.310 -25.154  1.00 62.48           H  
ATOM     72  N   LYS A   6     -66.269 -10.086 -24.843  1.00 61.55           N  
ATOM     73  CA  LYS A   6     -65.670  -8.813 -24.413  1.00 61.55           C  
ATOM     74  C   LYS A   6     -64.682  -9.015 -23.284  1.00 61.55           C  
ATOM     75  O   LYS A   6     -63.622  -8.405 -23.293  1.00 61.55           O  
ATOM     76  CB  LYS A   6     -66.741  -7.822 -23.950  1.00 61.55           C  
ATOM     77  CG  LYS A   6     -67.326  -7.057 -25.132  1.00 61.55           C  
ATOM     78  CD  LYS A   6     -68.438  -6.143 -24.622  1.00 61.55           C  
ATOM     79  CE  LYS A   6     -69.012  -5.381 -25.804  1.00 61.55           C  
ATOM     80  NZ  LYS A   6     -70.391  -4.950 -25.525  1.00 61.55           N1+
ATOM     81  H   LYS A   6     -67.241 -10.261 -24.627  1.00 61.55           H  
ATOM     82  HA  LYS A   6     -65.100  -8.376 -25.233  1.00 61.55           H  
ATOM     83  HB2 LYS A   6     -66.286  -7.093 -23.279  1.00 61.55           H  
ATOM     84  HB3 LYS A   6     -67.529  -8.343 -23.406  1.00 61.55           H  
ATOM     85  HG2 LYS A   6     -67.737  -7.765 -25.852  1.00 61.55           H  
ATOM     86  HG3 LYS A   6     -66.548  -6.462 -25.610  1.00 61.55           H  
ATOM     87  HD2 LYS A   6     -68.049  -5.434 -23.891  1.00 61.55           H  
ATOM     88  HD3 LYS A   6     -69.212  -6.755 -24.160  1.00 61.55           H  
ATOM     89  HE2 LYS A   6     -68.390  -4.505 -25.990  1.00 61.55           H  
ATOM     90  HE3 LYS A   6     -68.993  -6.002 -26.701  1.00 61.55           H  
ATOM     91  HZ1 LYS A   6     -70.584  -4.165 -26.130  1.00 61.55           H  
ATOM     92  HZ2 LYS A   6     -70.441  -4.440 -24.655  1.00 61.55           H  
ATOM     93  HZ3 LYS A   6     -71.106  -5.661 -25.588  1.00 61.55           H  
ATOM     94  N   ARG A   7     -65.010  -9.893 -22.333  1.00 63.02           N  
ATOM     95  CA  ARG A   7     -64.104 -10.212 -21.225  1.00 63.02           C  
ATOM     96  C   ARG A   7     -62.785 -10.787 -21.738  1.00 63.02           C  
ATOM     97  O   ARG A   7     -61.739 -10.278 -21.363  1.00 63.02           O  
ATOM     98  CB  ARG A   7     -64.783 -11.149 -20.219  1.00 63.02           C  
ATOM     99  CG  ARG A   7     -64.707 -10.534 -18.821  1.00 63.02           C  
ATOM    100  CD  ARG A   7     -65.329 -11.480 -17.797  1.00 63.02           C  
ATOM    101  NE  ARG A   7     -65.693 -10.755 -16.568  1.00 63.02           N  
ATOM    102  CZ  ARG A   7     -65.937 -11.297 -15.389  1.00 63.02           C  
ATOM    103  NH1 ARG A   7     -65.812 -12.576 -15.181  1.00 63.02           N1+
ATOM    104  NH2 ARG A   7     -66.304 -10.547 -14.387  1.00 63.02           N  
ATOM    105  H   ARG A   7     -65.896 -10.370 -22.412  1.00 63.02           H  
ATOM    106  HA  ARG A   7     -63.824  -9.280 -20.734  1.00 63.02           H  
ATOM    107  HB2 ARG A   7     -65.830 -11.297 -20.486  1.00 63.02           H  
ATOM    108  HB3 ARG A   7     -64.290 -12.122 -20.216  1.00 63.02           H  
ATOM    109  HG2 ARG A   7     -65.251  -9.590 -18.827  1.00 63.02           H  
ATOM    110  HG3 ARG A   7     -63.667 -10.346 -18.552  1.00 63.02           H  
ATOM    111  HD2 ARG A   7     -64.608 -12.269 -17.585  1.00 63.02           H  
ATOM    112  HD3 ARG A   7     -66.229 -11.927 -18.220  1.00 63.02           H  
ATOM    113  HE  ARG A   7     -65.684  -9.746 -16.620  1.00 63.02           H  
ATOM    114 HH11 ARG A   7     -65.904 -12.964 -14.252  1.00 63.02           H  
ATOM    115 HH12 ARG A   7     -65.383 -13.132 -15.906  1.00 63.02           H  
ATOM    116 HH21 ARG A   7     -66.280  -9.541 -14.479  1.00 63.02           H  
ATOM    117 HH22 ARG A   7     -66.404 -10.959 -13.470  1.00 63.02           H  
ATOM    118  N   ARG A   8     -62.850 -11.737 -22.680  1.00 66.28           N  
ATOM    119  CA  ARG A   8     -61.650 -12.275 -23.341  1.00 66.28           C  
ATOM    120  C   ARG A   8     -60.861 -11.214 -24.104  1.00 66.28           C  
ATOM    121  O   ARG A   8     -59.642 -11.254 -24.079  1.00 66.28           O  
ATOM    122  CB  ARG A   8     -62.007 -13.406 -24.308  1.00 66.28           C  
ATOM    123  CG  ARG A   8     -62.373 -14.710 -23.599  1.00 66.28           C  
ATOM    124  CD  ARG A   8     -62.474 -15.810 -24.660  1.00 66.28           C  
ATOM    125  NE  ARG A   8     -63.086 -17.035 -24.122  1.00 66.28           N  
ATOM    126  CZ  ARG A   8     -63.380 -18.120 -24.817  1.00 66.28           C  
ATOM    127  NH1 ARG A   8     -63.088 -18.229 -26.083  1.00 66.28           N1+
ATOM    128  NH2 ARG A   8     -63.973 -19.127 -24.244  1.00 66.28           N  
ATOM    129  H   ARG A   8     -63.758 -12.098 -22.934  1.00 66.28           H  
ATOM    130  HA  ARG A   8     -60.967 -12.657 -22.582  1.00 66.28           H  
ATOM    131  HB2 ARG A   8     -62.824 -13.095 -24.959  1.00 66.28           H  
ATOM    132  HB3 ARG A   8     -61.133 -13.600 -24.933  1.00 66.28           H  
ATOM    133  HG2 ARG A   8     -63.328 -14.590 -23.088  1.00 66.28           H  
ATOM    134  HG3 ARG A   8     -61.603 -14.973 -22.874  1.00 66.28           H  
ATOM    135  HD2 ARG A   8     -63.082 -15.443 -25.487  1.00 66.28           H  
ATOM    136  HD3 ARG A   8     -61.472 -16.028 -25.030  1.00 66.28           H  
ATOM    137  HE  ARG A   8     -63.245 -17.055 -23.125  1.00 66.28           H  
ATOM    138 HH11 ARG A   8     -62.551 -17.492 -26.517  1.00 66.28           H  
ATOM    139 HH12 ARG A   8     -63.262 -19.088 -26.586  1.00 66.28           H  
ATOM    140 HH21 ARG A   8     -64.131 -19.115 -23.245  1.00 66.28           H  
ATOM    141 HH22 ARG A   8     -64.143 -19.975 -24.766  1.00 66.28           H  
ATOM    142  N   ALA A   9     -61.528 -10.278 -24.782  1.00 65.72           N  
ATOM    143  CA  ALA A   9     -60.841  -9.201 -25.499  1.00 65.72           C  
ATOM    144  C   ALA A   9     -60.085  -8.265 -24.541  1.00 65.72           C  
ATOM    145  O   ALA A   9     -58.942  -7.909 -24.806  1.00 65.72           O  
ATOM    146  CB  ALA A   9     -61.861  -8.441 -26.354  1.00 65.72           C  
ATOM    147  H   ALA A   9     -62.535 -10.332 -24.831  1.00 65.72           H  
ATOM    148  HA  ALA A   9     -60.099  -9.643 -26.164  1.00 65.72           H  
ATOM    149  HB1 ALA A   9     -62.360  -9.128 -27.036  1.00 65.72           H  
ATOM    150  HB2 ALA A   9     -62.602  -7.956 -25.719  1.00 65.72           H  
ATOM    151  HB3 ALA A   9     -61.344  -7.677 -26.937  1.00 65.72           H  
ATOM    152  N   VAL A  10     -60.696  -7.908 -23.407  1.00 66.71           N  
ATOM    153  CA  VAL A  10     -60.052  -7.087 -22.370  1.00 66.71           C  
ATOM    154  C   VAL A  10     -58.889  -7.834 -21.718  1.00 66.71           C  
ATOM    155  O   VAL A  10     -57.819  -7.251 -21.571  1.00 66.71           O  
ATOM    156  CB  VAL A  10     -61.078  -6.622 -21.320  1.00 66.71           C  
ATOM    157  CG1 VAL A  10     -60.426  -5.851 -20.166  1.00 66.71           C  
ATOM    158  CG2 VAL A  10     -62.117  -5.684 -21.953  1.00 66.71           C  
ATOM    159  H   VAL A  10     -61.643  -8.224 -23.250  1.00 66.71           H  
ATOM    160  HA  VAL A  10     -59.628  -6.200 -22.841  1.00 66.71           H  
ATOM    161  HB  VAL A  10     -61.597  -7.489 -20.911  1.00 66.71           H  
ATOM    162 HG11 VAL A  10     -59.844  -5.015 -20.551  1.00 66.71           H  
ATOM    163 HG12 VAL A  10     -59.767  -6.507 -19.596  1.00 66.71           H  
ATOM    164 HG13 VAL A  10     -61.191  -5.470 -19.489  1.00 66.71           H  
ATOM    165 HG21 VAL A  10     -61.628  -4.775 -22.305  1.00 66.71           H  
ATOM    166 HG22 VAL A  10     -62.611  -6.161 -22.799  1.00 66.71           H  
ATOM    167 HG23 VAL A  10     -62.872  -5.416 -21.214  1.00 66.71           H  
ATOM    168  N   GLU A  11     -59.065  -9.117 -21.387  1.00 68.21           N  
ATOM    169  CA  GLU A  11     -57.993  -9.972 -20.854  1.00 68.21           C  
ATOM    170  C   GLU A  11     -56.824 -10.086 -21.842  1.00 68.21           C  
ATOM    171  O   GLU A  11     -55.684  -9.844 -21.456  1.00 68.21           O  
ATOM    172  CB  GLU A  11     -58.547 -11.365 -20.501  1.00 68.21           C  
ATOM    173  CG  GLU A  11     -59.323 -11.359 -19.172  1.00 68.21           C  
ATOM    174  CD  GLU A  11     -60.042 -12.685 -18.857  1.00 68.21           C  
ATOM    175  OE1 GLU A  11     -60.563 -12.797 -17.720  1.00 68.21           O  
ATOM    176  OE2 GLU A  11     -60.196 -13.532 -19.768  1.00 68.21           O1-
ATOM    177  H   GLU A  11     -59.978  -9.534 -21.500  1.00 68.21           H  
ATOM    178  HA  GLU A  11     -57.586  -9.523 -19.948  1.00 68.21           H  
ATOM    179  HB2 GLU A  11     -57.715 -12.063 -20.404  1.00 68.21           H  
ATOM    180  HB3 GLU A  11     -59.188 -11.704 -21.313  1.00 68.21           H  
ATOM    181  HG2 GLU A  11     -60.069 -10.564 -19.202  1.00 68.21           H  
ATOM    182  HG3 GLU A  11     -58.628 -11.123 -18.367  1.00 68.21           H  
ATOM    183  N   ALA A  12     -57.097 -10.340 -23.126  1.00 71.72           N  
ATOM    184  CA  ALA A  12     -56.070 -10.432 -24.163  1.00 71.72           C  
ATOM    185  C   ALA A  12     -55.313  -9.110 -24.369  1.00 71.72           C  
ATOM    186  O   ALA A  12     -54.104  -9.104 -24.606  1.00 71.72           O  
ATOM    187  CB  ALA A  12     -56.740 -10.881 -25.467  1.00 71.72           C  
ATOM    188  H   ALA A  12     -58.050 -10.554 -23.380  1.00 71.72           H  
ATOM    189  HA  ALA A  12     -55.340 -11.185 -23.865  1.00 71.72           H  
ATOM    190  HB1 ALA A  12     -55.984 -10.983 -26.246  1.00 71.72           H  
ATOM    191  HB2 ALA A  12     -57.485 -10.148 -25.777  1.00 71.72           H  
ATOM    192  HB3 ALA A  12     -57.222 -11.847 -25.316  1.00 71.72           H  
ATOM    193  N   THR A  13     -56.005  -7.970 -24.278  1.00 74.90           N  
ATOM    194  CA  THR A  13     -55.338  -6.665 -24.330  1.00 74.90           C  
ATOM    195  C   THR A  13     -54.521  -6.407 -23.067  1.00 74.90           C  
ATOM    196  O   THR A  13     -53.407  -5.909 -23.183  1.00 74.90           O  
ATOM    197  CB  THR A  13     -56.335  -5.535 -24.577  1.00 74.90           C  
ATOM    198  CG2 THR A  13     -55.658  -4.165 -24.660  1.00 74.90           C  
ATOM    199  OG1 THR A  13     -56.967  -5.698 -25.821  1.00 74.90           O  
ATOM    200  H   THR A  13     -57.008  -8.008 -24.172  1.00 74.90           H  
ATOM    201  HA  THR A  13     -54.639  -6.667 -25.166  1.00 74.90           H  
ATOM    202  HB  THR A  13     -57.093  -5.555 -23.793  1.00 74.90           H  
ATOM    203  HG1 THR A  13     -57.066  -4.823 -26.202  1.00 74.90           H  
ATOM    204 HG21 THR A  13     -56.374  -3.399 -24.962  1.00 74.90           H  
ATOM    205 HG22 THR A  13     -55.251  -3.882 -23.690  1.00 74.90           H  
ATOM    206 HG23 THR A  13     -54.839  -4.199 -25.378  1.00 74.90           H  
ATOM    207  N   GLY A  14     -55.012  -6.786 -21.883  1.00 74.49           N  
ATOM    208  CA  GLY A  14     -54.243  -6.701 -20.636  1.00 74.49           C  
ATOM    209  C   GLY A  14     -52.956  -7.527 -20.695  1.00 74.49           C  
ATOM    210  O   GLY A  14     -51.890  -7.043 -20.324  1.00 74.49           O  
ATOM    211  H   GLY A  14     -55.925  -7.216 -21.844  1.00 74.49           H  
ATOM    212  HA2 GLY A  14     -53.981  -5.662 -20.435  1.00 74.49           H  
ATOM    213  HA3 GLY A  14     -54.853  -7.080 -19.817  1.00 74.49           H  
ATOM    214  N   GLU A  15     -53.029  -8.731 -21.263  1.00 73.47           N  
ATOM    215  CA  GLU A  15     -51.862  -9.578 -21.521  1.00 73.47           C  
ATOM    216  C   GLU A  15     -50.872  -8.929 -22.500  1.00 73.47           C  
ATOM    217  O   GLU A  15     -49.662  -8.946 -22.266  1.00 73.47           O  
ATOM    218  CB  GLU A  15     -52.322 -10.933 -22.083  1.00 73.47           C  
ATOM    219  CG  GLU A  15     -51.862 -12.097 -21.200  1.00 73.47           C  
ATOM    220  CD  GLU A  15     -52.075 -13.451 -21.888  1.00 73.47           C  
ATOM    221  OE1 GLU A  15     -51.319 -14.383 -21.539  1.00 73.47           O  
ATOM    222  OE2 GLU A  15     -52.931 -13.534 -22.801  1.00 73.47           O1-
ATOM    223  H   GLU A  15     -53.940  -9.107 -21.482  1.00 73.47           H  
ATOM    224  HA  GLU A  15     -51.331  -9.736 -20.582  1.00 73.47           H  
ATOM    225  HB2 GLU A  15     -51.907 -11.068 -23.081  1.00 73.47           H  
ATOM    226  HB3 GLU A  15     -53.408 -10.963 -22.170  1.00 73.47           H  
ATOM    227  HG2 GLU A  15     -50.801 -11.969 -20.986  1.00 73.47           H  
ATOM    228  HG3 GLU A  15     -52.408 -12.067 -20.257  1.00 73.47           H  
ATOM    229  N   LYS A  16     -51.368  -8.319 -23.587  1.00 75.24           N  
ATOM    230  CA  LYS A  16     -50.522  -7.569 -24.529  1.00 75.24           C  
ATOM    231  C   LYS A  16     -49.833  -6.384 -23.859  1.00 75.24           C  
ATOM    232  O   LYS A  16     -48.648  -6.181 -24.098  1.00 75.24           O  
ATOM    233  CB  LYS A  16     -51.326  -7.081 -25.740  1.00 75.24           C  
ATOM    234  CG  LYS A  16     -51.485  -8.167 -26.810  1.00 75.24           C  
ATOM    235  CD  LYS A  16     -52.211  -7.579 -28.024  1.00 75.24           C  
ATOM    236  CE  LYS A  16     -52.305  -8.619 -29.142  1.00 75.24           C  
ATOM    237  NZ  LYS A  16     -52.952  -8.045 -30.347  1.00 75.24           N1+
ATOM    238  H   LYS A  16     -52.365  -8.372 -23.740  1.00 75.24           H  
ATOM    239  HA  LYS A  16     -49.713  -8.218 -24.869  1.00 75.24           H  
ATOM    240  HB2 LYS A  16     -50.795  -6.243 -26.190  1.00 75.24           H  
ATOM    241  HB3 LYS A  16     -52.306  -6.726 -25.419  1.00 75.24           H  
ATOM    242  HG2 LYS A  16     -52.054  -9.004 -26.408  1.00 75.24           H  
ATOM    243  HG3 LYS A  16     -50.499  -8.518 -27.114  1.00 75.24           H  
ATOM    244  HD2 LYS A  16     -53.211  -7.268 -27.722  1.00 75.24           H  
ATOM    245  HD3 LYS A  16     -51.660  -6.709 -28.382  1.00 75.24           H  
ATOM    246  HE2 LYS A  16     -52.871  -9.474 -28.772  1.00 75.24           H  
ATOM    247  HE3 LYS A  16     -51.298  -8.961 -29.381  1.00 75.24           H  
ATOM    248  HZ1 LYS A  16     -53.010  -8.735 -31.083  1.00 75.24           H  
ATOM    249  HZ2 LYS A  16     -53.884  -7.726 -30.122  1.00 75.24           H  
ATOM    250  HZ3 LYS A  16     -52.421  -7.257 -30.685  1.00 75.24           H  
ATOM    251  N   VAL A  17     -50.551  -5.625 -23.032  1.00 78.53           N  
ATOM    252  CA  VAL A  17     -49.998  -4.477 -22.298  1.00 78.53           C  
ATOM    253  C   VAL A  17     -48.874  -4.934 -21.374  1.00 78.53           C  
ATOM    254  O   VAL A  17     -47.761  -4.430 -21.491  1.00 78.53           O  
ATOM    255  CB  VAL A  17     -51.107  -3.730 -21.531  1.00 78.53           C  
ATOM    256  CG1 VAL A  17     -50.566  -2.725 -20.506  1.00 78.53           C  
ATOM    257  CG2 VAL A  17     -52.005  -2.963 -22.515  1.00 78.53           C  
ATOM    258  H   VAL A  17     -51.522  -5.861 -22.892  1.00 78.53           H  
ATOM    259  HA  VAL A  17     -49.555  -3.783 -23.012  1.00 78.53           H  
ATOM    260  HB  VAL A  17     -51.723  -4.454 -20.997  1.00 78.53           H  
ATOM    261 HG11 VAL A  17     -50.069  -3.245 -19.687  1.00 78.53           H  
ATOM    262 HG12 VAL A  17     -49.847  -2.046 -20.963  1.00 78.53           H  
ATOM    263 HG13 VAL A  17     -51.383  -2.146 -20.079  1.00 78.53           H  
ATOM    264 HG21 VAL A  17     -51.443  -2.155 -22.983  1.00 78.53           H  
ATOM    265 HG22 VAL A  17     -52.854  -2.540 -21.979  1.00 78.53           H  
ATOM    266 HG23 VAL A  17     -52.379  -3.627 -23.295  1.00 78.53           H  
ATOM    267  N   LEU A  18     -49.120  -5.965 -20.562  1.00 72.68           N  
ATOM    268  CA  LEU A  18     -48.103  -6.552 -19.687  1.00 72.68           C  
ATOM    269  C   LEU A  18     -46.874  -7.036 -20.469  1.00 72.68           C  
ATOM    270  O   LEU A  18     -45.741  -6.822 -20.038  1.00 72.68           O  
ATOM    271  CB  LEU A  18     -48.739  -7.716 -18.906  1.00 72.68           C  
ATOM    272  CG  LEU A  18     -49.543  -7.250 -17.679  1.00 72.68           C  
ATOM    273  CD1 LEU A  18     -50.485  -8.364 -17.220  1.00 72.68           C  
ATOM    274  CD2 LEU A  18     -48.613  -6.903 -16.514  1.00 72.68           C  
ATOM    275  H   LEU A  18     -50.060  -6.331 -20.516  1.00 72.68           H  
ATOM    276  HA  LEU A  18     -47.753  -5.789 -18.992  1.00 72.68           H  
ATOM    277  HB2 LEU A  18     -49.388  -8.278 -19.578  1.00 72.68           H  
ATOM    278  HB3 LEU A  18     -47.957  -8.394 -18.566  1.00 72.68           H  
ATOM    279  HG  LEU A  18     -50.144  -6.378 -17.937  1.00 72.68           H  
ATOM    280 HD11 LEU A  18     -51.050  -8.027 -16.350  1.00 72.68           H  
ATOM    281 HD12 LEU A  18     -51.185  -8.600 -18.020  1.00 72.68           H  
ATOM    282 HD13 LEU A  18     -49.914  -9.256 -16.961  1.00 72.68           H  
ATOM    283 HD21 LEU A  18     -49.204  -6.595 -15.651  1.00 72.68           H  
ATOM    284 HD22 LEU A  18     -47.994  -7.759 -16.247  1.00 72.68           H  
ATOM    285 HD23 LEU A  18     -47.971  -6.065 -16.789  1.00 72.68           H  
ATOM    286  N   ARG A  19     -47.064  -7.647 -21.647  1.00 76.47           N  
ATOM    287  CA  ARG A  19     -45.949  -8.053 -22.521  1.00 76.47           C  
ATOM    288  C   ARG A  19     -45.133  -6.870 -23.041  1.00 76.47           C  
ATOM    289  O   ARG A  19     -43.913  -6.967 -23.106  1.00 76.47           O  
ATOM    290  CB  ARG A  19     -46.454  -8.901 -23.694  1.00 76.47           C  
ATOM    291  CG  ARG A  19     -46.676 -10.356 -23.272  1.00 76.47           C  
ATOM    292  CD  ARG A  19     -47.019 -11.203 -24.499  1.00 76.47           C  
ATOM    293  NE  ARG A  19     -47.091 -12.632 -24.153  1.00 76.47           N  
ATOM    294  CZ  ARG A  19     -47.339 -13.634 -24.976  1.00 76.47           C  
ATOM    295  NH1 ARG A  19     -47.536 -13.443 -26.252  1.00 76.47           N1+
ATOM    296  NH2 ARG A  19     -47.401 -14.855 -24.527  1.00 76.47           N  
ATOM    297  H   ARG A  19     -48.015  -7.835 -21.932  1.00 76.47           H  
ATOM    298  HA  ARG A  19     -45.242  -8.645 -21.941  1.00 76.47           H  
ATOM    299  HB2 ARG A  19     -47.376  -8.481 -24.096  1.00 76.47           H  
ATOM    300  HB3 ARG A  19     -45.699  -8.888 -24.479  1.00 76.47           H  
ATOM    301  HG2 ARG A  19     -47.482 -10.418 -22.541  1.00 76.47           H  
ATOM    302  HG3 ARG A  19     -45.760 -10.740 -22.822  1.00 76.47           H  
ATOM    303  HD2 ARG A  19     -46.248 -11.053 -25.255  1.00 76.47           H  
ATOM    304  HD3 ARG A  19     -47.980 -10.870 -24.892  1.00 76.47           H  
ATOM    305  HE  ARG A  19     -47.006 -12.866 -23.175  1.00 76.47           H  
ATOM    306 HH11 ARG A  19     -47.499 -12.496 -26.601  1.00 76.47           H  
ATOM    307 HH12 ARG A  19     -47.747 -14.229 -26.848  1.00 76.47           H  
ATOM    308 HH21 ARG A  19     -47.664 -15.625 -25.124  1.00 76.47           H  
ATOM    309 HH22 ARG A  19     -47.359 -15.028 -23.532  1.00 76.47           H  
ATOM    310  N   TYR A  20     -45.770  -5.765 -23.413  1.00 79.29           N  
ATOM    311  CA  TYR A  20     -45.048  -4.572 -23.860  1.00 79.29           C  
ATOM    312  C   TYR A  20     -44.329  -3.868 -22.710  1.00 79.29           C  
ATOM    313  O   TYR A  20     -43.179  -3.473 -22.877  1.00 79.29           O  
ATOM    314  CB  TYR A  20     -46.003  -3.616 -24.575  1.00 79.29           C  
ATOM    315  CG  TYR A  20     -46.295  -3.990 -26.010  1.00 79.29           C  
ATOM    316  CD1 TYR A  20     -45.251  -3.987 -26.953  1.00 79.29           C  
ATOM    317  CD2 TYR A  20     -47.607  -4.304 -26.412  1.00 79.29           C  
ATOM    318  CE1 TYR A  20     -45.513  -4.305 -28.298  1.00 79.29           C  
ATOM    319  CE2 TYR A  20     -47.872  -4.635 -27.753  1.00 79.29           C  
ATOM    320  CZ  TYR A  20     -46.826  -4.631 -28.697  1.00 79.29           C  
ATOM    321  OH  TYR A  20     -47.088  -4.939 -29.995  1.00 79.29           O  
ATOM    322  H   TYR A  20     -46.777  -5.733 -23.343  1.00 79.29           H  
ATOM    323  HA  TYR A  20     -44.273  -4.875 -24.565  1.00 79.29           H  
ATOM    324  HB2 TYR A  20     -46.935  -3.575 -24.012  1.00 79.29           H  
ATOM    325  HB3 TYR A  20     -45.566  -2.617 -24.582  1.00 79.29           H  
ATOM    326  HD1 TYR A  20     -44.250  -3.727 -26.643  1.00 79.29           H  
ATOM    327  HD2 TYR A  20     -48.409  -4.273 -25.689  1.00 79.29           H  
ATOM    328  HE1 TYR A  20     -44.708  -4.291 -29.019  1.00 79.29           H  
ATOM    329  HE2 TYR A  20     -48.878  -4.865 -28.073  1.00 79.29           H  
ATOM    330  HH  TYR A  20     -46.307  -4.811 -30.539  1.00 79.29           H  
ATOM    331  N   GLU A  21     -44.960  -3.751 -21.543  1.00 81.40           N  
ATOM    332  CA  GLU A  21     -44.343  -3.152 -20.356  1.00 81.40           C  
ATOM    333  C   GLU A  21     -43.106  -3.937 -19.914  1.00 81.40           C  
ATOM    334  O   GLU A  21     -42.036  -3.350 -19.751  1.00 81.40           O  
ATOM    335  CB  GLU A  21     -45.365  -3.083 -19.214  1.00 81.40           C  
ATOM    336  CG  GLU A  21     -46.424  -1.998 -19.460  1.00 81.40           C  
ATOM    337  CD  GLU A  21     -47.480  -1.920 -18.346  1.00 81.40           C  
ATOM    338  OE1 GLU A  21     -48.210  -0.902 -18.326  1.00 81.40           O  
ATOM    339  OE2 GLU A  21     -47.577  -2.873 -17.540  1.00 81.40           O1-
ATOM    340  H   GLU A  21     -45.918  -4.062 -21.470  1.00 81.40           H  
ATOM    341  HA  GLU A  21     -44.013  -2.140 -20.588  1.00 81.40           H  
ATOM    342  HB2 GLU A  21     -45.843  -4.055 -19.104  1.00 81.40           H  
ATOM    343  HB3 GLU A  21     -44.840  -2.845 -18.288  1.00 81.40           H  
ATOM    344  HG2 GLU A  21     -45.916  -1.036 -19.542  1.00 81.40           H  
ATOM    345  HG3 GLU A  21     -46.927  -2.187 -20.409  1.00 81.40           H  
ATOM    346  N   THR A  22     -43.222  -5.266 -19.817  1.00 79.22           N  
ATOM    347  CA  THR A  22     -42.090  -6.151 -19.490  1.00 79.22           C  
ATOM    348  C   THR A  22     -40.993  -6.094 -20.550  1.00 79.22           C  
ATOM    349  O   THR A  22     -39.812  -6.038 -20.216  1.00 79.22           O  
ATOM    350  CB  THR A  22     -42.530  -7.610 -19.293  1.00 79.22           C  
ATOM    351  CG2 THR A  22     -43.355  -7.796 -18.022  1.00 79.22           C  
ATOM    352  OG1 THR A  22     -43.332  -8.059 -20.360  1.00 79.22           O  
ATOM    353  H   THR A  22     -44.137  -5.673 -19.950  1.00 79.22           H  
ATOM    354  HA  THR A  22     -41.639  -5.811 -18.558  1.00 79.22           H  
ATOM    355  HB  THR A  22     -41.645  -8.242 -19.226  1.00 79.22           H  
ATOM    356  HG1 THR A  22     -44.187  -7.640 -20.238  1.00 79.22           H  
ATOM    357 HG21 THR A  22     -42.722  -7.589 -17.159  1.00 79.22           H  
ATOM    358 HG22 THR A  22     -44.207  -7.117 -18.002  1.00 79.22           H  
ATOM    359 HG23 THR A  22     -43.704  -8.827 -17.959  1.00 79.22           H  
ATOM    360  N   PHE A  23     -41.340  -6.029 -21.838  1.00 77.40           N  
ATOM    361  CA  PHE A  23     -40.347  -5.855 -22.899  1.00 77.40           C  
ATOM    362  C   PHE A  23     -39.602  -4.513 -22.792  1.00 77.40           C  
ATOM    363  O   PHE A  23     -38.380  -4.458 -22.964  1.00 77.40           O  
ATOM    364  CB  PHE A  23     -41.034  -6.007 -24.259  1.00 77.40           C  
ATOM    365  CG  PHE A  23     -40.079  -5.911 -25.429  1.00 77.40           C  
ATOM    366  CD1 PHE A  23     -40.133  -4.815 -26.308  1.00 77.40           C  
ATOM    367  CD2 PHE A  23     -39.121  -6.922 -25.630  1.00 77.40           C  
ATOM    368  CE1 PHE A  23     -39.239  -4.734 -27.390  1.00 77.40           C  
ATOM    369  CE2 PHE A  23     -38.219  -6.835 -26.703  1.00 77.40           C  
ATOM    370  CZ  PHE A  23     -38.278  -5.741 -27.584  1.00 77.40           C  
ATOM    371  H   PHE A  23     -42.313  -6.142 -22.086  1.00 77.40           H  
ATOM    372  HA  PHE A  23     -39.601  -6.643 -22.799  1.00 77.40           H  
ATOM    373  HB2 PHE A  23     -41.520  -6.982 -24.299  1.00 77.40           H  
ATOM    374  HB3 PHE A  23     -41.808  -5.246 -24.360  1.00 77.40           H  
ATOM    375  HD1 PHE A  23     -40.862  -4.035 -26.148  1.00 77.40           H  
ATOM    376  HD2 PHE A  23     -39.079  -7.763 -24.955  1.00 77.40           H  
ATOM    377  HE1 PHE A  23     -39.293  -3.897 -28.070  1.00 77.40           H  
ATOM    378  HE2 PHE A  23     -37.483  -7.611 -26.855  1.00 77.40           H  
ATOM    379  HZ  PHE A  23     -37.586  -5.676 -28.411  1.00 77.40           H  
ATOM    380  N   ILE A  24     -40.309  -3.431 -22.460  1.00 81.59           N  
ATOM    381  CA  ILE A  24     -39.696  -2.119 -22.241  1.00 81.59           C  
ATOM    382  C   ILE A  24     -38.745  -2.167 -21.038  1.00 81.59           C  
ATOM    383  O   ILE A  24     -37.596  -1.742 -21.175  1.00 81.59           O  
ATOM    384  CB  ILE A  24     -40.776  -1.023 -22.095  1.00 81.59           C  
ATOM    385  CG1 ILE A  24     -41.505  -0.782 -23.439  1.00 81.59           C  
ATOM    386  CG2 ILE A  24     -40.158   0.302 -21.603  1.00 81.59           C  
ATOM    387  CD1 ILE A  24     -42.837  -0.043 -23.247  1.00 81.59           C  
ATOM    388  H   ILE A  24     -41.304  -3.532 -22.317  1.00 81.59           H  
ATOM    389  HA  ILE A  24     -39.090  -1.876 -23.114  1.00 81.59           H  
ATOM    390  HB  ILE A  24     -41.505  -1.354 -21.355  1.00 81.59           H  
ATOM    391 HG12 ILE A  24     -40.867  -0.206 -24.109  1.00 81.59           H  
ATOM    392 HG13 ILE A  24     -41.715  -1.732 -23.930  1.00 81.59           H  
ATOM    393 HG21 ILE A  24     -39.347   0.603 -22.266  1.00 81.59           H  
ATOM    394 HG22 ILE A  24     -39.778   0.185 -20.589  1.00 81.59           H  
ATOM    395 HG23 ILE A  24     -40.914   1.088 -21.574  1.00 81.59           H  
ATOM    396 HD11 ILE A  24     -43.391  -0.025 -24.185  1.00 81.59           H  
ATOM    397 HD12 ILE A  24     -43.444  -0.558 -22.502  1.00 81.59           H  
ATOM    398 HD13 ILE A  24     -42.662   0.984 -22.930  1.00 81.59           H  
ATOM    399  N   SER A  25     -39.190  -2.671 -19.882  1.00 85.25           N  
ATOM    400  CA  SER A  25     -38.395  -2.658 -18.644  1.00 85.25           C  
ATOM    401  C   SER A  25     -37.216  -3.627 -18.682  1.00 85.25           C  
ATOM    402  O   SER A  25     -36.089  -3.261 -18.341  1.00 85.25           O  
ATOM    403  CB  SER A  25     -39.275  -2.953 -17.420  1.00 85.25           C  
ATOM    404  OG  SER A  25     -39.853  -4.246 -17.453  1.00 85.25           O  
ATOM    405  H   SER A  25     -40.127  -3.045 -19.830  1.00 85.25           H  
ATOM    406  HA  SER A  25     -37.982  -1.659 -18.511  1.00 85.25           H  
ATOM    407  HB2 SER A  25     -38.675  -2.857 -16.515  1.00 85.25           H  
ATOM    408  HB3 SER A  25     -40.076  -2.214 -17.382  1.00 85.25           H  
ATOM    409  HG  SER A  25     -39.241  -4.907 -17.122  1.00 85.25           H  
ATOM    410  N   ASP A  26     -37.451  -4.856 -19.130  1.00 78.57           N  
ATOM    411  CA  ASP A  26     -36.507  -5.952 -18.917  1.00 78.57           C  
ATOM    412  C   ASP A  26     -35.517  -6.086 -20.079  1.00 78.57           C  
ATOM    413  O   ASP A  26     -34.394  -6.572 -19.896  1.00 78.57           O  
ATOM    414  CB  ASP A  26     -37.268  -7.265 -18.674  1.00 78.57           C  
ATOM    415  CG  ASP A  26     -38.199  -7.242 -17.452  1.00 78.57           C  
ATOM    416  OD1 ASP A  26     -38.190  -6.236 -16.698  1.00 78.57           O  
ATOM    417  OD2 ASP A  26     -38.894  -8.262 -17.259  1.00 78.57           O1-
ATOM    418  H   ASP A  26     -38.405  -5.100 -19.357  1.00 78.57           H  
ATOM    419  HA  ASP A  26     -35.925  -5.748 -18.018  1.00 78.57           H  
ATOM    420  HB2 ASP A  26     -37.838  -7.524 -19.567  1.00 78.57           H  
ATOM    421  HB3 ASP A  26     -36.535  -8.057 -18.520  1.00 78.57           H  
ATOM    422  N   VAL A  27     -35.914  -5.622 -21.271  1.00 78.52           N  
ATOM    423  CA  VAL A  27     -35.103  -5.693 -22.492  1.00 78.52           C  
ATOM    424  C   VAL A  27     -34.607  -4.309 -22.888  1.00 78.52           C  
ATOM    425  O   VAL A  27     -33.418  -4.026 -22.747  1.00 78.52           O  
ATOM    426  CB  VAL A  27     -35.828  -6.422 -23.642  1.00 78.52           C  
ATOM    427  CG1 VAL A  27     -34.864  -6.675 -24.806  1.00 78.52           C  
ATOM    428  CG2 VAL A  27     -36.401  -7.772 -23.188  1.00 78.52           C  
ATOM    429  H   VAL A  27     -36.847  -5.241 -21.330  1.00 78.52           H  
ATOM    430  HA  VAL A  27     -34.208  -6.279 -22.278  1.00 78.52           H  
ATOM    431  HB  VAL A  27     -36.647  -5.812 -24.023  1.00 78.52           H  
ATOM    432 HG11 VAL A  27     -34.019  -7.278 -24.474  1.00 78.52           H  
ATOM    433 HG12 VAL A  27     -34.485  -5.732 -25.198  1.00 78.52           H  
ATOM    434 HG13 VAL A  27     -35.382  -7.194 -25.613  1.00 78.52           H  
ATOM    435 HG21 VAL A  27     -35.616  -8.378 -22.734  1.00 78.52           H  
ATOM    436 HG22 VAL A  27     -36.821  -8.304 -24.042  1.00 78.52           H  
ATOM    437 HG23 VAL A  27     -37.197  -7.613 -22.461  1.00 78.52           H  
ATOM    438  N   LEU A  28     -35.494  -3.413 -23.329  1.00 84.52           N  
ATOM    439  CA  LEU A  28     -35.059  -2.158 -23.953  1.00 84.52           C  
ATOM    440  C   LEU A  28     -34.346  -1.218 -22.977  1.00 84.52           C  
ATOM    441  O   LEU A  28     -33.306  -0.656 -23.316  1.00 84.52           O  
ATOM    442  CB  LEU A  28     -36.247  -1.439 -24.602  1.00 84.52           C  
ATOM    443  CG  LEU A  28     -36.900  -2.167 -25.786  1.00 84.52           C  
ATOM    444  CD1 LEU A  28     -38.060  -1.313 -26.297  1.00 84.52           C  
ATOM    445  CD2 LEU A  28     -35.926  -2.374 -26.949  1.00 84.52           C  
ATOM    446  H   LEU A  28     -36.471  -3.665 -23.342  1.00 84.52           H  
ATOM    447  HA  LEU A  28     -34.325  -2.394 -24.723  1.00 84.52           H  
ATOM    448  HB2 LEU A  28     -37.002  -1.247 -23.839  1.00 84.52           H  
ATOM    449  HB3 LEU A  28     -35.882  -0.478 -24.967  1.00 84.52           H  
ATOM    450  HG  LEU A  28     -37.287  -3.132 -25.461  1.00 84.52           H  
ATOM    451 HD11 LEU A  28     -38.548  -1.819 -27.129  1.00 84.52           H  
ATOM    452 HD12 LEU A  28     -38.787  -1.171 -25.497  1.00 84.52           H  
ATOM    453 HD13 LEU A  28     -37.702  -0.343 -26.641  1.00 84.52           H  
ATOM    454 HD21 LEU A  28     -35.507  -1.418 -27.267  1.00 84.52           H  
ATOM    455 HD22 LEU A  28     -36.457  -2.840 -27.779  1.00 84.52           H  
ATOM    456 HD23 LEU A  28     -35.124  -3.048 -26.649  1.00 84.52           H  
ATOM    457  N   GLN A  29     -34.855  -1.058 -21.755  1.00 86.89           N  
ATOM    458  CA  GLN A  29     -34.190  -0.235 -20.741  1.00 86.89           C  
ATOM    459  C   GLN A  29     -32.850  -0.834 -20.300  1.00 86.89           C  
ATOM    460  O   GLN A  29     -31.899  -0.095 -20.027  1.00 86.89           O  
ATOM    461  CB  GLN A  29     -35.093  -0.076 -19.516  1.00 86.89           C  
ATOM    462  CG  GLN A  29     -36.254   0.899 -19.736  1.00 86.89           C  
ATOM    463  CD  GLN A  29     -37.133   1.026 -18.495  1.00 86.89           C  
ATOM    464  NE2 GLN A  29     -38.138   1.870 -18.523  1.00 86.89           N  
ATOM    465  OE1 GLN A  29     -36.920   0.410 -17.465  1.00 86.89           O  
ATOM    466  H   GLN A  29     -35.732  -1.506 -21.528  1.00 86.89           H  
ATOM    467  HA  GLN A  29     -33.983   0.750 -21.158  1.00 86.89           H  
ATOM    468  HB2 GLN A  29     -34.493   0.299 -18.687  1.00 86.89           H  
ATOM    469  HB3 GLN A  29     -35.487  -1.054 -19.237  1.00 86.89           H  
ATOM    470  HG2 GLN A  29     -35.851   1.884 -19.975  1.00 86.89           H  
ATOM    471  HG3 GLN A  29     -36.870   0.578 -20.576  1.00 86.89           H  
ATOM    472 HE21 GLN A  29     -38.719   1.875 -17.698  1.00 86.89           H  
ATOM    473 HE22 GLN A  29     -38.398   2.345 -19.376  1.00 86.89           H  
ATOM    474  N   ARG A  30     -32.749  -2.167 -20.245  1.00 83.00           N  
ATOM    475  CA  ARG A  30     -31.497  -2.862 -19.931  1.00 83.00           C  
ATOM    476  C   ARG A  30     -30.464  -2.674 -21.037  1.00 83.00           C  
ATOM    477  O   ARG A  30     -29.302  -2.409 -20.738  1.00 83.00           O  
ATOM    478  CB  ARG A  30     -31.804  -4.342 -19.677  1.00 83.00           C  
ATOM    479  CG  ARG A  30     -30.538  -5.120 -19.304  1.00 83.00           C  
ATOM    480  CD  ARG A  30     -30.883  -6.593 -19.109  1.00 83.00           C  
ATOM    481  NE  ARG A  30     -29.661  -7.398 -18.904  1.00 83.00           N  
ATOM    482  CZ  ARG A  30     -29.486  -8.644 -19.301  1.00 83.00           C  
ATOM    483  NH1 ARG A  30     -30.414  -9.292 -19.946  1.00 83.00           N1+
ATOM    484  NH2 ARG A  30     -28.357  -9.256 -19.068  1.00 83.00           N  
ATOM    485  H   ARG A  30     -33.562  -2.714 -20.493  1.00 83.00           H  
ATOM    486  HA  ARG A  30     -31.071  -2.426 -19.027  1.00 83.00           H  
ATOM    487  HB2 ARG A  30     -32.529  -4.424 -18.867  1.00 83.00           H  
ATOM    488  HB3 ARG A  30     -32.241  -4.781 -20.572  1.00 83.00           H  
ATOM    489  HG2 ARG A  30     -30.110  -4.714 -18.388  1.00 83.00           H  
ATOM    490  HG3 ARG A  30     -29.808  -5.042 -20.110  1.00 83.00           H  
ATOM    491  HD2 ARG A  30     -31.547  -6.694 -18.250  1.00 83.00           H  
ATOM    492  HD3 ARG A  30     -31.426  -6.926 -19.994  1.00 83.00           H  
ATOM    493  HE  ARG A  30     -28.944  -6.980 -18.328  1.00 83.00           H  
ATOM    494 HH11 ARG A  30     -31.307  -8.837 -20.074  1.00 83.00           H  
ATOM    495 HH12 ARG A  30     -30.322 -10.267 -20.192  1.00 83.00           H  
ATOM    496 HH21 ARG A  30     -28.265 -10.235 -19.299  1.00 83.00           H  
ATOM    497 HH22 ARG A  30     -27.663  -8.824 -18.474  1.00 83.00           H  
ATOM    498  N   ASP A  31     -30.869  -2.792 -22.294  1.00 85.59           N  
ATOM    499  CA  ASP A  31     -29.966  -2.611 -23.429  1.00 85.59           C  
ATOM    500  C   ASP A  31     -29.565  -1.145 -23.605  1.00 85.59           C  
ATOM    501  O   ASP A  31     -28.388  -0.864 -23.826  1.00 85.59           O  
ATOM    502  CB  ASP A  31     -30.586  -3.220 -24.691  1.00 85.59           C  
ATOM    503  CG  ASP A  31     -30.581  -4.758 -24.659  1.00 85.59           C  
ATOM    504  OD1 ASP A  31     -29.802  -5.366 -23.861  1.00 85.59           O  
ATOM    505  OD2 ASP A  31     -31.335  -5.336 -25.467  1.00 85.59           O1-
ATOM    506  H   ASP A  31     -31.820  -3.077 -22.478  1.00 85.59           H  
ATOM    507  HA  ASP A  31     -29.036  -3.143 -23.228  1.00 85.59           H  
ATOM    508  HB2 ASP A  31     -31.605  -2.853 -24.812  1.00 85.59           H  
ATOM    509  HB3 ASP A  31     -30.001  -2.901 -25.553  1.00 85.59           H  
ATOM    510  N   LEU A  32     -30.485  -0.201 -23.363  1.00 87.23           N  
ATOM    511  CA  LEU A  32     -30.152   1.221 -23.292  1.00 87.23           C  
ATOM    512  C   LEU A  32     -29.064   1.483 -22.249  1.00 87.23           C  
ATOM    513  O   LEU A  32     -28.107   2.202 -22.528  1.00 87.23           O  
ATOM    514  CB  LEU A  32     -31.413   2.042 -22.965  1.00 87.23           C  
ATOM    515  CG  LEU A  32     -31.162   3.557 -22.883  1.00 87.23           C  
ATOM    516  CD1 LEU A  32     -30.584   4.130 -24.180  1.00 87.23           C  
ATOM    517  CD2 LEU A  32     -32.472   4.285 -22.578  1.00 87.23           C  
ATOM    518  H   LEU A  32     -31.445  -0.485 -23.231  1.00 87.23           H  
ATOM    519  HA  LEU A  32     -29.761   1.518 -24.266  1.00 87.23           H  
ATOM    520  HB2 LEU A  32     -31.814   1.706 -22.009  1.00 87.23           H  
ATOM    521  HB3 LEU A  32     -32.173   1.853 -23.723  1.00 87.23           H  
ATOM    522  HG  LEU A  32     -30.469   3.767 -22.067  1.00 87.23           H  
ATOM    523 HD11 LEU A  32     -31.244   3.904 -25.018  1.00 87.23           H  
ATOM    524 HD12 LEU A  32     -30.462   5.210 -24.087  1.00 87.23           H  
ATOM    525 HD13 LEU A  32     -29.600   3.703 -24.373  1.00 87.23           H  
ATOM    526 HD21 LEU A  32     -32.901   3.888 -21.658  1.00 87.23           H  
ATOM    527 HD22 LEU A  32     -33.178   4.133 -23.394  1.00 87.23           H  
ATOM    528 HD23 LEU A  32     -32.284   5.350 -22.447  1.00 87.23           H  
ATOM    529  N   ARG A  33     -29.191   0.882 -21.059  1.00 89.08           N  
ATOM    530  CA  ARG A  33     -28.199   1.025 -19.989  1.00 89.08           C  
ATOM    531  C   ARG A  33     -26.828   0.519 -20.418  1.00 89.08           C  
ATOM    532  O   ARG A  33     -25.867   1.261 -20.301  1.00 89.08           O  
ATOM    533  CB  ARG A  33     -28.699   0.323 -18.727  1.00 89.08           C  
ATOM    534  CG  ARG A  33     -27.879   0.725 -17.489  1.00 89.08           C  
ATOM    535  CD  ARG A  33     -28.443   0.093 -16.209  1.00 89.08           C  
ATOM    536  NE  ARG A  33     -29.902   0.312 -16.097  1.00 89.08           N  
ATOM    537  CZ  ARG A  33     -30.723  -0.190 -15.198  1.00 89.08           C  
ATOM    538  NH1 ARG A  33     -30.283  -0.854 -14.168  1.00 89.08           N1+
ATOM    539  NH2 ARG A  33     -32.012  -0.038 -15.330  1.00 89.08           N  
ATOM    540  H   ARG A  33     -30.012   0.317 -20.899  1.00 89.08           H  
ATOM    541  HA  ARG A  33     -28.067   2.086 -19.774  1.00 89.08           H  
ATOM    542  HB2 ARG A  33     -28.657  -0.759 -18.855  1.00 89.08           H  
ATOM    543  HB3 ARG A  33     -29.740   0.618 -18.590  1.00 89.08           H  
ATOM    544  HG2 ARG A  33     -26.843   0.411 -17.610  1.00 89.08           H  
ATOM    545  HG3 ARG A  33     -27.897   1.810 -17.382  1.00 89.08           H  
ATOM    546  HD2 ARG A  33     -27.926   0.530 -15.355  1.00 89.08           H  
ATOM    547  HD3 ARG A  33     -28.232  -0.977 -16.236  1.00 89.08           H  
ATOM    548  HE  ARG A  33     -30.320   0.861 -16.834  1.00 89.08           H  
ATOM    549 HH11 ARG A  33     -30.922  -1.211 -13.472  1.00 89.08           H  
ATOM    550 HH12 ARG A  33     -29.284  -0.923 -14.040  1.00 89.08           H  
ATOM    551 HH21 ARG A  33     -32.650  -0.443 -14.660  1.00 89.08           H  
ATOM    552 HH22 ARG A  33     -32.390   0.433 -16.139  1.00 89.08           H  
ATOM    553  N   LYS A  34     -26.744  -0.678 -21.007  1.00 88.11           N  
ATOM    554  CA  LYS A  34     -25.469  -1.223 -21.510  1.00 88.11           C  
ATOM    555  C   LYS A  34     -24.807  -0.311 -22.543  1.00 88.11           C  
ATOM    556  O   LYS A  34     -23.596  -0.127 -22.497  1.00 88.11           O  
ATOM    557  CB  LYS A  34     -25.689  -2.580 -22.174  1.00 88.11           C  
ATOM    558  CG  LYS A  34     -26.074  -3.715 -21.219  1.00 88.11           C  
ATOM    559  CD  LYS A  34     -26.401  -4.912 -22.112  1.00 88.11           C  
ATOM    560  CE  LYS A  34     -27.064  -6.069 -21.378  1.00 88.11           C  
ATOM    561  NZ  LYS A  34     -27.865  -6.834 -22.370  1.00 88.11           N1+
ATOM    562  H   LYS A  34     -27.596  -1.210 -21.117  1.00 88.11           H  
ATOM    563  HA  LYS A  34     -24.764  -1.317 -20.684  1.00 88.11           H  
ATOM    564  HB2 LYS A  34     -24.768  -2.867 -22.681  1.00 88.11           H  
ATOM    565  HB3 LYS A  34     -26.460  -2.459 -22.934  1.00 88.11           H  
ATOM    566  HG2 LYS A  34     -25.244  -3.950 -20.552  1.00 88.11           H  
ATOM    567  HG3 LYS A  34     -26.950  -3.436 -20.631  1.00 88.11           H  
ATOM    568  HD2 LYS A  34     -27.093  -4.568 -22.881  1.00 88.11           H  
ATOM    569  HD3 LYS A  34     -25.495  -5.259 -22.608  1.00 88.11           H  
ATOM    570  HE2 LYS A  34     -26.298  -6.685 -20.908  1.00 88.11           H  
ATOM    571  HE3 LYS A  34     -27.723  -5.657 -20.614  1.00 88.11           H  
ATOM    572  HZ1 LYS A  34     -28.385  -7.605 -21.975  1.00 88.11           H  
ATOM    573  HZ2 LYS A  34     -28.546  -6.234 -22.813  1.00 88.11           H  
ATOM    574  HZ3 LYS A  34     -27.296  -7.152 -23.141  1.00 88.11           H  
ATOM    575  N   VAL A  35     -25.587   0.236 -23.479  1.00 88.84           N  
ATOM    576  CA  VAL A  35     -25.067   1.138 -24.518  1.00 88.84           C  
ATOM    577  C   VAL A  35     -24.557   2.442 -23.904  1.00 88.84           C  
ATOM    578  O   VAL A  35     -23.478   2.904 -24.273  1.00 88.84           O  
ATOM    579  CB  VAL A  35     -26.133   1.401 -25.599  1.00 88.84           C  
ATOM    580  CG1 VAL A  35     -25.715   2.495 -26.585  1.00 88.84           C  
ATOM    581  CG2 VAL A  35     -26.389   0.131 -26.420  1.00 88.84           C  
ATOM    582  H   VAL A  35     -26.570   0.003 -23.486  1.00 88.84           H  
ATOM    583  HA  VAL A  35     -24.210   0.667 -25.001  1.00 88.84           H  
ATOM    584  HB  VAL A  35     -27.065   1.708 -25.123  1.00 88.84           H  
ATOM    585 HG11 VAL A  35     -26.468   2.594 -27.368  1.00 88.84           H  
ATOM    586 HG12 VAL A  35     -24.763   2.239 -27.050  1.00 88.84           H  
ATOM    587 HG13 VAL A  35     -25.616   3.457 -26.081  1.00 88.84           H  
ATOM    588 HG21 VAL A  35     -25.474  -0.176 -26.928  1.00 88.84           H  
ATOM    589 HG22 VAL A  35     -27.154   0.322 -27.172  1.00 88.84           H  
ATOM    590 HG23 VAL A  35     -26.728  -0.682 -25.778  1.00 88.84           H  
ATOM    591  N   LEU A  36     -25.294   3.016 -22.949  1.00 87.52           N  
ATOM    592  CA  LEU A  36     -24.871   4.226 -22.239  1.00 87.52           C  
ATOM    593  C   LEU A  36     -23.614   3.975 -21.399  1.00 87.52           C  
ATOM    594  O   LEU A  36     -22.643   4.704 -21.566  1.00 87.52           O  
ATOM    595  CB  LEU A  36     -26.027   4.766 -21.382  1.00 87.52           C  
ATOM    596  CG  LEU A  36     -27.207   5.339 -22.187  1.00 87.52           C  
ATOM    597  CD1 LEU A  36     -28.339   5.723 -21.231  1.00 87.52           C  
ATOM    598  CD2 LEU A  36     -26.837   6.587 -22.995  1.00 87.52           C  
ATOM    599  H   LEU A  36     -26.153   2.568 -22.663  1.00 87.52           H  
ATOM    600  HA  LEU A  36     -24.586   4.980 -22.972  1.00 87.52           H  
ATOM    601  HB2 LEU A  36     -26.387   3.962 -20.739  1.00 87.52           H  
ATOM    602  HB3 LEU A  36     -25.635   5.550 -20.734  1.00 87.52           H  
ATOM    603  HG  LEU A  36     -27.586   4.596 -22.889  1.00 87.52           H  
ATOM    604 HD11 LEU A  36     -28.643   4.838 -20.671  1.00 87.52           H  
ATOM    605 HD12 LEU A  36     -27.988   6.476 -20.526  1.00 87.52           H  
ATOM    606 HD13 LEU A  36     -29.197   6.097 -21.790  1.00 87.52           H  
ATOM    607 HD21 LEU A  36     -26.094   6.325 -23.749  1.00 87.52           H  
ATOM    608 HD22 LEU A  36     -27.718   6.974 -23.506  1.00 87.52           H  
ATOM    609 HD23 LEU A  36     -26.419   7.340 -22.328  1.00 87.52           H  
ATOM    610  N   ASP A  37     -23.584   2.901 -20.609  1.00 88.41           N  
ATOM    611  CA  ASP A  37     -22.420   2.520 -19.802  1.00 88.41           C  
ATOM    612  C   ASP A  37     -21.177   2.299 -20.682  1.00 88.41           C  
ATOM    613  O   ASP A  37     -20.062   2.671 -20.317  1.00 88.41           O  
ATOM    614  CB  ASP A  37     -22.707   1.216 -19.030  1.00 88.41           C  
ATOM    615  CG  ASP A  37     -23.808   1.277 -17.960  1.00 88.41           C  
ATOM    616  OD1 ASP A  37     -24.259   2.381 -17.590  1.00 88.41           O  
ATOM    617  OD2 ASP A  37     -24.202   0.174 -17.505  1.00 88.41           O1-
ATOM    618  H   ASP A  37     -24.438   2.382 -20.462  1.00 88.41           H  
ATOM    619  HA  ASP A  37     -22.201   3.316 -19.089  1.00 88.41           H  
ATOM    620  HB2 ASP A  37     -21.786   0.908 -18.534  1.00 88.41           H  
ATOM    621  HB3 ASP A  37     -22.964   0.436 -19.747  1.00 88.41           H  
ATOM    622  N   HIS A  38     -21.342   1.693 -21.865  1.00 87.55           N  
ATOM    623  CA  HIS A  38     -20.234   1.502 -22.796  1.00 87.55           C  
ATOM    624  C   HIS A  38     -19.742   2.827 -23.386  1.00 87.55           C  
ATOM    625  O   HIS A  38     -18.534   3.053 -23.443  1.00 87.55           O  
ATOM    626  CB  HIS A  38     -20.622   0.513 -23.901  1.00 87.55           C  
ATOM    627  CG  HIS A  38     -19.452   0.116 -24.767  1.00 87.55           C  
ATOM    628  CD2 HIS A  38     -19.498  -0.266 -26.079  1.00 87.55           C  
ATOM    629  ND1 HIS A  38     -18.130   0.048 -24.382  1.00 87.55           N  
ATOM    630  CE1 HIS A  38     -17.405  -0.358 -25.437  1.00 87.55           C  
ATOM    631  NE2 HIS A  38     -18.197  -0.561 -26.495  1.00 87.55           N  
ATOM    632  H   HIS A  38     -22.263   1.366 -22.117  1.00 87.55           H  
ATOM    633  HA  HIS A  38     -19.402   1.075 -22.233  1.00 87.55           H  
ATOM    634  HB2 HIS A  38     -21.400   0.953 -24.526  1.00 87.55           H  
ATOM    635  HB3 HIS A  38     -21.023  -0.391 -23.443  1.00 87.55           H  
ATOM    636  HD1 HIS A  38     -17.742   0.453 -23.541  1.00 87.55           H  
ATOM    637  HD2 HIS A  38     -20.393  -0.361 -26.676  1.00 87.55           H  
ATOM    638  HE1 HIS A  38     -16.328  -0.437 -25.461  1.00 87.55           H  
ATOM    639  N   ARG A  39     -20.662   3.714 -23.783  1.00 86.29           N  
ATOM    640  CA  ARG A  39     -20.331   5.045 -24.310  1.00 86.29           C  
ATOM    641  C   ARG A  39     -19.600   5.887 -23.271  1.00 86.29           C  
ATOM    642  O   ARG A  39     -18.626   6.553 -23.607  1.00 86.29           O  
ATOM    643  CB  ARG A  39     -21.629   5.725 -24.744  1.00 86.29           C  
ATOM    644  CG  ARG A  39     -21.377   7.055 -25.472  1.00 86.29           C  
ATOM    645  CD  ARG A  39     -22.652   7.890 -25.510  1.00 86.29           C  
ATOM    646  NE  ARG A  39     -23.054   8.259 -24.141  1.00 86.29           N  
ATOM    647  CZ  ARG A  39     -24.064   9.004 -23.781  1.00 86.29           C  
ATOM    648  NH1 ARG A  39     -24.882   9.516 -24.667  1.00 86.29           N1+
ATOM    649  NH2 ARG A  39     -24.214   9.234 -22.508  1.00 86.29           N  
ATOM    650  H   ARG A  39     -21.635   3.466 -23.680  1.00 86.29           H  
ATOM    651  HA  ARG A  39     -19.661   4.944 -25.164  1.00 86.29           H  
ATOM    652  HB2 ARG A  39     -22.238   5.881 -23.852  1.00 86.29           H  
ATOM    653  HB3 ARG A  39     -22.187   5.064 -25.407  1.00 86.29           H  
ATOM    654  HG2 ARG A  39     -20.604   7.634 -24.968  1.00 86.29           H  
ATOM    655  HG3 ARG A  39     -21.042   6.852 -26.490  1.00 86.29           H  
ATOM    656  HD2 ARG A  39     -23.441   7.318 -26.000  1.00 86.29           H  
ATOM    657  HD3 ARG A  39     -22.450   8.791 -26.088  1.00 86.29           H  
ATOM    658  HE  ARG A  39     -22.483   7.915 -23.383  1.00 86.29           H  
ATOM    659 HH11 ARG A  39     -24.676   9.330 -25.639  1.00 86.29           H  
ATOM    660 HH12 ARG A  39     -25.588  10.181 -24.387  1.00 86.29           H  
ATOM    661 HH21 ARG A  39     -23.544   8.815 -21.879  1.00 86.29           H  
ATOM    662 HH22 ARG A  39     -24.930   9.835 -22.123  1.00 86.29           H  
ATOM    663  N   ASP A  40     -20.038   5.827 -22.020  1.00 87.36           N  
ATOM    664  CA  ASP A  40     -19.428   6.590 -20.938  1.00 87.36           C  
ATOM    665  C   ASP A  40     -17.977   6.113 -20.689  1.00 87.36           C  
ATOM    666  O   ASP A  40     -17.072   6.944 -20.613  1.00 87.36           O  
ATOM    667  CB  ASP A  40     -20.361   6.554 -19.712  1.00 87.36           C  
ATOM    668  CG  ASP A  40     -21.730   7.258 -19.922  1.00 87.36           C  
ATOM    669  OD1 ASP A  40     -21.975   7.930 -20.970  1.00 87.36           O  
ATOM    670  OD2 ASP A  40     -22.578   7.146 -19.011  1.00 87.36           O1-
ATOM    671  H   ASP A  40     -20.878   5.304 -21.818  1.00 87.36           H  
ATOM    672  HA  ASP A  40     -19.356   7.632 -21.248  1.00 87.36           H  
ATOM    673  HB2 ASP A  40     -20.532   5.516 -19.429  1.00 87.36           H  
ATOM    674  HB3 ASP A  40     -19.851   7.047 -18.884  1.00 87.36           H  
ATOM    675  N   LYS A  41     -17.694   4.800 -20.769  1.00 87.36           N  
ATOM    676  CA  LYS A  41     -16.309   4.260 -20.760  1.00 87.36           C  
ATOM    677  C   LYS A  41     -15.448   4.725 -21.940  1.00 87.36           C  
ATOM    678  O   LYS A  41     -14.231   4.850 -21.808  1.00 87.36           O  
ATOM    679  CB  LYS A  41     -16.335   2.726 -20.768  1.00 87.36           C  
ATOM    680  CG  LYS A  41     -16.823   2.137 -19.445  1.00 87.36           C  
ATOM    681  CD  LYS A  41     -16.974   0.620 -19.584  1.00 87.36           C  
ATOM    682  CE  LYS A  41     -17.524   0.065 -18.273  1.00 87.36           C  
ATOM    683  NZ  LYS A  41     -17.727  -1.400 -18.347  1.00 87.36           N1+
ATOM    684  H   LYS A  41     -18.473   4.160 -20.813  1.00 87.36           H  
ATOM    685  HA  LYS A  41     -15.805   4.607 -19.858  1.00 87.36           H  
ATOM    686  HB2 LYS A  41     -15.324   2.358 -20.946  1.00 87.36           H  
ATOM    687  HB3 LYS A  41     -16.970   2.380 -21.582  1.00 87.36           H  
ATOM    688  HG2 LYS A  41     -17.783   2.575 -19.171  1.00 87.36           H  
ATOM    689  HG3 LYS A  41     -16.101   2.366 -18.661  1.00 87.36           H  
ATOM    690  HD2 LYS A  41     -17.671   0.404 -20.394  1.00 87.36           H  
ATOM    691  HD3 LYS A  41     -16.002   0.178 -19.803  1.00 87.36           H  
ATOM    692  HE2 LYS A  41     -18.467   0.570 -18.060  1.00 87.36           H  
ATOM    693  HE3 LYS A  41     -16.831   0.320 -17.471  1.00 87.36           H  
ATOM    694  HZ1 LYS A  41     -16.848  -1.862 -18.536  1.00 87.36           H  
ATOM    695  HZ2 LYS A  41     -18.388  -1.616 -19.079  1.00 87.36           H  
ATOM    696  HZ3 LYS A  41     -18.092  -1.735 -17.468  1.00 87.36           H  
ATOM    697  N   VAL A  42     -16.045   4.936 -23.115  1.00 87.45           N  
ATOM    698  CA  VAL A  42     -15.332   5.474 -24.288  1.00 87.45           C  
ATOM    699  C   VAL A  42     -14.988   6.949 -24.068  1.00 87.45           C  
ATOM    700  O   VAL A  42     -13.869   7.363 -24.369  1.00 87.45           O  
ATOM    701  CB  VAL A  42     -16.139   5.256 -25.583  1.00 87.45           C  
ATOM    702  CG1 VAL A  42     -15.502   5.935 -26.798  1.00 87.45           C  
ATOM    703  CG2 VAL A  42     -16.236   3.759 -25.907  1.00 87.45           C  
ATOM    704  H   VAL A  42     -17.044   4.794 -23.170  1.00 87.45           H  
ATOM    705  HA  VAL A  42     -14.383   4.948 -24.397  1.00 87.45           H  
ATOM    706  HB  VAL A  42     -17.147   5.652 -25.463  1.00 87.45           H  
ATOM    707 HG11 VAL A  42     -14.475   5.593 -26.928  1.00 87.45           H  
ATOM    708 HG12 VAL A  42     -16.069   5.697 -27.697  1.00 87.45           H  
ATOM    709 HG13 VAL A  42     -15.497   7.018 -26.673  1.00 87.45           H  
ATOM    710 HG21 VAL A  42     -16.668   3.211 -25.071  1.00 87.45           H  
ATOM    711 HG22 VAL A  42     -15.245   3.358 -26.116  1.00 87.45           H  
ATOM    712 HG23 VAL A  42     -16.877   3.613 -26.777  1.00 87.45           H  
ATOM    713  N   TYR A  43     -15.897   7.728 -23.476  1.00 83.22           N  
ATOM    714  CA  TYR A  43     -15.619   9.119 -23.111  1.00 83.22           C  
ATOM    715  C   TYR A  43     -14.532   9.251 -22.046  1.00 83.22           C  
ATOM    716  O   TYR A  43     -13.698  10.147 -22.148  1.00 83.22           O  
ATOM    717  CB  TYR A  43     -16.900   9.828 -22.653  1.00 83.22           C  
ATOM    718  CG  TYR A  43     -17.913  10.121 -23.743  1.00 83.22           C  
ATOM    719  CD1 TYR A  43     -17.492  10.583 -25.008  1.00 83.22           C  
ATOM    720  CD2 TYR A  43     -19.289  10.006 -23.465  1.00 83.22           C  
ATOM    721  CE1 TYR A  43     -18.434  10.884 -26.005  1.00 83.22           C  
ATOM    722  CE2 TYR A  43     -20.236  10.349 -24.449  1.00 83.22           C  
ATOM    723  CZ  TYR A  43     -19.807  10.770 -25.726  1.00 83.22           C  
ATOM    724  OH  TYR A  43     -20.711  11.077 -26.692  1.00 83.22           O  
ATOM    725  H   TYR A  43     -16.804   7.344 -23.250  1.00 83.22           H  
ATOM    726  HA  TYR A  43     -15.223   9.628 -23.990  1.00 83.22           H  
ATOM    727  HB2 TYR A  43     -17.370   9.237 -21.866  1.00 83.22           H  
ATOM    728  HB3 TYR A  43     -16.620  10.785 -22.214  1.00 83.22           H  
ATOM    729  HD1 TYR A  43     -16.445  10.730 -25.229  1.00 83.22           H  
ATOM    730  HD2 TYR A  43     -19.613   9.673 -22.491  1.00 83.22           H  
ATOM    731  HE1 TYR A  43     -18.115  11.216 -26.982  1.00 83.22           H  
ATOM    732  HE2 TYR A  43     -21.290  10.290 -24.219  1.00 83.22           H  
ATOM    733  HH  TYR A  43     -21.623  10.972 -26.408  1.00 83.22           H  
ATOM    734  N   GLU A  44     -14.480   8.345 -21.071  1.00 85.44           N  
ATOM    735  CA  GLU A  44     -13.383   8.302 -20.100  1.00 85.44           C  
ATOM    736  C   GLU A  44     -12.021   8.082 -20.778  1.00 85.44           C  
ATOM    737  O   GLU A  44     -11.048   8.755 -20.440  1.00 85.44           O  
ATOM    738  CB  GLU A  44     -13.633   7.184 -19.085  1.00 85.44           C  
ATOM    739  CG  GLU A  44     -14.760   7.503 -18.093  1.00 85.44           C  
ATOM    740  CD  GLU A  44     -15.129   6.289 -17.221  1.00 85.44           C  
ATOM    741  OE1 GLU A  44     -16.164   6.372 -16.526  1.00 85.44           O  
ATOM    742  OE2 GLU A  44     -14.379   5.282 -17.245  1.00 85.44           O1-
ATOM    743  H   GLU A  44     -15.250   7.700 -20.963  1.00 85.44           H  
ATOM    744  HA  GLU A  44     -13.330   9.253 -19.568  1.00 85.44           H  
ATOM    745  HB2 GLU A  44     -13.868   6.267 -19.626  1.00 85.44           H  
ATOM    746  HB3 GLU A  44     -12.716   7.019 -18.517  1.00 85.44           H  
ATOM    747  HG2 GLU A  44     -14.437   8.324 -17.454  1.00 85.44           H  
ATOM    748  HG3 GLU A  44     -15.644   7.835 -18.638  1.00 85.44           H  
ATOM    749  N   GLN A  45     -11.936   7.184 -21.767  1.00 89.65           N  
ATOM    750  CA  GLN A  45     -10.702   6.975 -22.537  1.00 89.65           C  
ATOM    751  C   GLN A  45     -10.331   8.207 -23.366  1.00 89.65           C  
ATOM    752  O   GLN A  45      -9.176   8.627 -23.342  1.00 89.65           O  
ATOM    753  CB  GLN A  45     -10.831   5.747 -23.445  1.00 89.65           C  
ATOM    754  CG  GLN A  45     -10.797   4.443 -22.643  1.00 89.65           C  
ATOM    755  CD  GLN A  45     -11.032   3.238 -23.542  1.00 89.65           C  
ATOM    756  NE2 GLN A  45     -12.028   2.432 -23.251  1.00 89.65           N  
ATOM    757  OE1 GLN A  45     -10.346   2.999 -24.520  1.00 89.65           O  
ATOM    758  H   GLN A  45     -12.764   6.659 -22.012  1.00 89.65           H  
ATOM    759  HA  GLN A  45      -9.877   6.808 -21.844  1.00 89.65           H  
ATOM    760  HB2 GLN A  45      -9.996   5.737 -24.145  1.00 89.65           H  
ATOM    761  HB3 GLN A  45     -11.757   5.803 -24.016  1.00 89.65           H  
ATOM    762  HG2 GLN A  45      -9.825   4.334 -22.163  1.00 89.65           H  
ATOM    763  HG3 GLN A  45     -11.562   4.471 -21.867  1.00 89.65           H  
ATOM    764 HE21 GLN A  45     -12.659   2.680 -22.503  1.00 89.65           H  
ATOM    765 HE22 GLN A  45     -12.163   1.659 -23.889  1.00 89.65           H  
ATOM    766  N   LEU A  46     -11.303   8.823 -24.047  1.00 89.32           N  
ATOM    767  CA  LEU A  46     -11.090  10.072 -24.790  1.00 89.32           C  
ATOM    768  C   LEU A  46     -10.574  11.193 -23.886  1.00 89.32           C  
ATOM    769  O   LEU A  46      -9.666  11.923 -24.274  1.00 89.32           O  
ATOM    770  CB  LEU A  46     -12.407  10.505 -25.458  1.00 89.32           C  
ATOM    771  CG  LEU A  46     -12.694   9.768 -26.772  1.00 89.32           C  
ATOM    772  CD1 LEU A  46     -14.143   9.991 -27.201  1.00 89.32           C  
ATOM    773  CD2 LEU A  46     -11.781  10.270 -27.891  1.00 89.32           C  
ATOM    774  H   LEU A  46     -12.229   8.421 -24.033  1.00 89.32           H  
ATOM    775  HA  LEU A  46     -10.324   9.909 -25.548  1.00 89.32           H  
ATOM    776  HB2 LEU A  46     -12.369  11.573 -25.669  1.00 89.32           H  
ATOM    777  HB3 LEU A  46     -13.228  10.341 -24.761  1.00 89.32           H  
ATOM    778  HG  LEU A  46     -12.537   8.699 -26.627  1.00 89.32           H  
ATOM    779 HD11 LEU A  46     -14.331   9.479 -28.144  1.00 89.32           H  
ATOM    780 HD12 LEU A  46     -14.340  11.055 -27.329  1.00 89.32           H  
ATOM    781 HD13 LEU A  46     -14.813   9.575 -26.448  1.00 89.32           H  
ATOM    782 HD21 LEU A  46     -10.742  10.018 -27.683  1.00 89.32           H  
ATOM    783 HD22 LEU A  46     -11.876  11.350 -28.002  1.00 89.32           H  
ATOM    784 HD23 LEU A  46     -12.074   9.804 -28.832  1.00 89.32           H  
ATOM    785  N   ALA A  47     -11.108  11.307 -22.668  1.00 85.27           N  
ATOM    786  CA  ALA A  47     -10.645  12.292 -21.700  1.00 85.27           C  
ATOM    787  C   ALA A  47      -9.176  12.062 -21.306  1.00 85.27           C  
ATOM    788  O   ALA A  47      -8.412  13.025 -21.254  1.00 85.27           O  
ATOM    789  CB  ALA A  47     -11.581  12.271 -20.487  1.00 85.27           C  
ATOM    790  H   ALA A  47     -11.879  10.706 -22.415  1.00 85.27           H  
ATOM    791  HA  ALA A  47     -10.705  13.279 -22.159  1.00 85.27           H  
ATOM    792  HB1 ALA A  47     -11.539  11.299 -19.993  1.00 85.27           H  
ATOM    793  HB2 ALA A  47     -12.605  12.466 -20.806  1.00 85.27           H  
ATOM    794  HB3 ALA A  47     -11.275  13.041 -19.778  1.00 85.27           H  
ATOM    795  N   LYS A  48      -8.756  10.807 -21.089  1.00 88.52           N  
ATOM    796  CA  LYS A  48      -7.349  10.470 -20.796  1.00 88.52           C  
ATOM    797  C   LYS A  48      -6.424  10.768 -21.979  1.00 88.52           C  
ATOM    798  O   LYS A  48      -5.374  11.371 -21.786  1.00 88.52           O  
ATOM    799  CB  LYS A  48      -7.219   8.999 -20.386  1.00 88.52           C  
ATOM    800  CG  LYS A  48      -7.885   8.683 -19.042  1.00 88.52           C  
ATOM    801  CD  LYS A  48      -7.746   7.188 -18.736  1.00 88.52           C  
ATOM    802  CE  LYS A  48      -8.429   6.870 -17.403  1.00 88.52           C  
ATOM    803  NZ  LYS A  48      -8.226   5.453 -17.016  1.00 88.52           N1+
ATOM    804  H   LYS A  48      -9.435  10.062 -21.149  1.00 88.52           H  
ATOM    805  HA  LYS A  48      -6.991  11.092 -19.976  1.00 88.52           H  
ATOM    806  HB2 LYS A  48      -6.158   8.769 -20.286  1.00 88.52           H  
ATOM    807  HB3 LYS A  48      -7.640   8.364 -21.165  1.00 88.52           H  
ATOM    808  HG2 LYS A  48      -7.399   9.262 -18.258  1.00 88.52           H  
ATOM    809  HG3 LYS A  48      -8.941   8.952 -19.070  1.00 88.52           H  
ATOM    810  HD2 LYS A  48      -6.688   6.936 -18.680  1.00 88.52           H  
ATOM    811  HD3 LYS A  48      -8.212   6.612 -19.536  1.00 88.52           H  
ATOM    812  HE2 LYS A  48      -9.493   7.093 -17.497  1.00 88.52           H  
ATOM    813  HE3 LYS A  48      -8.017   7.529 -16.640  1.00 88.52           H  
ATOM    814  HZ1 LYS A  48      -7.241   5.262 -16.907  1.00 88.52           H  
ATOM    815  HZ2 LYS A  48      -8.603   4.836 -17.721  1.00 88.52           H  
ATOM    816  HZ3 LYS A  48      -8.685   5.261 -16.137  1.00 88.52           H  
ATOM    817  N   TYR A  49      -6.833  10.423 -23.201  1.00 90.70           N  
ATOM    818  CA  TYR A  49      -6.062  10.748 -24.406  1.00 90.70           C  
ATOM    819  C   TYR A  49      -5.934  12.260 -24.622  1.00 90.70           C  
ATOM    820  O   TYR A  49      -4.859  12.735 -24.977  1.00 90.70           O  
ATOM    821  CB  TYR A  49      -6.687  10.077 -25.637  1.00 90.70           C  
ATOM    822  CG  TYR A  49      -6.212   8.655 -25.856  1.00 90.70           C  
ATOM    823  CD1 TYR A  49      -4.872   8.428 -26.218  1.00 90.70           C  
ATOM    824  CD2 TYR A  49      -7.090   7.565 -25.698  1.00 90.70           C  
ATOM    825  CE1 TYR A  49      -4.400   7.118 -26.413  1.00 90.70           C  
ATOM    826  CE2 TYR A  49      -6.623   6.250 -25.890  1.00 90.70           C  
ATOM    827  CZ  TYR A  49      -5.274   6.025 -26.239  1.00 90.70           C  
ATOM    828  OH  TYR A  49      -4.809   4.756 -26.382  1.00 90.70           O  
ATOM    829  H   TYR A  49      -7.687   9.894 -23.296  1.00 90.70           H  
ATOM    830  HA  TYR A  49      -5.048  10.370 -24.282  1.00 90.70           H  
ATOM    831  HB2 TYR A  49      -6.410  10.647 -26.524  1.00 90.70           H  
ATOM    832  HB3 TYR A  49      -7.775  10.108 -25.565  1.00 90.70           H  
ATOM    833  HD1 TYR A  49      -4.196   9.264 -26.317  1.00 90.70           H  
ATOM    834  HD2 TYR A  49      -8.120   7.739 -25.425  1.00 90.70           H  
ATOM    835  HE1 TYR A  49      -3.362   6.954 -26.664  1.00 90.70           H  
ATOM    836  HE2 TYR A  49      -7.281   5.406 -25.749  1.00 90.70           H  
ATOM    837  HH  TYR A  49      -3.849   4.749 -26.378  1.00 90.70           H  
ATOM    838  N   LEU A  50      -6.993  13.030 -24.353  1.00 88.65           N  
ATOM    839  CA  LEU A  50      -6.950  14.490 -24.419  1.00 88.65           C  
ATOM    840  C   LEU A  50      -5.998  15.083 -23.369  1.00 88.65           C  
ATOM    841  O   LEU A  50      -5.261  16.018 -23.672  1.00 88.65           O  
ATOM    842  CB  LEU A  50      -8.382  15.029 -24.255  1.00 88.65           C  
ATOM    843  CG  LEU A  50      -8.489  16.563 -24.342  1.00 88.65           C  
ATOM    844  CD1 LEU A  50      -8.107  17.087 -25.725  1.00 88.65           C  
ATOM    845  CD2 LEU A  50      -9.923  16.996 -24.041  1.00 88.65           C  
ATOM    846  H   LEU A  50      -7.868  12.582 -24.127  1.00 88.65           H  
ATOM    847  HA  LEU A  50      -6.569  14.773 -25.401  1.00 88.65           H  
ATOM    848  HB2 LEU A  50      -8.763  14.710 -23.285  1.00 88.65           H  
ATOM    849  HB3 LEU A  50      -9.013  14.587 -25.026  1.00 88.65           H  
ATOM    850  HG  LEU A  50      -7.844  17.024 -23.595  1.00 88.65           H  
ATOM    851 HD11 LEU A  50      -8.693  16.588 -26.495  1.00 88.65           H  
ATOM    852 HD12 LEU A  50      -8.277  18.163 -25.769  1.00 88.65           H  
ATOM    853 HD13 LEU A  50      -7.047  16.908 -25.901  1.00 88.65           H  
ATOM    854 HD21 LEU A  50      -9.996  18.083 -24.075  1.00 88.65           H  
ATOM    855 HD22 LEU A  50     -10.603  16.566 -24.775  1.00 88.65           H  
ATOM    856 HD23 LEU A  50     -10.207  16.655 -23.046  1.00 88.65           H  
ATOM    857  N   GLN A  51      -6.000  14.549 -22.143  1.00 86.10           N  
ATOM    858  CA  GLN A  51      -5.057  14.962 -21.098  1.00 86.10           C  
ATOM    859  C   GLN A  51      -3.610  14.703 -21.524  1.00 86.10           C  
ATOM    860  O   GLN A  51      -2.798  15.624 -21.460  1.00 86.10           O  
ATOM    861  CB  GLN A  51      -5.361  14.247 -19.775  1.00 86.10           C  
ATOM    862  CG  GLN A  51      -6.609  14.816 -19.090  1.00 86.10           C  
ATOM    863  CD  GLN A  51      -7.000  14.043 -17.834  1.00 86.10           C  
ATOM    864  NE2 GLN A  51      -8.182  14.270 -17.304  1.00 86.10           N  
ATOM    865  OE1 GLN A  51      -6.278  13.234 -17.285  1.00 86.10           O  
ATOM    866  H   GLN A  51      -6.630  13.784 -21.947  1.00 86.10           H  
ATOM    867  HA  GLN A  51      -5.147  16.037 -20.940  1.00 86.10           H  
ATOM    868  HB2 GLN A  51      -4.515  14.376 -19.100  1.00 86.10           H  
ATOM    869  HB3 GLN A  51      -5.493  13.180 -19.952  1.00 86.10           H  
ATOM    870  HG2 GLN A  51      -7.452  14.807 -19.782  1.00 86.10           H  
ATOM    871  HG3 GLN A  51      -6.420  15.853 -18.808  1.00 86.10           H  
ATOM    872 HE21 GLN A  51      -8.817  14.934 -17.722  1.00 86.10           H  
ATOM    873 HE22 GLN A  51      -8.366  13.762 -16.451  1.00 86.10           H  
ATOM    874  N   LEU A  52      -3.318  13.503 -22.032  1.00 91.27           N  
ATOM    875  CA  LEU A  52      -1.993  13.156 -22.537  1.00 91.27           C  
ATOM    876  C   LEU A  52      -1.576  14.051 -23.715  1.00 91.27           C  
ATOM    877  O   LEU A  52      -0.461  14.567 -23.715  1.00 91.27           O  
ATOM    878  CB  LEU A  52      -1.992  11.668 -22.911  1.00 91.27           C  
ATOM    879  CG  LEU A  52      -0.637  11.186 -23.457  1.00 91.27           C  
ATOM    880  CD1 LEU A  52       0.489  11.293 -22.432  1.00 91.27           C  
ATOM    881  CD2 LEU A  52      -0.768   9.734 -23.893  1.00 91.27           C  
ATOM    882  H   LEU A  52      -4.021  12.779 -22.007  1.00 91.27           H  
ATOM    883  HA  LEU A  52      -1.273  13.314 -21.734  1.00 91.27           H  
ATOM    884  HB2 LEU A  52      -2.244  11.080 -22.030  1.00 91.27           H  
ATOM    885  HB3 LEU A  52      -2.755  11.494 -23.669  1.00 91.27           H  
ATOM    886  HG  LEU A  52      -0.369  11.776 -24.333  1.00 91.27           H  
ATOM    887 HD11 LEU A  52       0.206  10.776 -21.515  1.00 91.27           H  
ATOM    888 HD12 LEU A  52       0.707  12.337 -22.207  1.00 91.27           H  
ATOM    889 HD13 LEU A  52       1.396  10.836 -22.825  1.00 91.27           H  
ATOM    890 HD21 LEU A  52      -0.895   9.094 -23.019  1.00 91.27           H  
ATOM    891 HD22 LEU A  52       0.152   9.459 -24.408  1.00 91.27           H  
ATOM    892 HD23 LEU A  52      -1.605   9.612 -24.581  1.00 91.27           H  
ATOM    893  N   ARG A  53      -2.477  14.311 -24.676  1.00 90.67           N  
ATOM    894  CA  ARG A  53      -2.217  15.228 -25.802  1.00 90.67           C  
ATOM    895  C   ARG A  53      -1.769  16.599 -25.304  1.00 90.67           C  
ATOM    896  O   ARG A  53      -0.741  17.105 -25.736  1.00 90.67           O  
ATOM    897  CB  ARG A  53      -3.469  15.384 -26.681  1.00 90.67           C  
ATOM    898  CG  ARG A  53      -3.098  15.981 -28.049  1.00 90.67           C  
ATOM    899  CD  ARG A  53      -4.320  16.438 -28.845  1.00 90.67           C  
ATOM    900  NE  ARG A  53      -4.866  17.687 -28.290  1.00 90.67           N  
ATOM    901  CZ  ARG A  53      -6.095  18.132 -28.424  1.00 90.67           C  
ATOM    902  NH1 ARG A  53      -6.961  17.521 -29.189  1.00 90.67           N1+
ATOM    903  NH2 ARG A  53      -6.455  19.210 -27.791  1.00 90.67           N  
ATOM    904  H   ARG A  53      -3.363  13.829 -24.635  1.00 90.67           H  
ATOM    905  HA  ARG A  53      -1.398  14.826 -26.398  1.00 90.67           H  
ATOM    906  HB2 ARG A  53      -4.193  16.026 -26.179  1.00 90.67           H  
ATOM    907  HB3 ARG A  53      -3.940  14.415 -26.843  1.00 90.67           H  
ATOM    908  HG2 ARG A  53      -2.422  16.827 -27.927  1.00 90.67           H  
ATOM    909  HG3 ARG A  53      -2.584  15.211 -28.624  1.00 90.67           H  
ATOM    910  HD2 ARG A  53      -4.004  16.620 -29.872  1.00 90.67           H  
ATOM    911  HD3 ARG A  53      -5.063  15.641 -28.843  1.00 90.67           H  
ATOM    912  HE  ARG A  53      -4.167  18.364 -28.019  1.00 90.67           H  
ATOM    913 HH11 ARG A  53      -6.593  16.771 -29.756  1.00 90.67           H  
ATOM    914 HH12 ARG A  53      -7.876  17.912 -29.356  1.00 90.67           H  
ATOM    915 HH21 ARG A  53      -5.738  19.657 -27.237  1.00 90.67           H  
ATOM    916 HH22 ARG A  53      -7.355  19.643 -27.945  1.00 90.67           H  
ATOM    917  N   ASN A  54      -2.506  17.159 -24.344  1.00 85.32           N  
ATOM    918  CA  ASN A  54      -2.203  18.469 -23.775  1.00 85.32           C  
ATOM    919  C   ASN A  54      -0.860  18.502 -23.032  1.00 85.32           C  
ATOM    920  O   ASN A  54      -0.279  19.575 -22.904  1.00 85.32           O  
ATOM    921  CB  ASN A  54      -3.314  18.854 -22.787  1.00 85.32           C  
ATOM    922  CG  ASN A  54      -4.677  19.087 -23.407  1.00 85.32           C  
ATOM    923  ND2 ASN A  54      -5.715  18.939 -22.617  1.00 85.32           N  
ATOM    924  OD1 ASN A  54      -4.861  19.462 -24.549  1.00 85.32           O  
ATOM    925  H   ASN A  54      -3.332  16.665 -24.039  1.00 85.32           H  
ATOM    926  HA  ASN A  54      -2.155  19.203 -24.581  1.00 85.32           H  
ATOM    927  HB2 ASN A  54      -3.395  18.073 -22.030  1.00 85.32           H  
ATOM    928  HB3 ASN A  54      -3.028  19.779 -22.287  1.00 85.32           H  
ATOM    929 HD21 ASN A  54      -5.585  18.464 -21.736  1.00 85.32           H  
ATOM    930 HD22 ASN A  54      -6.606  18.992 -23.089  1.00 85.32           H  
ATOM    931  N   VAL A  55      -0.402  17.376 -22.481  1.00 85.06           N  
ATOM    932  CA  VAL A  55       0.908  17.276 -21.819  1.00 85.06           C  
ATOM    933  C   VAL A  55       2.000  17.240 -22.876  1.00 85.06           C  
ATOM    934  O   VAL A  55       2.900  18.067 -22.827  1.00 85.06           O  
ATOM    935  CB  VAL A  55       0.962  16.052 -20.891  1.00 85.06           C  
ATOM    936  CG1 VAL A  55       2.356  15.778 -20.315  1.00 85.06           C  
ATOM    937  CG2 VAL A  55      -0.016  16.257 -19.728  1.00 85.06           C  
ATOM    938  H   VAL A  55      -0.941  16.529 -22.587  1.00 85.06           H  
ATOM    939  HA  VAL A  55       1.081  18.163 -21.211  1.00 85.06           H  
ATOM    940  HB  VAL A  55       0.648  15.171 -21.451  1.00 85.06           H  
ATOM    941 HG11 VAL A  55       2.308  14.949 -19.608  1.00 85.06           H  
ATOM    942 HG12 VAL A  55       3.049  15.498 -21.108  1.00 85.06           H  
ATOM    943 HG13 VAL A  55       2.739  16.660 -19.803  1.00 85.06           H  
ATOM    944 HG21 VAL A  55      -0.361  15.272 -19.416  1.00 85.06           H  
ATOM    945 HG22 VAL A  55      -0.896  16.823 -20.033  1.00 85.06           H  
ATOM    946 HG23 VAL A  55       0.470  16.777 -18.902  1.00 85.06           H  
ATOM    947  N   ILE A  56       1.870  16.379 -23.887  1.00 87.80           N  
ATOM    948  CA  ILE A  56       2.845  16.260 -24.980  1.00 87.80           C  
ATOM    949  C   ILE A  56       2.982  17.570 -25.768  1.00 87.80           C  
ATOM    950  O   ILE A  56       4.097  17.985 -26.068  1.00 87.80           O  
ATOM    951  CB  ILE A  56       2.467  15.069 -25.887  1.00 87.80           C  
ATOM    952  CG1 ILE A  56       2.596  13.753 -25.082  1.00 87.80           C  
ATOM    953  CG2 ILE A  56       3.354  15.021 -27.144  1.00 87.80           C  
ATOM    954  CD1 ILE A  56       2.210  12.513 -25.885  1.00 87.80           C  
ATOM    955  H   ILE A  56       1.081  15.749 -23.881  1.00 87.80           H  
ATOM    956  HA  ILE A  56       3.825  16.056 -24.548  1.00 87.80           H  
ATOM    957  HB  ILE A  56       1.431  15.187 -26.204  1.00 87.80           H  
ATOM    958 HG12 ILE A  56       1.947  13.791 -24.207  1.00 87.80           H  
ATOM    959 HG13 ILE A  56       3.620  13.637 -24.729  1.00 87.80           H  
ATOM    960 HG21 ILE A  56       4.399  14.922 -26.850  1.00 87.80           H  
ATOM    961 HG22 ILE A  56       3.240  15.927 -27.738  1.00 87.80           H  
ATOM    962 HG23 ILE A  56       3.083  14.179 -27.780  1.00 87.80           H  
ATOM    963 HD11 ILE A  56       2.045  11.674 -25.210  1.00 87.80           H  
ATOM    964 HD12 ILE A  56       3.018  12.255 -26.570  1.00 87.80           H  
ATOM    965 HD13 ILE A  56       1.300  12.722 -26.448  1.00 87.80           H  
ATOM    966  N   GLU A  57       1.876  18.263 -26.054  1.00 85.70           N  
ATOM    967  CA  GLU A  57       1.900  19.596 -26.680  1.00 85.70           C  
ATOM    968  C   GLU A  57       2.707  20.594 -25.836  1.00 85.70           C  
ATOM    969  O   GLU A  57       3.551  21.316 -26.365  1.00 85.70           O  
ATOM    970  CB  GLU A  57       0.460  20.115 -26.859  1.00 85.70           C  
ATOM    971  CG  GLU A  57      -0.299  19.457 -28.027  1.00 85.70           C  
ATOM    972  CD  GLU A  57      -1.812  19.773 -28.047  1.00 85.70           C  
ATOM    973  OE1 GLU A  57      -2.511  19.303 -28.975  1.00 85.70           O  
ATOM    974  OE2 GLU A  57      -2.338  20.406 -27.103  1.00 85.70           O1-
ATOM    975  H   GLU A  57       0.978  17.853 -25.841  1.00 85.70           H  
ATOM    976  HA  GLU A  57       2.380  19.536 -27.656  1.00 85.70           H  
ATOM    977  HB2 GLU A  57       0.492  21.189 -27.046  1.00 85.70           H  
ATOM    978  HB3 GLU A  57      -0.080  19.952 -25.927  1.00 85.70           H  
ATOM    979  HG2 GLU A  57       0.152  19.784 -28.963  1.00 85.70           H  
ATOM    980  HG3 GLU A  57      -0.178  18.375 -27.964  1.00 85.70           H  
ATOM    981  N   ARG A  58       2.519  20.600 -24.509  1.00 79.23           N  
ATOM    982  CA  ARG A  58       3.295  21.466 -23.609  1.00 79.23           C  
ATOM    983  C   ARG A  58       4.772  21.077 -23.546  1.00 79.23           C  
ATOM    984  O   ARG A  58       5.612  21.969 -23.492  1.00 79.23           O  
ATOM    985  CB  ARG A  58       2.712  21.452 -22.198  1.00 79.23           C  
ATOM    986  CG  ARG A  58       1.368  22.180 -22.083  1.00 79.23           C  
ATOM    987  CD  ARG A  58       0.855  22.031 -20.643  1.00 79.23           C  
ATOM    988  NE  ARG A  58      -0.607  21.903 -20.568  1.00 79.23           N  
ATOM    989  CZ  ARG A  58      -1.342  22.230 -19.519  1.00 79.23           C  
ATOM    990  NH1 ARG A  58      -0.844  22.832 -18.472  1.00 79.23           N1+
ATOM    991  NH2 ARG A  58      -2.620  21.970 -19.508  1.00 79.23           N  
ATOM    992  H   ARG A  58       1.877  19.927 -24.115  1.00 79.23           H  
ATOM    993  HA  ARG A  58       3.278  22.486 -23.994  1.00 79.23           H  
ATOM    994  HB2 ARG A  58       3.427  21.953 -21.547  1.00 79.23           H  
ATOM    995  HB3 ARG A  58       2.607  20.421 -21.861  1.00 79.23           H  
ATOM    996  HG2 ARG A  58       0.658  21.772 -22.801  1.00 79.23           H  
ATOM    997  HG3 ARG A  58       1.504  23.236 -22.313  1.00 79.23           H  
ATOM    998  HD2 ARG A  58       1.200  22.895 -20.076  1.00 79.23           H  
ATOM    999  HD3 ARG A  58       1.285  21.133 -20.198  1.00 79.23           H  
ATOM   1000  HE  ARG A  58      -1.007  21.320 -21.288  1.00 79.23           H  
ATOM   1001 HH11 ARG A  58      -1.382  22.973 -17.628  1.00 79.23           H  
ATOM   1002 HH12 ARG A  58       0.159  22.922 -18.402  1.00 79.23           H  
ATOM   1003 HH21 ARG A  58      -3.126  22.118 -18.647  1.00 79.23           H  
ATOM   1004 HH22 ARG A  58      -2.982  21.347 -20.216  1.00 79.23           H  
ATOM   1005  N   LEU A  59       5.091  19.781 -23.580  1.00 78.13           N  
ATOM   1006  CA  LEU A  59       6.475  19.299 -23.653  1.00 78.13           C  
ATOM   1007  C   LEU A  59       7.157  19.773 -24.943  1.00 78.13           C  
ATOM   1008  O   LEU A  59       8.294  20.233 -24.904  1.00 78.13           O  
ATOM   1009  CB  LEU A  59       6.519  17.761 -23.553  1.00 78.13           C  
ATOM   1010  CG  LEU A  59       6.079  17.160 -22.207  1.00 78.13           C  
ATOM   1011  CD1 LEU A  59       6.140  15.635 -22.263  1.00 78.13           C  
ATOM   1012  CD2 LEU A  59       6.947  17.639 -21.059  1.00 78.13           C  
ATOM   1013  H   LEU A  59       4.341  19.104 -23.580  1.00 78.13           H  
ATOM   1014  HA  LEU A  59       7.048  19.729 -22.832  1.00 78.13           H  
ATOM   1015  HB2 LEU A  59       5.899  17.335 -24.343  1.00 78.13           H  
ATOM   1016  HB3 LEU A  59       7.545  17.442 -23.739  1.00 78.13           H  
ATOM   1017  HG  LEU A  59       5.052  17.451 -21.984  1.00 78.13           H  
ATOM   1018 HD11 LEU A  59       5.817  15.216 -21.310  1.00 78.13           H  
ATOM   1019 HD12 LEU A  59       7.162  15.310 -22.459  1.00 78.13           H  
ATOM   1020 HD13 LEU A  59       5.489  15.260 -23.053  1.00 78.13           H  
ATOM   1021 HD21 LEU A  59       6.838  18.715 -20.921  1.00 78.13           H  
ATOM   1022 HD22 LEU A  59       7.990  17.400 -21.268  1.00 78.13           H  
ATOM   1023 HD23 LEU A  59       6.627  17.141 -20.144  1.00 78.13           H  
ATOM   1024  N   GLN A  60       6.449  19.749 -26.078  1.00 80.10           N  
ATOM   1025  CA  GLN A  60       6.969  20.303 -27.333  1.00 80.10           C  
ATOM   1026  C   GLN A  60       7.187  21.817 -27.261  1.00 80.10           C  
ATOM   1027  O   GLN A  60       8.185  22.329 -27.770  1.00 80.10           O  
ATOM   1028  CB  GLN A  60       6.014  20.006 -28.495  1.00 80.10           C  
ATOM   1029  CG  GLN A  60       6.066  18.546 -28.935  1.00 80.10           C  
ATOM   1030  CD  GLN A  60       5.298  18.329 -30.228  1.00 80.10           C  
ATOM   1031  NE2 GLN A  60       5.853  17.613 -31.178  1.00 80.10           N  
ATOM   1032  OE1 GLN A  60       4.204  18.817 -30.440  1.00 80.10           O  
ATOM   1033  H   GLN A  60       5.525  19.342 -26.063  1.00 80.10           H  
ATOM   1034  HA  GLN A  60       7.939  19.853 -27.542  1.00 80.10           H  
ATOM   1035  HB2 GLN A  60       6.308  20.620 -29.346  1.00 80.10           H  
ATOM   1036  HB3 GLN A  60       4.992  20.272 -28.223  1.00 80.10           H  
ATOM   1037  HG2 GLN A  60       5.628  17.914 -28.162  1.00 80.10           H  
ATOM   1038  HG3 GLN A  60       7.107  18.262 -29.089  1.00 80.10           H  
ATOM   1039 HE21 GLN A  60       6.768  17.208 -31.037  1.00 80.10           H  
ATOM   1040 HE22 GLN A  60       5.294  17.497 -32.011  1.00 80.10           H  
ATOM   1041  N   GLU A  61       6.261  22.548 -26.635  1.00 72.10           N  
ATOM   1042  CA  GLU A  61       6.391  23.995 -26.439  1.00 72.10           C  
ATOM   1043  C   GLU A  61       7.582  24.362 -25.538  1.00 72.10           C  
ATOM   1044  O   GLU A  61       8.165  25.435 -25.722  1.00 72.10           O  
ATOM   1045  CB  GLU A  61       5.090  24.573 -25.859  1.00 72.10           C  
ATOM   1046  CG  GLU A  61       3.948  24.649 -26.887  1.00 72.10           C  
ATOM   1047  CD  GLU A  61       2.627  25.177 -26.288  1.00 72.10           C  
ATOM   1048  OE1 GLU A  61       1.596  25.117 -26.995  1.00 72.10           O  
ATOM   1049  OE2 GLU A  61       2.636  25.735 -25.163  1.00 72.10           O1-
ATOM   1050  H   GLU A  61       5.429  22.087 -26.297  1.00 72.10           H  
ATOM   1051  HA  GLU A  61       6.576  24.465 -27.405  1.00 72.10           H  
ATOM   1052  HB2 GLU A  61       5.292  25.586 -25.508  1.00 72.10           H  
ATOM   1053  HB3 GLU A  61       4.776  23.975 -25.004  1.00 72.10           H  
ATOM   1054  HG2 GLU A  61       4.258  25.316 -27.690  1.00 72.10           H  
ATOM   1055  HG3 GLU A  61       3.780  23.666 -27.326  1.00 72.10           H  
ATOM   1056  N   ALA A  62       7.976  23.472 -24.622  1.00 67.71           N  
ATOM   1057  CA  ALA A  62       9.050  23.670 -23.653  1.00 67.71           C  
ATOM   1058  C   ALA A  62      10.483  23.608 -24.231  1.00 67.71           C  
ATOM   1059  O   ALA A  62      11.429  23.703 -23.466  1.00 67.71           O  
ATOM   1060  CB  ALA A  62       8.849  22.677 -22.502  1.00 67.71           C  
ATOM   1061  H   ALA A  62       7.430  22.627 -24.523  1.00 67.71           H  
ATOM   1062  HA  ALA A  62       8.939  24.672 -23.237  1.00 67.71           H  
ATOM   1063  HB1 ALA A  62       7.841  22.767 -22.095  1.00 67.71           H  
ATOM   1064  HB2 ALA A  62       9.575  22.882 -21.715  1.00 67.71           H  
ATOM   1065  HB3 ALA A  62       9.006  21.657 -22.853  1.00 67.71           H  
ATOM   1066  N   LYS A  63      10.677  23.478 -25.555  1.00 60.53           N  
ATOM   1067  CA  LYS A  63      11.974  23.634 -26.268  1.00 60.53           C  
ATOM   1068  C   LYS A  63      13.228  23.103 -25.535  1.00 60.53           C  
ATOM   1069  O   LYS A  63      14.211  23.830 -25.408  1.00 60.53           O  
ATOM   1070  CB  LYS A  63      12.194  25.102 -26.675  1.00 60.53           C  
ATOM   1071  CG  LYS A  63      11.255  25.613 -27.764  1.00 60.53           C  
ATOM   1072  CD  LYS A  63      11.799  26.965 -28.234  1.00 60.53           C  
ATOM   1073  CE  LYS A  63      10.957  27.511 -29.380  1.00 60.53           C  
ATOM   1074  NZ  LYS A  63      11.596  28.725 -29.934  1.00 60.53           N1+
ATOM   1075  H   LYS A  63       9.844  23.333 -26.105  1.00 60.53           H  
ATOM   1076  HA  LYS A  63      11.918  23.034 -27.176  1.00 60.53           H  
ATOM   1077  HB2 LYS A  63      12.121  25.735 -25.792  1.00 60.53           H  
ATOM   1078  HB3 LYS A  63      13.205  25.194 -27.074  1.00 60.53           H  
ATOM   1079  HG2 LYS A  63      10.246  25.727 -27.369  1.00 60.53           H  
ATOM   1080  HG3 LYS A  63      11.246  24.912 -28.599  1.00 60.53           H  
ATOM   1081  HD2 LYS A  63      11.791  27.662 -27.397  1.00 60.53           H  
ATOM   1082  HD3 LYS A  63      12.826  26.832 -28.575  1.00 60.53           H  
ATOM   1083  HE2 LYS A  63       9.955  27.722 -29.002  1.00 60.53           H  
ATOM   1084  HE3 LYS A  63      10.874  26.736 -30.143  1.00 60.53           H  
ATOM   1085  HZ1 LYS A  63      12.518  28.485 -30.269  1.00 60.53           H  
ATOM   1086  HZ2 LYS A  63      11.052  29.099 -30.699  1.00 60.53           H  
ATOM   1087  HZ3 LYS A  63      11.702  29.414 -29.203  1.00 60.53           H  
ATOM   1088  N   HIS A  64      13.232  21.836 -25.128  1.00 57.89           N  
ATOM   1089  CA  HIS A  64      14.381  21.204 -24.455  1.00 57.89           C  
ATOM   1090  C   HIS A  64      14.822  21.886 -23.140  1.00 57.89           C  
ATOM   1091  O   HIS A  64      15.978  21.750 -22.747  1.00 57.89           O  
ATOM   1092  CB  HIS A  64      15.570  21.023 -25.424  1.00 57.89           C  
ATOM   1093  CG  HIS A  64      15.234  20.378 -26.740  1.00 57.89           C  
ATOM   1094  CD2 HIS A  64      15.160  20.996 -27.958  1.00 57.89           C  
ATOM   1095  ND1 HIS A  64      15.014  19.038 -26.948  1.00 57.89           N  
ATOM   1096  CE1 HIS A  64      14.815  18.852 -28.263  1.00 57.89           C  
ATOM   1097  NE2 HIS A  64      14.878  20.023 -28.924  1.00 57.89           N  
ATOM   1098  H   HIS A  64      12.385  21.295 -25.224  1.00 57.89           H  
ATOM   1099  HA  HIS A  64      14.058  20.205 -24.160  1.00 57.89           H  
ATOM   1100  HB2 HIS A  64      16.031  21.993 -25.614  1.00 57.89           H  
ATOM   1101  HB3 HIS A  64      16.322  20.403 -24.935  1.00 57.89           H  
ATOM   1102  HD1 HIS A  64      15.043  18.315 -26.243  1.00 57.89           H  
ATOM   1103  HD2 HIS A  64      15.314  22.050 -28.137  1.00 57.89           H  
ATOM   1104  HE1 HIS A  64      14.645  17.894 -28.729  1.00 57.89           H  
ATOM   1105  N   SER A  65      13.934  22.621 -22.460  1.00 61.70           N  
ATOM   1106  CA  SER A  65      14.179  23.094 -21.093  1.00 61.70           C  
ATOM   1107  C   SER A  65      14.369  21.926 -20.123  1.00 61.70           C  
ATOM   1108  O   SER A  65      13.875  20.821 -20.370  1.00 61.70           O  
ATOM   1109  CB  SER A  65      13.013  23.951 -20.596  1.00 61.70           C  
ATOM   1110  OG  SER A  65      12.939  25.173 -21.307  1.00 61.70           O  
ATOM   1111  H   SER A  65      13.026  22.815 -22.858  1.00 61.70           H  
ATOM   1112  HA  SER A  65      15.086  23.697 -21.082  1.00 61.70           H  
ATOM   1113  HB2 SER A  65      12.083  23.395 -20.715  1.00 61.70           H  
ATOM   1114  HB3 SER A  65      13.155  24.171 -19.538  1.00 61.70           H  
ATOM   1115  HG  SER A  65      12.476  25.803 -20.749  1.00 61.70           H  
ATOM   1116  N   GLU A  66      15.042  22.189 -19.000  1.00 66.24           N  
ATOM   1117  CA  GLU A  66      15.124  21.227 -17.901  1.00 66.24           C  
ATOM   1118  C   GLU A  66      13.719  20.914 -17.397  1.00 66.24           C  
ATOM   1119  O   GLU A  66      12.929  21.797 -17.047  1.00 66.24           O  
ATOM   1120  CB  GLU A  66      16.039  21.712 -16.766  1.00 66.24           C  
ATOM   1121  CG  GLU A  66      17.512  21.597 -17.188  1.00 66.24           C  
ATOM   1122  CD  GLU A  66      18.510  21.908 -16.063  1.00 66.24           C  
ATOM   1123  OE1 GLU A  66      19.627  21.347 -16.114  1.00 66.24           O  
ATOM   1124  OE2 GLU A  66      18.197  22.750 -15.201  1.00 66.24           O1-
ATOM   1125  H   GLU A  66      15.425  23.109 -18.836  1.00 66.24           H  
ATOM   1126  HA  GLU A  66      15.548  20.302 -18.290  1.00 66.24           H  
ATOM   1127  HB2 GLU A  66      15.793  22.741 -16.504  1.00 66.24           H  
ATOM   1128  HB3 GLU A  66      15.881  21.072 -15.897  1.00 66.24           H  
ATOM   1129  HG2 GLU A  66      17.694  22.278 -18.020  1.00 66.24           H  
ATOM   1130  HG3 GLU A  66      17.690  20.582 -17.547  1.00 66.24           H  
ATOM   1131  N   LEU A  67      13.389  19.629 -17.459  1.00 73.51           N  
ATOM   1132  CA  LEU A  67      12.061  19.135 -17.185  1.00 73.51           C  
ATOM   1133  C   LEU A  67      12.137  18.235 -15.967  1.00 73.51           C  
ATOM   1134  O   LEU A  67      12.733  17.153 -15.998  1.00 73.51           O  
ATOM   1135  CB  LEU A  67      11.527  18.442 -18.435  1.00 73.51           C  
ATOM   1136  CG  LEU A  67       9.996  18.404 -18.436  1.00 73.51           C  
ATOM   1137  CD1 LEU A  67       9.422  19.467 -19.373  1.00 73.51           C  
ATOM   1138  CD2 LEU A  67       9.526  17.055 -18.931  1.00 73.51           C  
ATOM   1139  H   LEU A  67      14.089  18.961 -17.746  1.00 73.51           H  
ATOM   1140  HA  LEU A  67      11.406  19.977 -16.956  1.00 73.51           H  
ATOM   1141  HB2 LEU A  67      11.864  19.003 -19.307  1.00 73.51           H  
ATOM   1142  HB3 LEU A  67      11.953  17.440 -18.495  1.00 73.51           H  
ATOM   1143  HG  LEU A  67       9.603  18.557 -17.431  1.00 73.51           H  
ATOM   1144 HD11 LEU A  67       8.336  19.489 -19.279  1.00 73.51           H  
ATOM   1145 HD12 LEU A  67       9.710  19.260 -20.404  1.00 73.51           H  
ATOM   1146 HD13 LEU A  67       9.820  20.440 -19.082  1.00 73.51           H  
ATOM   1147 HD21 LEU A  67       8.437  17.037 -18.921  1.00 73.51           H  
ATOM   1148 HD22 LEU A  67       9.883  16.872 -19.944  1.00 73.51           H  
ATOM   1149 HD23 LEU A  67       9.922  16.287 -18.266  1.00 73.51           H  
ATOM   1150  N   TYR A  68      11.521  18.720 -14.901  1.00 76.57           N  
ATOM   1151  CA  TYR A  68      11.490  18.033 -13.628  1.00 76.57           C  
ATOM   1152  C   TYR A  68      10.179  17.283 -13.500  1.00 76.57           C  
ATOM   1153  O   TYR A  68       9.118  17.736 -13.949  1.00 76.57           O  
ATOM   1154  CB  TYR A  68      11.705  19.023 -12.484  1.00 76.57           C  
ATOM   1155  CG  TYR A  68      13.000  19.794 -12.623  1.00 76.57           C  
ATOM   1156  CD1 TYR A  68      14.210  19.233 -12.168  1.00 76.57           C  
ATOM   1157  CD2 TYR A  68      12.991  21.061 -13.238  1.00 76.57           C  
ATOM   1158  CE1 TYR A  68      15.416  19.946 -12.318  1.00 76.57           C  
ATOM   1159  CE2 TYR A  68      14.188  21.783 -13.366  1.00 76.57           C  
ATOM   1160  CZ  TYR A  68      15.397  21.231 -12.903  1.00 76.57           C  
ATOM   1161  OH  TYR A  68      16.522  21.970 -13.024  1.00 76.57           O  
ATOM   1162  H   TYR A  68      11.049  19.610 -14.968  1.00 76.57           H  
ATOM   1163  HA  TYR A  68      12.305  17.312 -13.589  1.00 76.57           H  
ATOM   1164  HB2 TYR A  68      10.870  19.724 -12.451  1.00 76.57           H  
ATOM   1165  HB3 TYR A  68      11.719  18.478 -11.540  1.00 76.57           H  
ATOM   1166  HD1 TYR A  68      14.209  18.263 -11.694  1.00 76.57           H  
ATOM   1167  HD2 TYR A  68      12.067  21.494 -13.591  1.00 76.57           H  
ATOM   1168  HE1 TYR A  68      16.347  19.535 -11.956  1.00 76.57           H  
ATOM   1169  HE2 TYR A  68      14.204  22.773 -13.798  1.00 76.57           H  
ATOM   1170  HH  TYR A  68      17.355  21.499 -12.955  1.00 76.57           H  
ATOM   1171  N   MET A  69      10.252  16.131 -12.857  1.00 78.20           N  
ATOM   1172  CA  MET A  69       9.076  15.408 -12.431  1.00 78.20           C  
ATOM   1173  C   MET A  69       9.137  15.128 -10.949  1.00 78.20           C  
ATOM   1174  O   MET A  69      10.087  14.514 -10.469  1.00 78.20           O  
ATOM   1175  CB  MET A  69       8.891  14.120 -13.228  1.00 78.20           C  
ATOM   1176  CG  MET A  69       8.096  14.367 -14.491  1.00 78.20           C  
ATOM   1177  SD  MET A  69       7.204  12.922 -15.093  1.00 78.20           S  
ATOM   1178  CE  MET A  69       8.616  11.867 -15.347  1.00 78.20           C  
ATOM   1179  H   MET A  69      11.155  15.812 -12.537  1.00 78.20           H  
ATOM   1180  HA  MET A  69       8.200  16.037 -12.591  1.00 78.20           H  
ATOM   1181  HB2 MET A  69       8.360  13.390 -12.617  1.00 78.20           H  
ATOM   1182  HB3 MET A  69       9.857  13.720 -13.537  1.00 78.20           H  
ATOM   1183  HG2 MET A  69       8.786  14.730 -15.254  1.00 78.20           H  
ATOM   1184  HG3 MET A  69       7.342  15.128 -14.290  1.00 78.20           H  
ATOM   1185  HE1 MET A  69       9.098  11.662 -14.391  1.00 78.20           H  
ATOM   1186  HE2 MET A  69       9.300  12.375 -16.027  1.00 78.20           H  
ATOM   1187  HE3 MET A  69       8.295  10.931 -15.805  1.00 78.20           H  
ATOM   1188  N   GLN A  70       8.071  15.512 -10.263  1.00 81.08           N  
ATOM   1189  CA  GLN A  70       7.823  15.095  -8.899  1.00 81.08           C  
ATOM   1190  C   GLN A  70       6.922  13.861  -8.937  1.00 81.08           C  
ATOM   1191  O   GLN A  70       5.719  13.948  -9.202  1.00 81.08           O  
ATOM   1192  CB  GLN A  70       7.233  16.268  -8.116  1.00 81.08           C  
ATOM   1193  CG  GLN A  70       7.200  15.906  -6.635  1.00 81.08           C  
ATOM   1194  CD  GLN A  70       6.642  17.026  -5.776  1.00 81.08           C  
ATOM   1195  NE2 GLN A  70       7.365  17.449  -4.765  1.00 81.08           N  
ATOM   1196  OE1 GLN A  70       5.540  17.513  -5.983  1.00 81.08           O  
ATOM   1197  H   GLN A  70       7.333  16.003 -10.749  1.00 81.08           H  
ATOM   1198  HA  GLN A  70       8.769  14.831  -8.426  1.00 81.08           H  
ATOM   1199  HB2 GLN A  70       7.864  17.148  -8.247  1.00 81.08           H  
ATOM   1200  HB3 GLN A  70       6.227  16.489  -8.473  1.00 81.08           H  
ATOM   1201  HG2 GLN A  70       8.208  15.660  -6.304  1.00 81.08           H  
ATOM   1202  HG3 GLN A  70       6.562  15.031  -6.502  1.00 81.08           H  
ATOM   1203 HE21 GLN A  70       8.348  17.217  -4.767  1.00 81.08           H  
ATOM   1204 HE22 GLN A  70       7.031  18.279  -4.297  1.00 81.08           H  
ATOM   1205  N   VAL A  71       7.512  12.690  -8.713  1.00 80.64           N  
ATOM   1206  CA  VAL A  71       6.788  11.418  -8.767  1.00 80.64           C  
ATOM   1207  C   VAL A  71       6.160  11.134  -7.410  1.00 80.64           C  
ATOM   1208  O   VAL A  71       6.850  11.072  -6.393  1.00 80.64           O  
ATOM   1209  CB  VAL A  71       7.690  10.277  -9.258  1.00 80.64           C  
ATOM   1210  CG1 VAL A  71       6.954   8.930  -9.266  1.00 80.64           C  
ATOM   1211  CG2 VAL A  71       8.154  10.570 -10.691  1.00 80.64           C  
ATOM   1212  H   VAL A  71       8.488  12.689  -8.454  1.00 80.64           H  
ATOM   1213  HA  VAL A  71       5.981  11.511  -9.493  1.00 80.64           H  
ATOM   1214  HB  VAL A  71       8.559  10.200  -8.604  1.00 80.64           H  
ATOM   1215 HG11 VAL A  71       6.071   8.988  -9.902  1.00 80.64           H  
ATOM   1216 HG12 VAL A  71       7.616   8.152  -9.648  1.00 80.64           H  
ATOM   1217 HG13 VAL A  71       6.658   8.652  -8.255  1.00 80.64           H  
ATOM   1218 HG21 VAL A  71       8.796  11.451 -10.706  1.00 80.64           H  
ATOM   1219 HG22 VAL A  71       7.294  10.752 -11.336  1.00 80.64           H  
ATOM   1220 HG23 VAL A  71       8.714   9.724 -11.090  1.00 80.64           H  
ATOM   1221  N   ASP A  72       4.839  10.953  -7.399  1.00 84.38           N  
ATOM   1222  CA  ASP A  72       4.072  10.571  -6.211  1.00 84.38           C  
ATOM   1223  C   ASP A  72       4.305   9.089  -5.883  1.00 84.38           C  
ATOM   1224  O   ASP A  72       3.931   8.190  -6.640  1.00 84.38           O  
ATOM   1225  CB  ASP A  72       2.581  10.892  -6.433  1.00 84.38           C  
ATOM   1226  CG  ASP A  72       1.684  10.698  -5.194  1.00 84.38           C  
ATOM   1227  OD1 ASP A  72       2.158  10.205  -4.145  1.00 84.38           O  
ATOM   1228  OD2 ASP A  72       0.475  11.010  -5.293  1.00 84.38           O1-
ATOM   1229  H   ASP A  72       4.343  11.038  -8.275  1.00 84.38           H  
ATOM   1230  HA  ASP A  72       4.417  11.164  -5.364  1.00 84.38           H  
ATOM   1231  HB2 ASP A  72       2.494  11.928  -6.758  1.00 84.38           H  
ATOM   1232  HB3 ASP A  72       2.201  10.265  -7.240  1.00 84.38           H  
ATOM   1233  N   LEU A  73       4.906   8.835  -4.723  1.00 82.34           N  
ATOM   1234  CA  LEU A  73       5.178   7.497  -4.191  1.00 82.34           C  
ATOM   1235  C   LEU A  73       4.049   6.991  -3.283  1.00 82.34           C  
ATOM   1236  O   LEU A  73       4.147   5.933  -2.656  1.00 82.34           O  
ATOM   1237  CB  LEU A  73       6.546   7.514  -3.488  1.00 82.34           C  
ATOM   1238  CG  LEU A  73       7.702   7.985  -4.391  1.00 82.34           C  
ATOM   1239  CD1 LEU A  73       9.019   7.891  -3.627  1.00 82.34           C  
ATOM   1240  CD2 LEU A  73       7.786   7.149  -5.666  1.00 82.34           C  
ATOM   1241  H   LEU A  73       5.123   9.627  -4.135  1.00 82.34           H  
ATOM   1242  HA  LEU A  73       5.223   6.792  -5.021  1.00 82.34           H  
ATOM   1243  HB2 LEU A  73       6.765   6.501  -3.148  1.00 82.34           H  
ATOM   1244  HB3 LEU A  73       6.492   8.165  -2.616  1.00 82.34           H  
ATOM   1245  HG  LEU A  73       7.557   9.030  -4.670  1.00 82.34           H  
ATOM   1246 HD11 LEU A  73       9.046   8.707  -2.905  1.00 82.34           H  
ATOM   1247 HD12 LEU A  73       9.853   8.029  -4.314  1.00 82.34           H  
ATOM   1248 HD13 LEU A  73       9.116   6.924  -3.131  1.00 82.34           H  
ATOM   1249 HD21 LEU A  73       8.675   7.419  -6.235  1.00 82.34           H  
ATOM   1250 HD22 LEU A  73       6.930   7.368  -6.306  1.00 82.34           H  
ATOM   1251 HD23 LEU A  73       7.782   6.085  -5.428  1.00 82.34           H  
ATOM   1252  N   GLY A  74       2.960   7.749  -3.200  1.00 81.59           N  
ATOM   1253  CA  GLY A  74       1.844   7.520  -2.309  1.00 81.59           C  
ATOM   1254  C   GLY A  74       2.115   8.010  -0.888  1.00 81.59           C  
ATOM   1255  O   GLY A  74       3.226   8.341  -0.485  1.00 81.59           O  
ATOM   1256  H   GLY A  74       2.960   8.623  -3.707  1.00 81.59           H  
ATOM   1257  HA2 GLY A  74       1.614   6.455  -2.279  1.00 81.59           H  
ATOM   1258  HA3 GLY A  74       0.984   8.060  -2.707  1.00 81.59           H  
ATOM   1259  N   CYS A  75       1.051   8.043  -0.080  1.00 90.10           N  
ATOM   1260  CA  CYS A  75       1.120   8.423   1.336  1.00 90.10           C  
ATOM   1261  C   CYS A  75       1.723   9.817   1.599  1.00 90.10           C  
ATOM   1262  O   CYS A  75       2.283  10.036   2.676  1.00 90.10           O  
ATOM   1263  CB  CYS A  75       1.831   7.315   2.129  1.00 90.10           C  
ATOM   1264  SG  CYS A  75       0.887   5.768   2.069  1.00 90.10           S  
ATOM   1265  H   CYS A  75       0.164   7.757  -0.468  1.00 90.10           H  
ATOM   1266  HA  CYS A  75       0.097   8.484   1.709  1.00 90.10           H  
ATOM   1267  HB2 CYS A  75       2.830   7.159   1.723  1.00 90.10           H  
ATOM   1268  HB3 CYS A  75       1.932   7.630   3.167  1.00 90.10           H  
ATOM   1269  HG  CYS A  75       1.715   5.074   2.857  1.00 90.10           H  
ATOM   1270  N   ASN A  76       1.556  10.750   0.653  1.00 86.15           N  
ATOM   1271  CA  ASN A  76       2.153  12.088   0.635  1.00 86.15           C  
ATOM   1272  C   ASN A  76       3.679  12.100   0.453  1.00 86.15           C  
ATOM   1273  O   ASN A  76       4.291  13.124   0.738  1.00 86.15           O  
ATOM   1274  CB  ASN A  76       1.740  12.916   1.871  1.00 86.15           C  
ATOM   1275  CG  ASN A  76       0.267  13.168   2.080  1.00 86.15           C  
ATOM   1276  ND2 ASN A  76      -0.027  14.059   2.998  1.00 86.15           N  
ATOM   1277  OD1 ASN A  76      -0.631  12.621   1.464  1.00 86.15           O  
ATOM   1278  H   ASN A  76       1.110  10.463  -0.207  1.00 86.15           H  
ATOM   1279  HA  ASN A  76       1.762  12.595  -0.247  1.00 86.15           H  
ATOM   1280  HB2 ASN A  76       2.209  13.896   1.785  1.00 86.15           H  
ATOM   1281  HB3 ASN A  76       2.152  12.473   2.777  1.00 86.15           H  
ATOM   1282 HD21 ASN A  76      -0.978  14.392   2.942  1.00 86.15           H  
ATOM   1283 HD22 ASN A  76       0.739  14.658   3.275  1.00 86.15           H  
ATOM   1284  N   PHE A  77       4.299  10.999   0.035  1.00 88.30           N  
ATOM   1285  CA  PHE A  77       5.725  10.971  -0.265  1.00 88.30           C  
ATOM   1286  C   PHE A  77       5.974  11.196  -1.749  1.00 88.30           C  
ATOM   1287  O   PHE A  77       5.233  10.695  -2.590  1.00 88.30           O  
ATOM   1288  CB  PHE A  77       6.367   9.671   0.216  1.00 88.30           C  
ATOM   1289  CG  PHE A  77       6.634   9.659   1.705  1.00 88.30           C  
ATOM   1290  CD1 PHE A  77       7.932   9.914   2.180  1.00 88.30           C  
ATOM   1291  CD2 PHE A  77       5.596   9.396   2.617  1.00 88.30           C  
ATOM   1292  CE1 PHE A  77       8.200   9.873   3.556  1.00 88.30           C  
ATOM   1293  CE2 PHE A  77       5.861   9.357   3.997  1.00 88.30           C  
ATOM   1294  CZ  PHE A  77       7.169   9.587   4.464  1.00 88.30           C  
ATOM   1295  H   PHE A  77       3.764  10.195  -0.263  1.00 88.30           H  
ATOM   1296  HA  PHE A  77       6.214  11.783   0.271  1.00 88.30           H  
ATOM   1297  HB2 PHE A  77       5.742   8.821  -0.059  1.00 88.30           H  
ATOM   1298  HB3 PHE A  77       7.319   9.547  -0.301  1.00 88.30           H  
ATOM   1299  HD1 PHE A  77       8.722  10.164   1.486  1.00 88.30           H  
ATOM   1300  HD2 PHE A  77       4.602   9.203   2.241  1.00 88.30           H  
ATOM   1301  HE1 PHE A  77       9.196  10.091   3.910  1.00 88.30           H  
ATOM   1302  HE2 PHE A  77       5.060   9.155   4.693  1.00 88.30           H  
ATOM   1303  HZ  PHE A  77       7.393   9.567   5.521  1.00 88.30           H  
ATOM   1304  N   PHE A  78       7.042  11.920  -2.051  1.00 85.90           N  
ATOM   1305  CA  PHE A  78       7.424  12.292  -3.401  1.00 85.90           C  
ATOM   1306  C   PHE A  78       8.929  12.154  -3.584  1.00 85.90           C  
ATOM   1307  O   PHE A  78       9.693  12.260  -2.621  1.00 85.90           O  
ATOM   1308  CB  PHE A  78       6.976  13.728  -3.693  1.00 85.90           C  
ATOM   1309  CG  PHE A  78       5.477  13.947  -3.614  1.00 85.90           C  
ATOM   1310  CD1 PHE A  78       4.676  13.807  -4.761  1.00 85.90           C  
ATOM   1311  CD2 PHE A  78       4.879  14.268  -2.381  1.00 85.90           C  
ATOM   1312  CE1 PHE A  78       3.287  14.000  -4.679  1.00 85.90           C  
ATOM   1313  CE2 PHE A  78       3.487  14.436  -2.295  1.00 85.90           C  
ATOM   1314  CZ  PHE A  78       2.690  14.306  -3.445  1.00 85.90           C  
ATOM   1315  H   PHE A  78       7.631  12.259  -1.303  1.00 85.90           H  
ATOM   1316  HA  PHE A  78       6.933  11.626  -4.110  1.00 85.90           H  
ATOM   1317  HB2 PHE A  78       7.321  13.986  -4.694  1.00 85.90           H  
ATOM   1318  HB3 PHE A  78       7.468  14.409  -2.998  1.00 85.90           H  
ATOM   1319  HD1 PHE A  78       5.123  13.543  -5.709  1.00 85.90           H  
ATOM   1320  HD2 PHE A  78       5.495  14.373  -1.500  1.00 85.90           H  
ATOM   1321  HE1 PHE A  78       2.678  13.903  -5.566  1.00 85.90           H  
ATOM   1322  HE2 PHE A  78       3.030  14.668  -1.345  1.00 85.90           H  
ATOM   1323  HZ  PHE A  78       1.619  14.436  -3.388  1.00 85.90           H  
ATOM   1324  N   VAL A  79       9.351  11.945  -4.822  1.00 84.55           N  
ATOM   1325  CA  VAL A  79      10.757  12.006  -5.217  1.00 84.55           C  
ATOM   1326  C   VAL A  79      10.892  12.926  -6.422  1.00 84.55           C  
ATOM   1327  O   VAL A  79      10.040  12.902  -7.315  1.00 84.55           O  
ATOM   1328  CB  VAL A  79      11.313  10.595  -5.474  1.00 84.55           C  
ATOM   1329  CG1 VAL A  79      10.687   9.944  -6.712  1.00 84.55           C  
ATOM   1330  CG2 VAL A  79      12.835  10.594  -5.603  1.00 84.55           C  
ATOM   1331  H   VAL A  79       8.668  11.865  -5.562  1.00 84.55           H  
ATOM   1332  HA  VAL A  79      11.339  12.447  -4.408  1.00 84.55           H  
ATOM   1333  HB  VAL A  79      11.072   9.979  -4.607  1.00 84.55           H  
ATOM   1334 HG11 VAL A  79       9.612   9.829  -6.569  1.00 84.55           H  
ATOM   1335 HG12 VAL A  79      11.132   8.967  -6.904  1.00 84.55           H  
ATOM   1336 HG13 VAL A  79      10.877  10.551  -7.597  1.00 84.55           H  
ATOM   1337 HG21 VAL A  79      13.137  11.148  -6.493  1.00 84.55           H  
ATOM   1338 HG22 VAL A  79      13.198   9.570  -5.686  1.00 84.55           H  
ATOM   1339 HG23 VAL A  79      13.288  11.055  -4.726  1.00 84.55           H  
ATOM   1340  N   ASP A  80      11.957  13.718  -6.439  1.00 80.65           N  
ATOM   1341  CA  ASP A  80      12.283  14.556  -7.582  1.00 80.65           C  
ATOM   1342  C   ASP A  80      13.125  13.778  -8.584  1.00 80.65           C  
ATOM   1343  O   ASP A  80      13.998  12.972  -8.247  1.00 80.65           O  
ATOM   1344  CB  ASP A  80      12.961  15.858  -7.152  1.00 80.65           C  
ATOM   1345  CG  ASP A  80      12.018  16.766  -6.360  1.00 80.65           C  
ATOM   1346  OD1 ASP A  80      10.780  16.682  -6.563  1.00 80.65           O  
ATOM   1347  OD2 ASP A  80      12.545  17.524  -5.526  1.00 80.65           O1-
ATOM   1348  H   ASP A  80      12.624  13.695  -5.681  1.00 80.65           H  
ATOM   1349  HA  ASP A  80      11.358  14.838  -8.086  1.00 80.65           H  
ATOM   1350  HB2 ASP A  80      13.842  15.621  -6.553  1.00 80.65           H  
ATOM   1351  HB3 ASP A  80      13.287  16.396  -8.041  1.00 80.65           H  
ATOM   1352  N   THR A  81      12.814  13.997  -9.848  1.00 83.57           N  
ATOM   1353  CA  THR A  81      13.358  13.244 -10.967  1.00 83.57           C  
ATOM   1354  C   THR A  81      13.570  14.185 -12.130  1.00 83.57           C  
ATOM   1355  O   THR A  81      12.910  15.223 -12.239  1.00 83.57           O  
ATOM   1356  CB  THR A  81      12.438  12.100 -11.396  1.00 83.57           C  
ATOM   1357  CG2 THR A  81      11.816  11.346 -10.241  1.00 83.57           C  
ATOM   1358  OG1 THR A  81      11.320  12.583 -12.078  1.00 83.57           O  
ATOM   1359  H   THR A  81      12.072  14.654 -10.048  1.00 83.57           H  
ATOM   1360  HA  THR A  81      14.320  12.814 -10.686  1.00 83.57           H  
ATOM   1361  HB  THR A  81      12.979  11.408 -12.041  1.00 83.57           H  
ATOM   1362  HG1 THR A  81      10.908  13.215 -11.484  1.00 83.57           H  
ATOM   1363 HG21 THR A  81      12.570  10.771  -9.704  1.00 83.57           H  
ATOM   1364 HG22 THR A  81      11.299  12.010  -9.550  1.00 83.57           H  
ATOM   1365 HG23 THR A  81      11.044  10.720 -10.691  1.00 83.57           H  
ATOM   1366  N   VAL A  82      14.480  13.812 -13.015  1.00 82.59           N  
ATOM   1367  CA  VAL A  82      14.767  14.570 -14.228  1.00 82.59           C  
ATOM   1368  C   VAL A  82      14.507  13.672 -15.422  1.00 82.59           C  
ATOM   1369  O   VAL A  82      14.790  12.472 -15.379  1.00 82.59           O  
ATOM   1370  CB  VAL A  82      16.200  15.130 -14.202  1.00 82.59           C  
ATOM   1371  CG1 VAL A  82      16.496  15.978 -15.445  1.00 82.59           C  
ATOM   1372  CG2 VAL A  82      16.412  16.032 -12.979  1.00 82.59           C  
ATOM   1373  H   VAL A  82      14.962  12.935 -12.879  1.00 82.59           H  
ATOM   1374  HA  VAL A  82      14.089  15.421 -14.303  1.00 82.59           H  
ATOM   1375  HB  VAL A  82      16.910  14.305 -14.158  1.00 82.59           H  
ATOM   1376 HG11 VAL A  82      15.758  16.773 -15.545  1.00 82.59           H  
ATOM   1377 HG12 VAL A  82      16.488  15.359 -16.341  1.00 82.59           H  
ATOM   1378 HG13 VAL A  82      17.486  16.426 -15.359  1.00 82.59           H  
ATOM   1379 HG21 VAL A  82      15.730  16.881 -13.025  1.00 82.59           H  
ATOM   1380 HG22 VAL A  82      16.225  15.483 -12.056  1.00 82.59           H  
ATOM   1381 HG23 VAL A  82      17.438  16.400 -12.962  1.00 82.59           H  
ATOM   1382  N   VAL A  83      13.956  14.252 -16.484  1.00 79.87           N  
ATOM   1383  CA  VAL A  83      13.750  13.566 -17.762  1.00 79.87           C  
ATOM   1384  C   VAL A  83      14.961  13.842 -18.654  1.00 79.87           C  
ATOM   1385  O   VAL A  83      15.101  14.975 -19.118  1.00 79.87           O  
ATOM   1386  CB  VAL A  83      12.441  14.020 -18.418  1.00 79.87           C  
ATOM   1387  CG1 VAL A  83      12.212  13.290 -19.747  1.00 79.87           C  
ATOM   1388  CG2 VAL A  83      11.265  13.750 -17.466  1.00 79.87           C  
ATOM   1389  H   VAL A  83      13.731  15.235 -16.431  1.00 79.87           H  
ATOM   1390  HA  VAL A  83      13.648  12.494 -17.594  1.00 79.87           H  
ATOM   1391  HB  VAL A  83      12.482  15.091 -18.614  1.00 79.87           H  
ATOM   1392 HG11 VAL A  83      11.247  13.575 -20.169  1.00 79.87           H  
ATOM   1393 HG12 VAL A  83      12.987  13.563 -20.463  1.00 79.87           H  
ATOM   1394 HG13 VAL A  83      12.240  12.212 -19.594  1.00 79.87           H  
ATOM   1395 HG21 VAL A  83      10.535  13.085 -17.928  1.00 79.87           H  
ATOM   1396 HG22 VAL A  83      11.604  13.289 -16.539  1.00 79.87           H  
ATOM   1397 HG23 VAL A  83      10.812  14.697 -17.171  1.00 79.87           H  
ATOM   1398  N   PRO A  84      15.845  12.855 -18.895  1.00 76.91           N  
ATOM   1399  CA  PRO A  84      17.091  13.095 -19.622  1.00 76.91           C  
ATOM   1400  C   PRO A  84      16.862  13.490 -21.084  1.00 76.91           C  
ATOM   1401  O   PRO A  84      17.555  14.364 -21.599  1.00 76.91           O  
ATOM   1402  CB  PRO A  84      17.894  11.792 -19.522  1.00 76.91           C  
ATOM   1403  CG  PRO A  84      17.292  11.070 -18.322  1.00 76.91           C  
ATOM   1404  CD  PRO A  84      15.832  11.495 -18.376  1.00 76.91           C  
ATOM   1405  HA  PRO A  84      17.639  13.894 -19.124  1.00 76.91           H  
ATOM   1406  HB2 PRO A  84      17.742  11.184 -20.414  1.00 76.91           H  
ATOM   1407  HB3 PRO A  84      18.957  11.988 -19.379  1.00 76.91           H  
ATOM   1408  HG2 PRO A  84      17.747  11.439 -17.403  1.00 76.91           H  
ATOM   1409  HG3 PRO A  84      17.402   9.989 -18.408  1.00 76.91           H  
ATOM   1410  HD2 PRO A  84      15.282  10.850 -19.061  1.00 76.91           H  
ATOM   1411  HD3 PRO A  84      15.408  11.421 -17.374  1.00 76.91           H  
ATOM   1412  N   ASP A  85      15.880  12.871 -21.746  1.00 78.13           N  
ATOM   1413  CA  ASP A  85      15.487  13.200 -23.116  1.00 78.13           C  
ATOM   1414  C   ASP A  85      13.992  13.515 -23.186  1.00 78.13           C  
ATOM   1415  O   ASP A  85      13.127  12.642 -23.175  1.00 78.13           O  
ATOM   1416  CB  ASP A  85      15.886  12.090 -24.100  1.00 78.13           C  
ATOM   1417  CG  ASP A  85      15.626  12.492 -25.561  1.00 78.13           C  
ATOM   1418  OD1 ASP A  85      15.106  13.609 -25.820  1.00 78.13           O  
ATOM   1419  OD2 ASP A  85      15.953  11.704 -26.468  1.00 78.13           O1-
ATOM   1420  H   ASP A  85      15.351  12.154 -21.271  1.00 78.13           H  
ATOM   1421  HA  ASP A  85      16.023  14.095 -23.432  1.00 78.13           H  
ATOM   1422  HB2 ASP A  85      15.332  11.179 -23.871  1.00 78.13           H  
ATOM   1423  HB3 ASP A  85      16.950  11.883 -23.981  1.00 78.13           H  
ATOM   1424  N   THR A  86      13.683  14.804 -23.284  1.00 76.41           N  
ATOM   1425  CA  THR A  86      12.313  15.309 -23.410  1.00 76.41           C  
ATOM   1426  C   THR A  86      11.767  15.231 -24.834  1.00 76.41           C  
ATOM   1427  O   THR A  86      10.598  15.540 -25.058  1.00 76.41           O  
ATOM   1428  CB  THR A  86      12.234  16.750 -22.895  1.00 76.41           C  
ATOM   1429  CG2 THR A  86      12.488  16.807 -21.396  1.00 76.41           C  
ATOM   1430  OG1 THR A  86      13.221  17.571 -23.486  1.00 76.41           O  
ATOM   1431  H   THR A  86      14.441  15.474 -23.282  1.00 76.41           H  
ATOM   1432  HA  THR A  86      11.657  14.691 -22.796  1.00 76.41           H  
ATOM   1433  HB  THR A  86      11.245  17.162 -23.097  1.00 76.41           H  
ATOM   1434  HG1 THR A  86      13.705  17.955 -22.752  1.00 76.41           H  
ATOM   1435 HG21 THR A  86      12.368  17.837 -21.061  1.00 76.41           H  
ATOM   1436 HG22 THR A  86      11.779  16.164 -20.876  1.00 76.41           H  
ATOM   1437 HG23 THR A  86      13.497  16.471 -21.156  1.00 76.41           H  
ATOM   1438  N   SER A  87      12.580  14.839 -25.819  1.00 79.29           N  
ATOM   1439  CA  SER A  87      12.168  14.744 -27.223  1.00 79.29           C  
ATOM   1440  C   SER A  87      11.523  13.401 -27.581  1.00 79.29           C  
ATOM   1441  O   SER A  87      10.865  13.293 -28.628  1.00 79.29           O  
ATOM   1442  CB  SER A  87      13.353  15.069 -28.135  1.00 79.29           C  
ATOM   1443  OG  SER A  87      14.276  14.011 -28.260  1.00 79.29           O  
ATOM   1444  H   SER A  87      13.510  14.525 -25.579  1.00 79.29           H  
ATOM   1445  HA  SER A  87      11.411  15.507 -27.403  1.00 79.29           H  
ATOM   1446  HB2 SER A  87      13.868  15.950 -27.751  1.00 79.29           H  
ATOM   1447  HB3 SER A  87      12.969  15.303 -29.127  1.00 79.29           H  
ATOM   1448  HG  SER A  87      14.648  13.793 -27.402  1.00 79.29           H  
ATOM   1449  N   ARG A  88      11.668  12.407 -26.696  1.00 82.97           N  
ATOM   1450  CA  ARG A  88      11.226  11.024 -26.878  1.00 82.97           C  
ATOM   1451  C   ARG A  88      10.240  10.600 -25.799  1.00 82.97           C  
ATOM   1452  O   ARG A  88      10.262  11.076 -24.670  1.00 82.97           O  
ATOM   1453  CB  ARG A  88      12.451  10.094 -26.900  1.00 82.97           C  
ATOM   1454  CG  ARG A  88      13.455  10.426 -28.012  1.00 82.97           C  
ATOM   1455  CD  ARG A  88      12.836  10.300 -29.405  1.00 82.97           C  
ATOM   1456  NE  ARG A  88      13.887  10.346 -30.433  1.00 82.97           N  
ATOM   1457  CZ  ARG A  88      13.908   9.641 -31.545  1.00 82.97           C  
ATOM   1458  NH1 ARG A  88      12.893   8.911 -31.916  1.00 82.97           N1+
ATOM   1459  NH2 ARG A  88      14.967   9.646 -32.304  1.00 82.97           N  
ATOM   1460  H   ARG A  88      12.191  12.602 -25.855  1.00 82.97           H  
ATOM   1461  HA  ARG A  88      10.705  10.933 -27.831  1.00 82.97           H  
ATOM   1462  HB2 ARG A  88      12.968  10.164 -25.943  1.00 82.97           H  
ATOM   1463  HB3 ARG A  88      12.121   9.063 -27.024  1.00 82.97           H  
ATOM   1464  HG2 ARG A  88      14.299   9.743 -27.919  1.00 82.97           H  
ATOM   1465  HG3 ARG A  88      13.838  11.439 -27.883  1.00 82.97           H  
ATOM   1466  HD2 ARG A  88      12.134  11.118 -29.564  1.00 82.97           H  
ATOM   1467  HD3 ARG A  88      12.295   9.354 -29.444  1.00 82.97           H  
ATOM   1468  HE  ARG A  88      14.754  10.758 -30.121  1.00 82.97           H  
ATOM   1469 HH11 ARG A  88      13.017   8.221 -32.642  1.00 82.97           H  
ATOM   1470 HH12 ARG A  88      12.285   8.665 -31.148  1.00 82.97           H  
ATOM   1471 HH21 ARG A  88      15.806  10.016 -31.879  1.00 82.97           H  
ATOM   1472 HH22 ARG A  88      15.051   8.916 -32.997  1.00 82.97           H  
ATOM   1473  N   ILE A  89       9.330   9.716 -26.181  1.00 86.44           N  
ATOM   1474  CA  ILE A  89       8.318   9.120 -25.310  1.00 86.44           C  
ATOM   1475  C   ILE A  89       8.050   7.696 -25.787  1.00 86.44           C  
ATOM   1476  O   ILE A  89       8.096   7.419 -26.986  1.00 86.44           O  
ATOM   1477  CB  ILE A  89       7.046   9.998 -25.293  1.00 86.44           C  
ATOM   1478  CG1 ILE A  89       6.091   9.584 -24.153  1.00 86.44           C  
ATOM   1479  CG2 ILE A  89       6.328  10.001 -26.656  1.00 86.44           C  
ATOM   1480  CD1 ILE A  89       4.861  10.493 -24.020  1.00 86.44           C  
ATOM   1481  H   ILE A  89       9.367   9.386 -27.136  1.00 86.44           H  
ATOM   1482  HA  ILE A  89       8.722   9.067 -24.299  1.00 86.44           H  
ATOM   1483  HB  ILE A  89       7.362  11.020 -25.086  1.00 86.44           H  
ATOM   1484 HG12 ILE A  89       5.749   8.561 -24.309  1.00 86.44           H  
ATOM   1485 HG13 ILE A  89       6.638   9.625 -23.211  1.00 86.44           H  
ATOM   1486 HG21 ILE A  89       5.829   9.047 -26.824  1.00 86.44           H  
ATOM   1487 HG22 ILE A  89       5.604  10.815 -26.691  1.00 86.44           H  
ATOM   1488 HG23 ILE A  89       7.047  10.170 -27.458  1.00 86.44           H  
ATOM   1489 HD11 ILE A  89       5.171  11.505 -23.758  1.00 86.44           H  
ATOM   1490 HD12 ILE A  89       4.192  10.104 -23.252  1.00 86.44           H  
ATOM   1491 HD13 ILE A  89       4.292  10.515 -24.949  1.00 86.44           H  
ATOM   1492  N   TYR A  90       7.725   6.796 -24.871  1.00 86.37           N  
ATOM   1493  CA  TYR A  90       7.458   5.402 -25.198  1.00 86.37           C  
ATOM   1494  C   TYR A  90       5.968   5.118 -25.204  1.00 86.37           C  
ATOM   1495  O   TYR A  90       5.206   5.687 -24.424  1.00 86.37           O  
ATOM   1496  CB  TYR A  90       8.199   4.479 -24.238  1.00 86.37           C  
ATOM   1497  CG  TYR A  90       9.689   4.704 -24.277  1.00 86.37           C  
ATOM   1498  CD1 TYR A  90      10.493   4.006 -25.201  1.00 86.37           C  
ATOM   1499  CD2 TYR A  90      10.261   5.645 -23.402  1.00 86.37           C  
ATOM   1500  CE1 TYR A  90      11.887   4.207 -25.204  1.00 86.37           C  
ATOM   1501  CE2 TYR A  90      11.647   5.852 -23.416  1.00 86.37           C  
ATOM   1502  CZ  TYR A  90      12.466   5.103 -24.282  1.00 86.37           C  
ATOM   1503  OH  TYR A  90      13.810   5.188 -24.157  1.00 86.37           O  
ATOM   1504  H   TYR A  90       7.682   7.069 -23.900  1.00 86.37           H  
ATOM   1505  HA  TYR A  90       7.847   5.190 -26.194  1.00 86.37           H  
ATOM   1506  HB2 TYR A  90       7.837   4.643 -23.223  1.00 86.37           H  
ATOM   1507  HB3 TYR A  90       7.993   3.442 -24.504  1.00 86.37           H  
ATOM   1508  HD1 TYR A  90      10.057   3.294 -25.887  1.00 86.37           H  
ATOM   1509  HD2 TYR A  90       9.650   6.176 -22.687  1.00 86.37           H  
ATOM   1510  HE1 TYR A  90      12.538   3.650 -25.861  1.00 86.37           H  
ATOM   1511  HE2 TYR A  90      12.109   6.528 -22.712  1.00 86.37           H  
ATOM   1512  HH  TYR A  90      14.016   5.378 -23.239  1.00 86.37           H  
ATOM   1513  N   VAL A  91       5.550   4.185 -26.055  1.00 86.69           N  
ATOM   1514  CA  VAL A  91       4.210   3.604 -26.013  1.00 86.69           C  
ATOM   1515  C   VAL A  91       4.292   2.085 -25.900  1.00 86.69           C  
ATOM   1516  O   VAL A  91       4.899   1.411 -26.732  1.00 86.69           O  
ATOM   1517  CB  VAL A  91       3.339   4.104 -27.178  1.00 86.69           C  
ATOM   1518  CG1 VAL A  91       3.841   3.701 -28.568  1.00 86.69           C  
ATOM   1519  CG2 VAL A  91       1.886   3.636 -27.029  1.00 86.69           C  
ATOM   1520  H   VAL A  91       6.220   3.822 -26.717  1.00 86.69           H  
ATOM   1521  HA  VAL A  91       3.722   3.960 -25.105  1.00 86.69           H  
ATOM   1522  HB  VAL A  91       3.332   5.194 -27.141  1.00 86.69           H  
ATOM   1523 HG11 VAL A  91       4.852   4.081 -28.714  1.00 86.69           H  
ATOM   1524 HG12 VAL A  91       3.190   4.129 -29.331  1.00 86.69           H  
ATOM   1525 HG13 VAL A  91       3.842   2.616 -28.671  1.00 86.69           H  
ATOM   1526 HG21 VAL A  91       1.507   3.955 -26.058  1.00 86.69           H  
ATOM   1527 HG22 VAL A  91       1.277   4.093 -27.807  1.00 86.69           H  
ATOM   1528 HG23 VAL A  91       1.828   2.550 -27.105  1.00 86.69           H  
ATOM   1529  N   ALA A  92       3.641   1.525 -24.882  1.00 84.76           N  
ATOM   1530  CA  ALA A  92       3.498   0.088 -24.723  1.00 84.76           C  
ATOM   1531  C   ALA A  92       2.445  -0.446 -25.706  1.00 84.76           C  
ATOM   1532  O   ALA A  92       1.241  -0.146 -25.632  1.00 84.76           O  
ATOM   1533  CB  ALA A  92       3.193  -0.268 -23.265  1.00 84.76           C  
ATOM   1534  H   ALA A  92       3.211   2.132 -24.198  1.00 84.76           H  
ATOM   1535  HA  ALA A  92       4.458  -0.370 -24.959  1.00 84.76           H  
ATOM   1536  HB1 ALA A  92       3.965   0.156 -22.622  1.00 84.76           H  
ATOM   1537  HB2 ALA A  92       3.206  -1.351 -23.146  1.00 84.76           H  
ATOM   1538  HB3 ALA A  92       2.221   0.117 -22.956  1.00 84.76           H  
ATOM   1539  N   LEU A  93       2.898  -1.279 -26.640  1.00 77.39           N  
ATOM   1540  CA  LEU A  93       2.046  -1.901 -27.653  1.00 77.39           C  
ATOM   1541  C   LEU A  93       1.296  -3.121 -27.093  1.00 77.39           C  
ATOM   1542  O   LEU A  93       0.192  -3.421 -27.558  1.00 77.39           O  
ATOM   1543  CB  LEU A  93       2.897  -2.247 -28.886  1.00 77.39           C  
ATOM   1544  CG  LEU A  93       3.700  -1.077 -29.496  1.00 77.39           C  
ATOM   1545  CD1 LEU A  93       4.346  -1.555 -30.796  1.00 77.39           C  
ATOM   1546  CD2 LEU A  93       2.838   0.152 -29.800  1.00 77.39           C  
ATOM   1547  H   LEU A  93       3.883  -1.498 -26.628  1.00 77.39           H  
ATOM   1548  HA  LEU A  93       1.288  -1.180 -27.959  1.00 77.39           H  
ATOM   1549  HB2 LEU A  93       3.603  -3.031 -28.613  1.00 77.39           H  
ATOM   1550  HB3 LEU A  93       2.238  -2.659 -29.651  1.00 77.39           H  
ATOM   1551  HG  LEU A  93       4.492  -0.782 -28.807  1.00 77.39           H  
ATOM   1552 HD11 LEU A  93       3.595  -1.915 -31.499  1.00 77.39           H  
ATOM   1553 HD12 LEU A  93       4.904  -0.742 -31.262  1.00 77.39           H  
ATOM   1554 HD13 LEU A  93       5.046  -2.361 -30.577  1.00 77.39           H  
ATOM   1555 HD21 LEU A  93       2.472   0.585 -28.869  1.00 77.39           H  
ATOM   1556 HD22 LEU A  93       2.010  -0.111 -30.459  1.00 77.39           H  
ATOM   1557 HD23 LEU A  93       3.457   0.900 -30.294  1.00 77.39           H  
ATOM   1558  N   GLY A  94       1.857  -3.756 -26.059  1.00 72.15           N  
ATOM   1559  CA  GLY A  94       1.381  -4.987 -25.419  1.00 72.15           C  
ATOM   1560  C   GLY A  94       2.463  -6.074 -25.427  1.00 72.15           C  
ATOM   1561  O   GLY A  94       3.410  -5.973 -26.192  1.00 72.15           O  
ATOM   1562  H   GLY A  94       2.788  -3.454 -25.812  1.00 72.15           H  
ATOM   1563  HA2 GLY A  94       1.110  -4.769 -24.385  1.00 72.15           H  
ATOM   1564  HA3 GLY A  94       0.504  -5.373 -25.938  1.00 72.15           H  
ATOM   1565  N   TYR A  95       2.329  -7.110 -24.590  1.00 69.79           N  
ATOM   1566  CA  TYR A  95       3.274  -8.248 -24.514  1.00 69.79           C  
ATOM   1567  C   TYR A  95       4.746  -7.859 -24.268  1.00 69.79           C  
ATOM   1568  O   TYR A  95       5.651  -8.533 -24.738  1.00 69.79           O  
ATOM   1569  CB  TYR A  95       3.118  -9.175 -25.733  1.00 69.79           C  
ATOM   1570  CG  TYR A  95       1.732  -9.755 -25.905  1.00 69.79           C  
ATOM   1571  CD1 TYR A  95       1.437 -11.039 -25.415  1.00 69.79           C  
ATOM   1572  CD2 TYR A  95       0.747  -9.013 -26.575  1.00 69.79           C  
ATOM   1573  CE1 TYR A  95       0.160 -11.590 -25.623  1.00 69.79           C  
ATOM   1574  CE2 TYR A  95      -0.532  -9.559 -26.792  1.00 69.79           C  
ATOM   1575  CZ  TYR A  95      -0.819 -10.860 -26.332  1.00 69.79           C  
ATOM   1576  OH  TYR A  95      -2.031 -11.413 -26.589  1.00 69.79           O  
ATOM   1577  H   TYR A  95       1.508  -7.157 -24.003  1.00 69.79           H  
ATOM   1578  HA  TYR A  95       2.993  -8.838 -23.643  1.00 69.79           H  
ATOM   1579  HB2 TYR A  95       3.815 -10.007 -25.639  1.00 69.79           H  
ATOM   1580  HB3 TYR A  95       3.395  -8.635 -26.639  1.00 69.79           H  
ATOM   1581  HD1 TYR A  95       2.207 -11.619 -24.928  1.00 69.79           H  
ATOM   1582  HD2 TYR A  95       1.004  -8.026 -26.933  1.00 69.79           H  
ATOM   1583  HE1 TYR A  95      -0.042 -12.598 -25.291  1.00 69.79           H  
ATOM   1584  HE2 TYR A  95      -1.290  -9.013 -27.334  1.00 69.79           H  
ATOM   1585  HH  TYR A  95      -2.005 -12.344 -26.359  1.00 69.79           H  
ATOM   1586  N   GLY A  96       4.989  -6.764 -23.543  1.00 72.01           N  
ATOM   1587  CA  GLY A  96       6.344  -6.274 -23.264  1.00 72.01           C  
ATOM   1588  C   GLY A  96       6.962  -5.431 -24.383  1.00 72.01           C  
ATOM   1589  O   GLY A  96       8.037  -4.884 -24.177  1.00 72.01           O  
ATOM   1590  H   GLY A  96       4.212  -6.237 -23.170  1.00 72.01           H  
ATOM   1591  HA2 GLY A  96       7.010  -7.119 -23.086  1.00 72.01           H  
ATOM   1592  HA3 GLY A  96       6.333  -5.667 -22.358  1.00 72.01           H  
ATOM   1593  N   PHE A  97       6.287  -5.263 -25.527  1.00 75.21           N  
ATOM   1594  CA  PHE A  97       6.740  -4.368 -26.592  1.00 75.21           C  
ATOM   1595  C   PHE A  97       6.543  -2.898 -26.242  1.00 75.21           C  
ATOM   1596  O   PHE A  97       5.414  -2.457 -25.985  1.00 75.21           O  
ATOM   1597  CB  PHE A  97       6.007  -4.659 -27.900  1.00 75.21           C  
ATOM   1598  CG  PHE A  97       6.387  -5.946 -28.579  1.00 75.21           C  
ATOM   1599  CD1 PHE A  97       7.633  -6.046 -29.209  1.00 75.21           C  
ATOM   1600  CD2 PHE A  97       5.462  -6.996 -28.690  1.00 75.21           C  
ATOM   1601  CE1 PHE A  97       7.936  -7.168 -29.997  1.00 75.21           C  
ATOM   1602  CE2 PHE A  97       5.762  -8.104 -29.492  1.00 75.21           C  
ATOM   1603  CZ  PHE A  97       6.992  -8.189 -30.155  1.00 75.21           C  
ATOM   1604  H   PHE A  97       5.435  -5.783 -25.677  1.00 75.21           H  
ATOM   1605  HA  PHE A  97       7.807  -4.516 -26.760  1.00 75.21           H  
ATOM   1606  HB2 PHE A  97       6.227  -3.853 -28.601  1.00 75.21           H  
ATOM   1607  HB3 PHE A  97       4.932  -4.641 -27.721  1.00 75.21           H  
ATOM   1608  HD1 PHE A  97       8.351  -5.247 -29.098  1.00 75.21           H  
ATOM   1609  HD2 PHE A  97       4.496  -6.927 -28.214  1.00 75.21           H  
ATOM   1610  HE1 PHE A  97       8.883  -7.230 -30.512  1.00 75.21           H  
ATOM   1611  HE2 PHE A  97       5.010  -8.859 -29.662  1.00 75.21           H  
ATOM   1612  HZ  PHE A  97       7.183  -9.010 -30.829  1.00 75.21           H  
ATOM   1613  N   PHE A  98       7.626  -2.140 -26.369  1.00 80.48           N  
ATOM   1614  CA  PHE A  98       7.649  -0.690 -26.306  1.00 80.48           C  
ATOM   1615  C   PHE A  98       8.156  -0.124 -27.628  1.00 80.48           C  
ATOM   1616  O   PHE A  98       9.113  -0.617 -28.226  1.00 80.48           O  
ATOM   1617  CB  PHE A  98       8.493  -0.220 -25.118  1.00 80.48           C  
ATOM   1618  CG  PHE A  98       7.874  -0.560 -23.777  1.00 80.48           C  
ATOM   1619  CD1 PHE A  98       7.082   0.386 -23.099  1.00 80.48           C  
ATOM   1620  CD2 PHE A  98       8.107  -1.819 -23.194  1.00 80.48           C  
ATOM   1621  CE1 PHE A  98       6.547   0.078 -21.837  1.00 80.48           C  
ATOM   1622  CE2 PHE A  98       7.546  -2.137 -21.945  1.00 80.48           C  
ATOM   1623  CZ  PHE A  98       6.772  -1.183 -21.262  1.00 80.48           C  
ATOM   1624  H   PHE A  98       8.503  -2.586 -26.596  1.00 80.48           H  
ATOM   1625  HA  PHE A  98       6.635  -0.319 -26.149  1.00 80.48           H  
ATOM   1626  HB2 PHE A  98       9.486  -0.665 -25.182  1.00 80.48           H  
ATOM   1627  HB3 PHE A  98       8.619   0.860 -25.180  1.00 80.48           H  
ATOM   1628  HD1 PHE A  98       6.932   1.369 -23.522  1.00 80.48           H  
ATOM   1629  HD2 PHE A  98       8.750  -2.529 -23.691  1.00 80.48           H  
ATOM   1630  HE1 PHE A  98       6.006   0.828 -21.277  1.00 80.48           H  
ATOM   1631  HE2 PHE A  98       7.763  -3.088 -21.484  1.00 80.48           H  
ATOM   1632  HZ  PHE A  98       6.403  -1.400 -20.270  1.00 80.48           H  
ATOM   1633  N   LEU A  99       7.476   0.919 -28.089  1.00 82.19           N  
ATOM   1634  CA  LEU A  99       7.876   1.698 -29.249  1.00 82.19           C  
ATOM   1635  C   LEU A  99       8.297   3.083 -28.775  1.00 82.19           C  
ATOM   1636  O   LEU A  99       7.499   3.780 -28.145  1.00 82.19           O  
ATOM   1637  CB  LEU A  99       6.700   1.732 -30.230  1.00 82.19           C  
ATOM   1638  CG  LEU A  99       6.941   2.586 -31.483  1.00 82.19           C  
ATOM   1639  CD1 LEU A  99       8.022   1.985 -32.376  1.00 82.19           C  
ATOM   1640  CD2 LEU A  99       5.636   2.659 -32.280  1.00 82.19           C  
ATOM   1641  H   LEU A  99       6.693   1.257 -27.548  1.00 82.19           H  
ATOM   1642  HA  LEU A  99       8.729   1.228 -29.738  1.00 82.19           H  
ATOM   1643  HB2 LEU A  99       5.828   2.122 -29.705  1.00 82.19           H  
ATOM   1644  HB3 LEU A  99       6.483   0.708 -30.535  1.00 82.19           H  
ATOM   1645  HG  LEU A  99       7.227   3.599 -31.200  1.00 82.19           H  
ATOM   1646 HD11 LEU A  99       8.985   2.016 -31.869  1.00 82.19           H  
ATOM   1647 HD12 LEU A  99       8.107   2.579 -33.286  1.00 82.19           H  
ATOM   1648 HD13 LEU A  99       7.784   0.950 -32.626  1.00 82.19           H  
ATOM   1649 HD21 LEU A  99       4.881   3.177 -31.689  1.00 82.19           H  
ATOM   1650 HD22 LEU A  99       5.806   3.202 -33.209  1.00 82.19           H  
ATOM   1651 HD23 LEU A  99       5.289   1.651 -32.512  1.00 82.19           H  
ATOM   1652  N   GLU A 100       9.522   3.474 -29.100  1.00 83.59           N  
ATOM   1653  CA  GLU A 100       9.998   4.837 -28.897  1.00 83.59           C  
ATOM   1654  C   GLU A 100       9.454   5.742 -30.009  1.00 83.59           C  
ATOM   1655  O   GLU A 100       9.535   5.429 -31.199  1.00 83.59           O  
ATOM   1656  CB  GLU A 100      11.526   4.848 -28.870  1.00 83.59           C  
ATOM   1657  CG  GLU A 100      12.068   6.180 -28.336  1.00 83.59           C  
ATOM   1658  CD  GLU A 100      13.549   6.347 -28.676  1.00 83.59           C  
ATOM   1659  OE1 GLU A 100      13.901   7.496 -29.033  1.00 83.59           O  
ATOM   1660  OE2 GLU A 100      14.266   5.331 -28.734  1.00 83.59           O1-
ATOM   1661  H   GLU A 100      10.137   2.844 -29.593  1.00 83.59           H  
ATOM   1662  HA  GLU A 100       9.645   5.203 -27.933  1.00 83.59           H  
ATOM   1663  HB2 GLU A 100      11.892   4.676 -29.883  1.00 83.59           H  
ATOM   1664  HB3 GLU A 100      11.881   4.040 -28.232  1.00 83.59           H  
ATOM   1665  HG2 GLU A 100      11.915   6.232 -27.258  1.00 83.59           H  
ATOM   1666  HG3 GLU A 100      11.511   7.001 -28.788  1.00 83.59           H  
ATOM   1667  N   LEU A 101       8.876   6.872 -29.620  1.00 85.98           N  
ATOM   1668  CA  LEU A 101       8.275   7.851 -30.510  1.00 85.98           C  
ATOM   1669  C   LEU A 101       8.841   9.234 -30.210  1.00 85.98           C  
ATOM   1670  O   LEU A 101       9.036   9.615 -29.059  1.00 85.98           O  
ATOM   1671  CB  LEU A 101       6.748   7.841 -30.322  1.00 85.98           C  
ATOM   1672  CG  LEU A 101       6.047   6.531 -30.721  1.00 85.98           C  
ATOM   1673  CD1 LEU A 101       4.543   6.675 -30.470  1.00 85.98           C  
ATOM   1674  CD2 LEU A 101       6.239   6.204 -32.204  1.00 85.98           C  
ATOM   1675  H   LEU A 101       8.834   7.066 -28.629  1.00 85.98           H  
ATOM   1676  HA  LEU A 101       8.515   7.614 -31.547  1.00 85.98           H  
ATOM   1677  HB2 LEU A 101       6.533   8.043 -29.272  1.00 85.98           H  
ATOM   1678  HB3 LEU A 101       6.322   8.658 -30.906  1.00 85.98           H  
ATOM   1679  HG  LEU A 101       6.417   5.702 -30.117  1.00 85.98           H  
ATOM   1680 HD11 LEU A 101       4.378   6.841 -29.405  1.00 85.98           H  
ATOM   1681 HD12 LEU A 101       4.035   5.759 -30.769  1.00 85.98           H  
ATOM   1682 HD13 LEU A 101       4.150   7.515 -31.043  1.00 85.98           H  
ATOM   1683 HD21 LEU A 101       6.056   7.089 -32.813  1.00 85.98           H  
ATOM   1684 HD22 LEU A 101       5.563   5.406 -32.508  1.00 85.98           H  
ATOM   1685 HD23 LEU A 101       7.265   5.873 -32.371  1.00 85.98           H  
ATOM   1686  N   THR A 102       9.019  10.043 -31.249  1.00 86.83           N  
ATOM   1687  CA  THR A 102       9.135  11.491 -31.056  1.00 86.83           C  
ATOM   1688  C   THR A 102       7.807  12.056 -30.547  1.00 86.83           C  
ATOM   1689  O   THR A 102       6.734  11.526 -30.853  1.00 86.83           O  
ATOM   1690  CB  THR A 102       9.543  12.212 -32.346  1.00 86.83           C  
ATOM   1691  CG2 THR A 102      10.870  11.712 -32.913  1.00 86.83           C  
ATOM   1692  OG1 THR A 102       8.562  12.037 -33.342  1.00 86.83           O  
ATOM   1693  H   THR A 102       8.872   9.675 -32.178  1.00 86.83           H  
ATOM   1694  HA  THR A 102       9.900  11.683 -30.303  1.00 86.83           H  
ATOM   1695  HB  THR A 102       9.638  13.276 -32.132  1.00 86.83           H  
ATOM   1696  HG1 THR A 102       8.626  11.109 -33.581  1.00 86.83           H  
ATOM   1697 HG21 THR A 102      11.652  11.827 -32.162  1.00 86.83           H  
ATOM   1698 HG22 THR A 102      11.135  12.297 -33.793  1.00 86.83           H  
ATOM   1699 HG23 THR A 102      10.798  10.661 -33.193  1.00 86.83           H  
ATOM   1700  N   LEU A 103       7.833  13.194 -29.845  1.00 87.48           N  
ATOM   1701  CA  LEU A 103       6.595  13.852 -29.392  1.00 87.48           C  
ATOM   1702  C   LEU A 103       5.597  14.110 -30.543  1.00 87.48           C  
ATOM   1703  O   LEU A 103       4.386  13.980 -30.371  1.00 87.48           O  
ATOM   1704  CB  LEU A 103       6.935  15.175 -28.685  1.00 87.48           C  
ATOM   1705  CG  LEU A 103       7.822  15.087 -27.426  1.00 87.48           C  
ATOM   1706  CD1 LEU A 103       7.904  16.482 -26.804  1.00 87.48           C  
ATOM   1707  CD2 LEU A 103       7.306  14.113 -26.367  1.00 87.48           C  
ATOM   1708  H   LEU A 103       8.724  13.511 -29.490  1.00 87.48           H  
ATOM   1709  HA  LEU A 103       6.092  13.194 -28.683  1.00 87.48           H  
ATOM   1710  HB2 LEU A 103       7.432  15.831 -29.399  1.00 87.48           H  
ATOM   1711  HB3 LEU A 103       5.991  15.639 -28.402  1.00 87.48           H  
ATOM   1712  HG  LEU A 103       8.825  14.779 -27.723  1.00 87.48           H  
ATOM   1713 HD11 LEU A 103       6.908  16.849 -26.556  1.00 87.48           H  
ATOM   1714 HD12 LEU A 103       8.483  16.438 -25.882  1.00 87.48           H  
ATOM   1715 HD13 LEU A 103       8.411  17.169 -27.481  1.00 87.48           H  
ATOM   1716 HD21 LEU A 103       7.250  13.102 -26.769  1.00 87.48           H  
ATOM   1717 HD22 LEU A 103       8.015  14.091 -25.539  1.00 87.48           H  
ATOM   1718 HD23 LEU A 103       6.336  14.428 -25.980  1.00 87.48           H  
ATOM   1719  N   ALA A 104       6.090  14.412 -31.750  1.00 88.49           N  
ATOM   1720  CA  ALA A 104       5.245  14.628 -32.926  1.00 88.49           C  
ATOM   1721  C   ALA A 104       4.567  13.337 -33.424  1.00 88.49           C  
ATOM   1722  O   ALA A 104       3.438  13.373 -33.919  1.00 88.49           O  
ATOM   1723  CB  ALA A 104       6.106  15.256 -34.027  1.00 88.49           C  
ATOM   1724  H   ALA A 104       7.094  14.398 -31.863  1.00 88.49           H  
ATOM   1725  HA  ALA A 104       4.451  15.326 -32.660  1.00 88.49           H  
ATOM   1726  HB1 ALA A 104       6.532  16.196 -33.677  1.00 88.49           H  
ATOM   1727  HB2 ALA A 104       5.491  15.451 -34.905  1.00 88.49           H  
ATOM   1728  HB3 ALA A 104       6.915  14.577 -34.298  1.00 88.49           H  
ATOM   1729  N   GLU A 105       5.240  12.191 -33.322  1.00 87.89           N  
ATOM   1730  CA  GLU A 105       4.657  10.888 -33.653  1.00 87.89           C  
ATOM   1731  C   GLU A 105       3.666  10.432 -32.589  1.00 87.89           C  
ATOM   1732  O   GLU A 105       2.602   9.916 -32.937  1.00 87.89           O  
ATOM   1733  CB  GLU A 105       5.757   9.843 -33.807  1.00 87.89           C  
ATOM   1734  CG  GLU A 105       6.581  10.092 -35.073  1.00 87.89           C  
ATOM   1735  CD  GLU A 105       7.926   9.366 -35.043  1.00 87.89           C  
ATOM   1736  OE1 GLU A 105       8.344   8.941 -36.139  1.00 87.89           O  
ATOM   1737  OE2 GLU A 105       8.545   9.359 -33.954  1.00 87.89           O1-
ATOM   1738  H   GLU A 105       6.148  12.191 -32.881  1.00 87.89           H  
ATOM   1739  HA  GLU A 105       4.111  10.954 -34.594  1.00 87.89           H  
ATOM   1740  HB2 GLU A 105       5.297   8.859 -33.891  1.00 87.89           H  
ATOM   1741  HB3 GLU A 105       6.382   9.870 -32.914  1.00 87.89           H  
ATOM   1742  HG2 GLU A 105       5.994   9.773 -35.934  1.00 87.89           H  
ATOM   1743  HG3 GLU A 105       6.770  11.159 -35.198  1.00 87.89           H  
ATOM   1744  N   ALA A 106       3.966  10.694 -31.316  1.00 89.98           N  
ATOM   1745  CA  ALA A 106       3.053  10.439 -30.214  1.00 89.98           C  
ATOM   1746  C   ALA A 106       1.736  11.215 -30.381  1.00 89.98           C  
ATOM   1747  O   ALA A 106       0.665  10.619 -30.269  1.00 89.98           O  
ATOM   1748  CB  ALA A 106       3.773  10.777 -28.912  1.00 89.98           C  
ATOM   1749  H   ALA A 106       4.878  11.070 -31.101  1.00 89.98           H  
ATOM   1750  HA  ALA A 106       2.811   9.377 -30.201  1.00 89.98           H  
ATOM   1751  HB1 ALA A 106       4.012  11.840 -28.868  1.00 89.98           H  
ATOM   1752  HB2 ALA A 106       3.140  10.514 -28.065  1.00 89.98           H  
ATOM   1753  HB3 ALA A 106       4.698  10.202 -28.857  1.00 89.98           H  
ATOM   1754  N   LEU A 107       1.785  12.499 -30.766  1.00 93.19           N  
ATOM   1755  CA  LEU A 107       0.576  13.266 -31.093  1.00 93.19           C  
ATOM   1756  C   LEU A 107      -0.211  12.642 -32.251  1.00 93.19           C  
ATOM   1757  O   LEU A 107      -1.413  12.425 -32.122  1.00 93.19           O  
ATOM   1758  CB  LEU A 107       0.925  14.729 -31.412  1.00 93.19           C  
ATOM   1759  CG  LEU A 107       1.366  15.558 -30.196  1.00 93.19           C  
ATOM   1760  CD1 LEU A 107       1.711  16.969 -30.658  1.00 93.19           C  
ATOM   1761  CD2 LEU A 107       0.288  15.671 -29.119  1.00 93.19           C  
ATOM   1762  H   LEU A 107       2.683  12.961 -30.783  1.00 93.19           H  
ATOM   1763  HA  LEU A 107      -0.096  13.239 -30.235  1.00 93.19           H  
ATOM   1764  HB2 LEU A 107       1.715  14.749 -32.162  1.00 93.19           H  
ATOM   1765  HB3 LEU A 107       0.043  15.205 -31.841  1.00 93.19           H  
ATOM   1766  HG  LEU A 107       2.255  15.107 -29.753  1.00 93.19           H  
ATOM   1767 HD11 LEU A 107       2.035  17.562 -29.802  1.00 93.19           H  
ATOM   1768 HD12 LEU A 107       0.839  17.448 -31.103  1.00 93.19           H  
ATOM   1769 HD13 LEU A 107       2.524  16.935 -31.383  1.00 93.19           H  
ATOM   1770 HD21 LEU A 107      -0.607  16.121 -29.546  1.00 93.19           H  
ATOM   1771 HD22 LEU A 107       0.654  16.305 -28.311  1.00 93.19           H  
ATOM   1772 HD23 LEU A 107       0.060  14.693 -28.694  1.00 93.19           H  
ATOM   1773  N   LYS A 108       0.457  12.240 -33.341  1.00 90.17           N  
ATOM   1774  CA  LYS A 108      -0.212  11.545 -34.460  1.00 90.17           C  
ATOM   1775  C   LYS A 108      -0.853  10.227 -34.025  1.00 90.17           C  
ATOM   1776  O   LYS A 108      -1.917   9.864 -34.527  1.00 90.17           O  
ATOM   1777  CB  LYS A 108       0.785  11.266 -35.590  1.00 90.17           C  
ATOM   1778  CG  LYS A 108       1.183  12.534 -36.351  1.00 90.17           C  
ATOM   1779  CD  LYS A 108       2.314  12.202 -37.330  1.00 90.17           C  
ATOM   1780  CE  LYS A 108       2.784  13.478 -38.028  1.00 90.17           C  
ATOM   1781  NZ  LYS A 108       4.027  13.240 -38.801  1.00 90.17           N1+
ATOM   1782  H   LYS A 108       1.449  12.426 -33.379  1.00 90.17           H  
ATOM   1783  HA  LYS A 108      -1.022  12.177 -34.824  1.00 90.17           H  
ATOM   1784  HB2 LYS A 108       1.673  10.791 -35.174  1.00 90.17           H  
ATOM   1785  HB3 LYS A 108       0.329  10.575 -36.299  1.00 90.17           H  
ATOM   1786  HG2 LYS A 108       1.522  13.297 -35.652  1.00 90.17           H  
ATOM   1787  HG3 LYS A 108       0.321  12.917 -36.897  1.00 90.17           H  
ATOM   1788  HD2 LYS A 108       1.965  11.477 -38.065  1.00 90.17           H  
ATOM   1789  HD3 LYS A 108       3.144  11.777 -36.767  1.00 90.17           H  
ATOM   1790  HE2 LYS A 108       2.970  14.228 -37.259  1.00 90.17           H  
ATOM   1791  HE3 LYS A 108       1.986  13.852 -38.669  1.00 90.17           H  
ATOM   1792  HZ1 LYS A 108       4.360  14.101 -39.210  1.00 90.17           H  
ATOM   1793  HZ2 LYS A 108       3.888  12.551 -39.527  1.00 90.17           H  
ATOM   1794  HZ3 LYS A 108       4.751  12.906 -38.179  1.00 90.17           H  
ATOM   1795  N   PHE A 109      -0.206   9.483 -33.130  1.00 88.50           N  
ATOM   1796  CA  PHE A 109      -0.756   8.250 -32.576  1.00 88.50           C  
ATOM   1797  C   PHE A 109      -2.015   8.536 -31.747  1.00 88.50           C  
ATOM   1798  O   PHE A 109      -3.048   7.886 -31.939  1.00 88.50           O  
ATOM   1799  CB  PHE A 109       0.325   7.540 -31.754  1.00 88.50           C  
ATOM   1800  CG  PHE A 109      -0.108   6.177 -31.259  1.00 88.50           C  
ATOM   1801  CD1 PHE A 109      -0.839   6.054 -30.061  1.00 88.50           C  
ATOM   1802  CD2 PHE A 109       0.216   5.027 -31.999  1.00 88.50           C  
ATOM   1803  CE1 PHE A 109      -1.214   4.785 -29.590  1.00 88.50           C  
ATOM   1804  CE2 PHE A 109      -0.175   3.758 -31.538  1.00 88.50           C  
ATOM   1805  CZ  PHE A 109      -0.879   3.636 -30.328  1.00 88.50           C  
ATOM   1806  H   PHE A 109       0.686   9.810 -32.788  1.00 88.50           H  
ATOM   1807  HA  PHE A 109      -1.048   7.590 -33.394  1.00 88.50           H  
ATOM   1808  HB2 PHE A 109       0.602   8.153 -30.896  1.00 88.50           H  
ATOM   1809  HB3 PHE A 109       1.219   7.422 -32.368  1.00 88.50           H  
ATOM   1810  HD1 PHE A 109      -1.089   6.935 -29.490  1.00 88.50           H  
ATOM   1811  HD2 PHE A 109       0.783   5.108 -32.914  1.00 88.50           H  
ATOM   1812  HE1 PHE A 109      -1.725   4.696 -28.643  1.00 88.50           H  
ATOM   1813  HE2 PHE A 109       0.099   2.882 -32.107  1.00 88.50           H  
ATOM   1814  HZ  PHE A 109      -1.132   2.655 -29.951  1.00 88.50           H  
ATOM   1815  N   ILE A 110      -1.956   9.546 -30.876  1.00 92.62           N  
ATOM   1816  CA  ILE A 110      -3.081   9.988 -30.047  1.00 92.62           C  
ATOM   1817  C   ILE A 110      -4.242  10.480 -30.910  1.00 92.62           C  
ATOM   1818  O   ILE A 110      -5.382  10.103 -30.643  1.00 92.62           O  
ATOM   1819  CB  ILE A 110      -2.615  11.066 -29.045  1.00 92.62           C  
ATOM   1820  CG1 ILE A 110      -1.687  10.419 -27.995  1.00 92.62           C  
ATOM   1821  CG2 ILE A 110      -3.818  11.738 -28.357  1.00 92.62           C  
ATOM   1822  CD1 ILE A 110      -0.937  11.448 -27.152  1.00 92.62           C  
ATOM   1823  H   ILE A 110      -1.080  10.039 -30.777  1.00 92.62           H  
ATOM   1824  HA  ILE A 110      -3.450   9.135 -29.478  1.00 92.62           H  
ATOM   1825  HB  ILE A 110      -2.060  11.833 -29.584  1.00 92.62           H  
ATOM   1826 HG12 ILE A 110      -0.939   9.797 -28.488  1.00 92.62           H  
ATOM   1827 HG13 ILE A 110      -2.261   9.768 -27.335  1.00 92.62           H  
ATOM   1828 HG21 ILE A 110      -3.480  12.377 -27.541  1.00 92.62           H  
ATOM   1829 HG22 ILE A 110      -4.353  12.371 -29.064  1.00 92.62           H  
ATOM   1830 HG23 ILE A 110      -4.495  10.986 -27.952  1.00 92.62           H  
ATOM   1831 HD11 ILE A 110      -0.457  12.178 -27.806  1.00 92.62           H  
ATOM   1832 HD12 ILE A 110      -0.173  10.927 -26.575  1.00 92.62           H  
ATOM   1833 HD13 ILE A 110      -1.611  11.957 -26.463  1.00 92.62           H  
ATOM   1834  N   ASP A 111      -3.982  11.249 -31.966  1.00 92.71           N  
ATOM   1835  CA  ASP A 111      -5.016  11.755 -32.874  1.00 92.71           C  
ATOM   1836  C   ASP A 111      -5.751  10.616 -33.585  1.00 92.71           C  
ATOM   1837  O   ASP A 111      -6.986  10.612 -33.661  1.00 92.71           O  
ATOM   1838  CB  ASP A 111      -4.386  12.692 -33.914  1.00 92.71           C  
ATOM   1839  CG  ASP A 111      -3.963  14.052 -33.348  1.00 92.71           C  
ATOM   1840  OD1 ASP A 111      -4.533  14.462 -32.309  1.00 92.71           O  
ATOM   1841  OD2 ASP A 111      -3.120  14.683 -34.022  1.00 92.71           O1-
ATOM   1842  H   ASP A 111      -3.049  11.620 -32.067  1.00 92.71           H  
ATOM   1843  HA  ASP A 111      -5.753  12.318 -32.301  1.00 92.71           H  
ATOM   1844  HB2 ASP A 111      -5.118  12.877 -34.699  1.00 92.71           H  
ATOM   1845  HB3 ASP A 111      -3.527  12.200 -34.370  1.00 92.71           H  
ATOM   1846  N   ARG A 112      -5.019   9.591 -34.047  1.00 88.67           N  
ATOM   1847  CA  ARG A 112      -5.623   8.392 -34.651  1.00 88.67           C  
ATOM   1848  C   ARG A 112      -6.489   7.630 -33.653  1.00 88.67           C  
ATOM   1849  O   ARG A 112      -7.636   7.307 -33.966  1.00 88.67           O  
ATOM   1850  CB  ARG A 112      -4.544   7.467 -35.227  1.00 88.67           C  
ATOM   1851  CG  ARG A 112      -3.933   8.017 -36.518  1.00 88.67           C  
ATOM   1852  CD  ARG A 112      -2.970   6.979 -37.097  1.00 88.67           C  
ATOM   1853  NE  ARG A 112      -2.233   7.520 -38.254  1.00 88.67           N  
ATOM   1854  CZ  ARG A 112      -0.947   7.821 -38.290  1.00 88.67           C  
ATOM   1855  NH1 ARG A 112      -0.172   7.714 -37.246  1.00 88.67           N1+
ATOM   1856  NH2 ARG A 112      -0.406   8.230 -39.404  1.00 88.67           N  
ATOM   1857  H   ARG A 112      -4.016   9.657 -33.951  1.00 88.67           H  
ATOM   1858  HA  ARG A 112      -6.294   8.699 -35.452  1.00 88.67           H  
ATOM   1859  HB2 ARG A 112      -3.759   7.306 -34.487  1.00 88.67           H  
ATOM   1860  HB3 ARG A 112      -5.000   6.502 -35.452  1.00 88.67           H  
ATOM   1861  HG2 ARG A 112      -3.402   8.948 -36.315  1.00 88.67           H  
ATOM   1862  HG3 ARG A 112      -4.723   8.216 -37.241  1.00 88.67           H  
ATOM   1863  HD2 ARG A 112      -3.541   6.108 -37.416  1.00 88.67           H  
ATOM   1864  HD3 ARG A 112      -2.287   6.648 -36.314  1.00 88.67           H  
ATOM   1865  HE  ARG A 112      -2.760   7.616 -39.109  1.00 88.67           H  
ATOM   1866 HH11 ARG A 112      -0.581   7.377 -36.386  1.00 88.67           H  
ATOM   1867 HH12 ARG A 112       0.831   7.822 -37.296  1.00 88.67           H  
ATOM   1868 HH21 ARG A 112       0.591   8.382 -39.431  1.00 88.67           H  
ATOM   1869 HH22 ARG A 112      -0.973   8.287 -40.237  1.00 88.67           H  
ATOM   1870  N   LYS A 113      -5.979   7.367 -32.443  1.00 88.31           N  
ATOM   1871  CA  LYS A 113      -6.747   6.674 -31.391  1.00 88.31           C  
ATOM   1872  C   LYS A 113      -7.977   7.470 -30.965  1.00 88.31           C  
ATOM   1873  O   LYS A 113      -9.058   6.897 -30.845  1.00 88.31           O  
ATOM   1874  CB  LYS A 113      -5.849   6.368 -30.177  1.00 88.31           C  
ATOM   1875  CG  LYS A 113      -4.832   5.241 -30.416  1.00 88.31           C  
ATOM   1876  CD  LYS A 113      -5.495   3.883 -30.695  1.00 88.31           C  
ATOM   1877  CE  LYS A 113      -4.421   2.801 -30.840  1.00 88.31           C  
ATOM   1878  NZ  LYS A 113      -4.981   1.538 -31.386  1.00 88.31           N1+
ATOM   1879  H   LYS A 113      -5.039   7.680 -32.249  1.00 88.31           H  
ATOM   1880  HA  LYS A 113      -7.150   5.749 -31.802  1.00 88.31           H  
ATOM   1881  HB2 LYS A 113      -6.477   6.082 -29.334  1.00 88.31           H  
ATOM   1882  HB3 LYS A 113      -5.312   7.272 -29.891  1.00 88.31           H  
ATOM   1883  HG2 LYS A 113      -4.185   5.505 -31.254  1.00 88.31           H  
ATOM   1884  HG3 LYS A 113      -4.212   5.152 -29.524  1.00 88.31           H  
ATOM   1885  HD2 LYS A 113      -6.059   3.941 -31.627  1.00 88.31           H  
ATOM   1886  HD3 LYS A 113      -6.169   3.630 -29.878  1.00 88.31           H  
ATOM   1887  HE2 LYS A 113      -3.954   2.635 -29.870  1.00 88.31           H  
ATOM   1888  HE3 LYS A 113      -3.650   3.176 -31.513  1.00 88.31           H  
ATOM   1889  HZ1 LYS A 113      -5.373   1.705 -32.302  1.00 88.31           H  
ATOM   1890  HZ2 LYS A 113      -5.696   1.157 -30.783  1.00 88.31           H  
ATOM   1891  HZ3 LYS A 113      -4.244   0.860 -31.521  1.00 88.31           H  
ATOM   1892  N   SER A 114      -7.833   8.780 -30.809  1.00 92.92           N  
ATOM   1893  CA  SER A 114      -8.928   9.681 -30.447  1.00 92.92           C  
ATOM   1894  C   SER A 114     -10.001   9.726 -31.531  1.00 92.92           C  
ATOM   1895  O   SER A 114     -11.187   9.703 -31.211  1.00 92.92           O  
ATOM   1896  CB  SER A 114      -8.399  11.092 -30.180  1.00 92.92           C  
ATOM   1897  OG  SER A 114      -7.455  11.056 -29.131  1.00 92.92           O  
ATOM   1898  H   SER A 114      -6.908   9.172 -30.912  1.00 92.92           H  
ATOM   1899  HA  SER A 114      -9.393   9.317 -29.531  1.00 92.92           H  
ATOM   1900  HB2 SER A 114      -9.229  11.736 -29.890  1.00 92.92           H  
ATOM   1901  HB3 SER A 114      -7.933  11.496 -31.078  1.00 92.92           H  
ATOM   1902  HG  SER A 114      -6.612  10.803 -29.514  1.00 92.92           H  
ATOM   1903  N   SER A 115      -9.617   9.709 -32.809  1.00 91.75           N  
ATOM   1904  CA  SER A 115     -10.569   9.668 -33.928  1.00 91.75           C  
ATOM   1905  C   SER A 115     -11.393   8.378 -33.920  1.00 91.75           C  
ATOM   1906  O   SER A 115     -12.621   8.435 -33.953  1.00 91.75           O  
ATOM   1907  CB  SER A 115      -9.838   9.826 -35.264  1.00 91.75           C  
ATOM   1908  OG  SER A 115      -9.159  11.067 -35.299  1.00 91.75           O  
ATOM   1909  H   SER A 115      -8.632   9.772 -33.022  1.00 91.75           H  
ATOM   1910  HA  SER A 115     -11.263  10.503 -33.832  1.00 91.75           H  
ATOM   1911  HB2 SER A 115      -9.124   9.014 -35.401  1.00 91.75           H  
ATOM   1912  HB3 SER A 115     -10.566   9.796 -36.075  1.00 91.75           H  
ATOM   1913  HG  SER A 115      -8.381  11.014 -34.739  1.00 91.75           H  
ATOM   1914  N   LEU A 116     -10.743   7.222 -33.752  1.00 89.56           N  
ATOM   1915  CA  LEU A 116     -11.422   5.923 -33.695  1.00 89.56           C  
ATOM   1916  C   LEU A 116     -12.365   5.807 -32.483  1.00 89.56           C  
ATOM   1917  O   LEU A 116     -13.492   5.326 -32.601  1.00 89.56           O  
ATOM   1918  CB  LEU A 116     -10.339   4.830 -33.726  1.00 89.56           C  
ATOM   1919  CG  LEU A 116     -10.905   3.402 -33.866  1.00 89.56           C  
ATOM   1920  CD1 LEU A 116     -10.011   2.572 -34.786  1.00 89.56           C  
ATOM   1921  CD2 LEU A 116     -10.977   2.684 -32.514  1.00 89.56           C  
ATOM   1922  H   LEU A 116      -9.733   7.238 -33.726  1.00 89.56           H  
ATOM   1923  HA  LEU A 116     -12.038   5.822 -34.589  1.00 89.56           H  
ATOM   1924  HB2 LEU A 116      -9.712   4.902 -32.838  1.00 89.56           H  
ATOM   1925  HB3 LEU A 116      -9.705   5.039 -34.589  1.00 89.56           H  
ATOM   1926  HG  LEU A 116     -11.903   3.438 -34.306  1.00 89.56           H  
ATOM   1927 HD11 LEU A 116      -8.994   2.530 -34.396  1.00 89.56           H  
ATOM   1928 HD12 LEU A 116     -10.410   1.562 -34.879  1.00 89.56           H  
ATOM   1929 HD13 LEU A 116      -9.996   3.021 -35.779  1.00 89.56           H  
ATOM   1930 HD21 LEU A 116     -11.638   3.230 -31.841  1.00 89.56           H  
ATOM   1931 HD22 LEU A 116     -11.383   1.683 -32.658  1.00 89.56           H  
ATOM   1932 HD23 LEU A 116      -9.984   2.615 -32.070  1.00 89.56           H  
ATOM   1933  N   LEU A 117     -11.942   6.297 -31.313  1.00 90.57           N  
ATOM   1934  CA  LEU A 117     -12.802   6.359 -30.127  1.00 90.57           C  
ATOM   1935  C   LEU A 117     -13.966   7.345 -30.309  1.00 90.57           C  
ATOM   1936  O   LEU A 117     -15.072   7.091 -29.830  1.00 90.57           O  
ATOM   1937  CB  LEU A 117     -11.960   6.746 -28.903  1.00 90.57           C  
ATOM   1938  CG  LEU A 117     -10.993   5.664 -28.397  1.00 90.57           C  
ATOM   1939  CD1 LEU A 117     -10.100   6.269 -27.314  1.00 90.57           C  
ATOM   1940  CD2 LEU A 117     -11.724   4.462 -27.791  1.00 90.57           C  
ATOM   1941  H   LEU A 117     -11.000   6.658 -31.255  1.00 90.57           H  
ATOM   1942  HA  LEU A 117     -13.252   5.380 -29.962  1.00 90.57           H  
ATOM   1943  HB2 LEU A 117     -11.384   7.637 -29.153  1.00 90.57           H  
ATOM   1944  HB3 LEU A 117     -12.639   6.998 -28.089  1.00 90.57           H  
ATOM   1945  HG  LEU A 117     -10.365   5.310 -29.215  1.00 90.57           H  
ATOM   1946 HD11 LEU A 117     -10.708   6.665 -26.500  1.00 90.57           H  
ATOM   1947 HD12 LEU A 117      -9.428   5.504 -26.924  1.00 90.57           H  
ATOM   1948 HD13 LEU A 117      -9.502   7.073 -27.741  1.00 90.57           H  
ATOM   1949 HD21 LEU A 117     -12.351   3.980 -28.541  1.00 90.57           H  
ATOM   1950 HD22 LEU A 117     -12.332   4.783 -26.945  1.00 90.57           H  
ATOM   1951 HD23 LEU A 117     -10.992   3.738 -27.435  1.00 90.57           H  
ATOM   1952  N   THR A 118     -13.748   8.445 -31.031  1.00 90.92           N  
ATOM   1953  CA  THR A 118     -14.803   9.414 -31.351  1.00 90.92           C  
ATOM   1954  C   THR A 118     -15.859   8.774 -32.252  1.00 90.92           C  
ATOM   1955  O   THR A 118     -17.048   8.856 -31.943  1.00 90.92           O  
ATOM   1956  CB  THR A 118     -14.227  10.691 -31.977  1.00 90.92           C  
ATOM   1957  CG2 THR A 118     -15.309  11.721 -32.299  1.00 90.92           C  
ATOM   1958  OG1 THR A 118     -13.355  11.298 -31.055  1.00 90.92           O  
ATOM   1959  H   THR A 118     -12.822   8.604 -31.399  1.00 90.92           H  
ATOM   1960  HA  THR A 118     -15.296   9.709 -30.425  1.00 90.92           H  
ATOM   1961  HB  THR A 118     -13.679  10.458 -32.890  1.00 90.92           H  
ATOM   1962  HG1 THR A 118     -12.551  10.773 -31.041  1.00 90.92           H  
ATOM   1963 HG21 THR A 118     -15.927  11.901 -31.419  1.00 90.92           H  
ATOM   1964 HG22 THR A 118     -15.931  11.363 -33.119  1.00 90.92           H  
ATOM   1965 HG23 THR A 118     -14.837  12.655 -32.603  1.00 90.92           H  
ATOM   1966  N   GLU A 119     -15.454   8.046 -33.295  1.00 90.14           N  
ATOM   1967  CA  GLU A 119     -16.370   7.278 -34.151  1.00 90.14           C  
ATOM   1968  C   GLU A 119     -17.171   6.240 -33.355  1.00 90.14           C  
ATOM   1969  O   GLU A 119     -18.396   6.163 -33.494  1.00 90.14           O  
ATOM   1970  CB  GLU A 119     -15.591   6.581 -35.271  1.00 90.14           C  
ATOM   1971  CG  GLU A 119     -15.108   7.576 -36.334  1.00 90.14           C  
ATOM   1972  CD  GLU A 119     -14.312   6.904 -37.463  1.00 90.14           C  
ATOM   1973  OE1 GLU A 119     -13.917   7.646 -38.388  1.00 90.14           O  
ATOM   1974  OE2 GLU A 119     -14.125   5.667 -37.411  1.00 90.14           O1-
ATOM   1975  H   GLU A 119     -14.468   8.007 -33.511  1.00 90.14           H  
ATOM   1976  HA  GLU A 119     -17.092   7.955 -34.608  1.00 90.14           H  
ATOM   1977  HB2 GLU A 119     -16.252   5.860 -35.752  1.00 90.14           H  
ATOM   1978  HB3 GLU A 119     -14.742   6.047 -34.846  1.00 90.14           H  
ATOM   1979  HG2 GLU A 119     -14.486   8.337 -35.863  1.00 90.14           H  
ATOM   1980  HG3 GLU A 119     -15.979   8.076 -36.758  1.00 90.14           H  
ATOM   1981  N   LEU A 120     -16.513   5.505 -32.452  1.00 88.16           N  
ATOM   1982  CA  LEU A 120     -17.187   4.551 -31.573  1.00 88.16           C  
ATOM   1983  C   LEU A 120     -18.217   5.243 -30.667  1.00 88.16           C  
ATOM   1984  O   LEU A 120     -19.351   4.774 -30.546  1.00 88.16           O  
ATOM   1985  CB  LEU A 120     -16.127   3.778 -30.771  1.00 88.16           C  
ATOM   1986  CG  LEU A 120     -16.711   2.733 -29.803  1.00 88.16           C  
ATOM   1987  CD1 LEU A 120     -17.548   1.667 -30.515  1.00 88.16           C  
ATOM   1988  CD2 LEU A 120     -15.576   2.035 -29.057  1.00 88.16           C  
ATOM   1989  H   LEU A 120     -15.506   5.575 -32.423  1.00 88.16           H  
ATOM   1990  HA  LEU A 120     -17.730   3.848 -32.204  1.00 88.16           H  
ATOM   1991  HB2 LEU A 120     -15.534   4.488 -30.194  1.00 88.16           H  
ATOM   1992  HB3 LEU A 120     -15.457   3.277 -31.471  1.00 88.16           H  
ATOM   1993  HG  LEU A 120     -17.339   3.237 -29.069  1.00 88.16           H  
ATOM   1994 HD11 LEU A 120     -17.863   0.910 -29.797  1.00 88.16           H  
ATOM   1995 HD12 LEU A 120     -16.962   1.197 -31.303  1.00 88.16           H  
ATOM   1996 HD13 LEU A 120     -18.443   2.116 -30.945  1.00 88.16           H  
ATOM   1997 HD21 LEU A 120     -14.965   2.775 -28.542  1.00 88.16           H  
ATOM   1998 HD22 LEU A 120     -14.951   1.485 -29.762  1.00 88.16           H  
ATOM   1999 HD23 LEU A 120     -15.990   1.342 -28.324  1.00 88.16           H  
ATOM   2000  N   SER A 121     -17.871   6.384 -30.065  1.00 89.76           N  
ATOM   2001  CA  SER A 121     -18.803   7.132 -29.208  1.00 89.76           C  
ATOM   2002  C   SER A 121     -20.010   7.680 -29.981  1.00 89.76           C  
ATOM   2003  O   SER A 121     -21.135   7.662 -29.467  1.00 89.76           O  
ATOM   2004  CB  SER A 121     -18.072   8.248 -28.459  1.00 89.76           C  
ATOM   2005  OG  SER A 121     -17.731   9.320 -29.309  1.00 89.76           O  
ATOM   2006  H   SER A 121     -16.926   6.719 -30.181  1.00 89.76           H  
ATOM   2007  HA  SER A 121     -19.190   6.441 -28.459  1.00 89.76           H  
ATOM   2008  HB2 SER A 121     -17.175   7.847 -27.988  1.00 89.76           H  
ATOM   2009  HB3 SER A 121     -18.726   8.621 -27.670  1.00 89.76           H  
ATOM   2010  HG  SER A 121     -17.313   8.993 -30.110  1.00 89.76           H  
ATOM   2011  N   ASN A 122     -19.815   8.081 -31.241  1.00 88.22           N  
ATOM   2012  CA  ASN A 122     -20.886   8.497 -32.144  1.00 88.22           C  
ATOM   2013  C   ASN A 122     -21.811   7.326 -32.500  1.00 88.22           C  
ATOM   2014  O   ASN A 122     -23.035   7.480 -32.451  1.00 88.22           O  
ATOM   2015  CB  ASN A 122     -20.264   9.129 -33.401  1.00 88.22           C  
ATOM   2016  CG  ASN A 122     -19.677  10.504 -33.141  1.00 88.22           C  
ATOM   2017  ND2 ASN A 122     -18.731  10.933 -33.940  1.00 88.22           N  
ATOM   2018  OD1 ASN A 122     -20.095  11.227 -32.254  1.00 88.22           O  
ATOM   2019  H   ASN A 122     -18.865   8.129 -31.580  1.00 88.22           H  
ATOM   2020  HA  ASN A 122     -21.498   9.248 -31.645  1.00 88.22           H  
ATOM   2021  HB2 ASN A 122     -21.033   9.248 -34.165  1.00 88.22           H  
ATOM   2022  HB3 ASN A 122     -19.488   8.477 -33.800  1.00 88.22           H  
ATOM   2023 HD21 ASN A 122     -18.321  10.325 -34.635  1.00 88.22           H  
ATOM   2024 HD22 ASN A 122     -18.333  11.833 -33.709  1.00 88.22           H  
ATOM   2025  N   SER A 123     -21.253   6.144 -32.788  1.00 91.66           N  
ATOM   2026  CA  SER A 123     -22.043   4.930 -33.040  1.00 91.66           C  
ATOM   2027  C   SER A 123     -22.897   4.563 -31.828  1.00 91.66           C  
ATOM   2028  O   SER A 123     -24.108   4.401 -31.947  1.00 91.66           O  
ATOM   2029  CB  SER A 123     -21.136   3.753 -33.406  1.00 91.66           C  
ATOM   2030  OG  SER A 123     -21.928   2.668 -33.856  1.00 91.66           O  
ATOM   2031  H   SER A 123     -20.246   6.088 -32.843  1.00 91.66           H  
ATOM   2032  HA  SER A 123     -22.712   5.115 -33.881  1.00 91.66           H  
ATOM   2033  HB2 SER A 123     -20.541   3.447 -32.546  1.00 91.66           H  
ATOM   2034  HB3 SER A 123     -20.463   4.054 -34.209  1.00 91.66           H  
ATOM   2035  HG  SER A 123     -22.461   2.305 -33.146  1.00 91.66           H  
ATOM   2036  N   LEU A 124     -22.297   4.534 -30.635  1.00 88.62           N  
ATOM   2037  CA  LEU A 124     -23.019   4.226 -29.398  1.00 88.62           C  
ATOM   2038  C   LEU A 124     -24.077   5.285 -29.069  1.00 88.62           C  
ATOM   2039  O   LEU A 124     -25.155   4.972 -28.562  1.00 88.62           O  
ATOM   2040  CB  LEU A 124     -22.006   4.104 -28.250  1.00 88.62           C  
ATOM   2041  CG  LEU A 124     -21.047   2.911 -28.392  1.00 88.62           C  
ATOM   2042  CD1 LEU A 124     -19.909   3.036 -27.382  1.00 88.62           C  
ATOM   2043  CD2 LEU A 124     -21.768   1.584 -28.154  1.00 88.62           C  
ATOM   2044  H   LEU A 124     -21.297   4.667 -30.597  1.00 88.62           H  
ATOM   2045  HA  LEU A 124     -23.549   3.282 -29.526  1.00 88.62           H  
ATOM   2046  HB2 LEU A 124     -22.556   3.988 -27.315  1.00 88.62           H  
ATOM   2047  HB3 LEU A 124     -21.427   5.025 -28.197  1.00 88.62           H  
ATOM   2048  HG  LEU A 124     -20.617   2.891 -29.394  1.00 88.62           H  
ATOM   2049 HD11 LEU A 124     -20.302   2.978 -26.367  1.00 88.62           H  
ATOM   2050 HD12 LEU A 124     -19.198   2.225 -27.536  1.00 88.62           H  
ATOM   2051 HD13 LEU A 124     -19.387   3.982 -27.529  1.00 88.62           H  
ATOM   2052 HD21 LEU A 124     -22.604   1.475 -28.846  1.00 88.62           H  
ATOM   2053 HD22 LEU A 124     -21.074   0.771 -28.364  1.00 88.62           H  
ATOM   2054 HD23 LEU A 124     -22.131   1.522 -27.128  1.00 88.62           H  
ATOM   2055  N   THR A 125     -23.808   6.551 -29.392  1.00 86.76           N  
ATOM   2056  CA  THR A 125     -24.803   7.621 -29.267  1.00 86.76           C  
ATOM   2057  C   THR A 125     -25.993   7.370 -30.190  1.00 86.76           C  
ATOM   2058  O   THR A 125     -27.133   7.432 -29.719  1.00 86.76           O  
ATOM   2059  CB  THR A 125     -24.169   8.996 -29.511  1.00 86.76           C  
ATOM   2060  CG2 THR A 125     -25.187  10.134 -29.447  1.00 86.76           C  
ATOM   2061  OG1 THR A 125     -23.234   9.225 -28.482  1.00 86.76           O  
ATOM   2062  H   THR A 125     -22.895   6.765 -29.764  1.00 86.76           H  
ATOM   2063  HA  THR A 125     -25.182   7.613 -28.244  1.00 86.76           H  
ATOM   2064  HB  THR A 125     -23.665   9.019 -30.477  1.00 86.76           H  
ATOM   2065  HG1 THR A 125     -22.406   8.846 -28.784  1.00 86.76           H  
ATOM   2066 HG21 THR A 125     -24.661  11.087 -29.503  1.00 86.76           H  
ATOM   2067 HG22 THR A 125     -25.872  10.074 -30.293  1.00 86.76           H  
ATOM   2068 HG23 THR A 125     -25.751  10.084 -28.516  1.00 86.76           H  
ATOM   2069  N   LYS A 126     -25.751   7.006 -31.454  1.00 86.50           N  
ATOM   2070  CA  LYS A 126     -26.796   6.641 -32.422  1.00 86.50           C  
ATOM   2071  C   LYS A 126     -27.614   5.439 -31.944  1.00 86.50           C  
ATOM   2072  O   LYS A 126     -28.842   5.504 -31.954  1.00 86.50           O  
ATOM   2073  CB  LYS A 126     -26.130   6.379 -33.780  1.00 86.50           C  
ATOM   2074  CG  LYS A 126     -27.148   6.150 -34.905  1.00 86.50           C  
ATOM   2075  CD  LYS A 126     -26.405   5.844 -36.210  1.00 86.50           C  
ATOM   2076  CE  LYS A 126     -27.393   5.599 -37.354  1.00 86.50           C  
ATOM   2077  NZ  LYS A 126     -26.674   5.221 -38.596  1.00 86.50           N1+
ATOM   2078  H   LYS A 126     -24.788   6.941 -31.753  1.00 86.50           H  
ATOM   2079  HA  LYS A 126     -27.487   7.476 -32.522  1.00 86.50           H  
ATOM   2080  HB2 LYS A 126     -25.486   5.502 -33.708  1.00 86.50           H  
ATOM   2081  HB3 LYS A 126     -25.508   7.236 -34.038  1.00 86.50           H  
ATOM   2082  HG2 LYS A 126     -27.789   5.304 -34.658  1.00 86.50           H  
ATOM   2083  HG3 LYS A 126     -27.761   7.042 -35.030  1.00 86.50           H  
ATOM   2084  HD2 LYS A 126     -25.754   6.682 -36.459  1.00 86.50           H  
ATOM   2085  HD3 LYS A 126     -25.793   4.954 -36.063  1.00 86.50           H  
ATOM   2086  HE2 LYS A 126     -28.074   4.801 -37.058  1.00 86.50           H  
ATOM   2087  HE3 LYS A 126     -27.980   6.504 -37.511  1.00 86.50           H  
ATOM   2088  HZ1 LYS A 126     -27.321   5.052 -39.354  1.00 86.50           H  
ATOM   2089  HZ2 LYS A 126     -26.034   5.952 -38.871  1.00 86.50           H  
ATOM   2090  HZ3 LYS A 126     -26.135   4.382 -38.442  1.00 86.50           H  
ATOM   2091  N   ASP A 127     -26.962   4.398 -31.437  1.00 87.27           N  
ATOM   2092  CA  ASP A 127     -27.640   3.218 -30.893  1.00 87.27           C  
ATOM   2093  C   ASP A 127     -28.513   3.580 -29.685  1.00 87.27           C  
ATOM   2094  O   ASP A 127     -29.673   3.174 -29.603  1.00 87.27           O  
ATOM   2095  CB  ASP A 127     -26.608   2.142 -30.529  1.00 87.27           C  
ATOM   2096  CG  ASP A 127     -25.901   1.560 -31.759  1.00 87.27           C  
ATOM   2097  OD1 ASP A 127     -26.480   1.667 -32.868  1.00 87.27           O  
ATOM   2098  OD2 ASP A 127     -24.797   1.010 -31.564  1.00 87.27           O1-
ATOM   2099  H   ASP A 127     -25.957   4.365 -31.537  1.00 87.27           H  
ATOM   2100  HA  ASP A 127     -28.304   2.807 -31.654  1.00 87.27           H  
ATOM   2101  HB2 ASP A 127     -25.870   2.564 -29.848  1.00 87.27           H  
ATOM   2102  HB3 ASP A 127     -27.120   1.328 -30.014  1.00 87.27           H  
ATOM   2103  N   SER A 128     -28.015   4.442 -28.791  1.00 86.66           N  
ATOM   2104  CA  SER A 128     -28.797   4.919 -27.647  1.00 86.66           C  
ATOM   2105  C   SER A 128     -30.042   5.706 -28.078  1.00 86.66           C  
ATOM   2106  O   SER A 128     -31.097   5.586 -27.453  1.00 86.66           O  
ATOM   2107  CB  SER A 128     -27.918   5.747 -26.699  1.00 86.66           C  
ATOM   2108  OG  SER A 128     -27.792   7.101 -27.103  1.00 86.66           O  
ATOM   2109  H   SER A 128     -27.046   4.710 -28.882  1.00 86.66           H  
ATOM   2110  HA  SER A 128     -29.141   4.043 -27.097  1.00 86.66           H  
ATOM   2111  HB2 SER A 128     -26.931   5.292 -26.622  1.00 86.66           H  
ATOM   2112  HB3 SER A 128     -28.371   5.727 -25.707  1.00 86.66           H  
ATOM   2113  HG  SER A 128     -27.487   7.116 -28.013  1.00 86.66           H  
ATOM   2114  N   MET A 129     -29.947   6.495 -29.156  1.00 81.20           N  
ATOM   2115  CA  MET A 129     -31.076   7.241 -29.716  1.00 81.20           C  
ATOM   2116  C   MET A 129     -32.103   6.303 -30.347  1.00 81.20           C  
ATOM   2117  O   MET A 129     -33.297   6.480 -30.114  1.00 81.20           O  
ATOM   2118  CB  MET A 129     -30.593   8.264 -30.750  1.00 81.20           C  
ATOM   2119  CG  MET A 129     -29.865   9.444 -30.099  1.00 81.20           C  
ATOM   2120  SD  MET A 129     -29.184  10.644 -31.275  1.00 81.20           S  
ATOM   2121  CE  MET A 129     -30.697  11.270 -32.058  1.00 81.20           C  
ATOM   2122  H   MET A 129     -29.065   6.529 -29.645  1.00 81.20           H  
ATOM   2123  HA  MET A 129     -31.585   7.776 -28.914  1.00 81.20           H  
ATOM   2124  HB2 MET A 129     -29.931   7.785 -31.472  1.00 81.20           H  
ATOM   2125  HB3 MET A 129     -31.461   8.647 -31.287  1.00 81.20           H  
ATOM   2126  HG2 MET A 129     -30.557   9.963 -29.436  1.00 81.20           H  
ATOM   2127  HG3 MET A 129     -29.042   9.063 -29.495  1.00 81.20           H  
ATOM   2128  HE1 MET A 129     -31.386  11.632 -31.297  1.00 81.20           H  
ATOM   2129  HE2 MET A 129     -31.172  10.477 -32.638  1.00 81.20           H  
ATOM   2130  HE3 MET A 129     -30.440  12.090 -32.729  1.00 81.20           H  
ATOM   2131  N   ASN A 130     -31.653   5.275 -31.070  1.00 85.98           N  
ATOM   2132  CA  ASN A 130     -32.530   4.267 -31.665  1.00 85.98           C  
ATOM   2133  C   ASN A 130     -33.316   3.507 -30.590  1.00 85.98           C  
ATOM   2134  O   ASN A 130     -34.532   3.354 -30.703  1.00 85.98           O  
ATOM   2135  CB  ASN A 130     -31.683   3.300 -32.508  1.00 85.98           C  
ATOM   2136  CG  ASN A 130     -31.064   3.947 -33.732  1.00 85.98           C  
ATOM   2137  ND2 ASN A 130     -29.991   3.388 -34.240  1.00 85.98           N  
ATOM   2138  OD1 ASN A 130     -31.539   4.936 -34.267  1.00 85.98           O  
ATOM   2139  H   ASN A 130     -30.661   5.212 -31.250  1.00 85.98           H  
ATOM   2140  HA  ASN A 130     -33.255   4.758 -32.313  1.00 85.98           H  
ATOM   2141  HB2 ASN A 130     -30.889   2.874 -31.894  1.00 85.98           H  
ATOM   2142  HB3 ASN A 130     -32.313   2.482 -32.859  1.00 85.98           H  
ATOM   2143 HD21 ASN A 130     -29.532   2.620 -33.772  1.00 85.98           H  
ATOM   2144 HD22 ASN A 130     -29.574   3.857 -35.030  1.00 85.98           H  
ATOM   2145  N   ILE A 131     -32.647   3.090 -29.509  1.00 86.14           N  
ATOM   2146  CA  ILE A 131     -33.310   2.397 -28.397  1.00 86.14           C  
ATOM   2147  C   ILE A 131     -34.307   3.333 -27.700  1.00 86.14           C  
ATOM   2148  O   ILE A 131     -35.439   2.932 -27.438  1.00 86.14           O  
ATOM   2149  CB  ILE A 131     -32.282   1.803 -27.410  1.00 86.14           C  
ATOM   2150  CG1 ILE A 131     -31.384   0.746 -28.093  1.00 86.14           C  
ATOM   2151  CG2 ILE A 131     -33.029   1.143 -26.236  1.00 86.14           C  
ATOM   2152  CD1 ILE A 131     -30.140   0.381 -27.271  1.00 86.14           C  
ATOM   2153  H   ILE A 131     -31.643   3.202 -29.490  1.00 86.14           H  
ATOM   2154  HA  ILE A 131     -33.891   1.571 -28.809  1.00 86.14           H  
ATOM   2155  HB  ILE A 131     -31.654   2.609 -27.030  1.00 86.14           H  
ATOM   2156 HG12 ILE A 131     -31.038   1.113 -29.059  1.00 86.14           H  
ATOM   2157 HG13 ILE A 131     -31.964  -0.159 -28.281  1.00 86.14           H  
ATOM   2158 HG21 ILE A 131     -33.759   0.424 -26.609  1.00 86.14           H  
ATOM   2159 HG22 ILE A 131     -33.546   1.892 -25.636  1.00 86.14           H  
ATOM   2160 HG23 ILE A 131     -32.336   0.610 -25.586  1.00 86.14           H  
ATOM   2161 HD11 ILE A 131     -30.416  -0.144 -26.357  1.00 86.14           H  
ATOM   2162 HD12 ILE A 131     -29.580   1.283 -27.023  1.00 86.14           H  
ATOM   2163 HD13 ILE A 131     -29.504  -0.276 -27.864  1.00 86.14           H  
ATOM   2164  N   LYS A 132     -33.939   4.597 -27.446  1.00 81.62           N  
ATOM   2165  CA  LYS A 132     -34.861   5.594 -26.869  1.00 81.62           C  
ATOM   2166  C   LYS A 132     -36.084   5.833 -27.753  1.00 81.62           C  
ATOM   2167  O   LYS A 132     -37.194   5.884 -27.229  1.00 81.62           O  
ATOM   2168  CB  LYS A 132     -34.131   6.919 -26.628  1.00 81.62           C  
ATOM   2169  CG  LYS A 132     -33.242   6.868 -25.383  1.00 81.62           C  
ATOM   2170  CD  LYS A 132     -32.390   8.137 -25.318  1.00 81.62           C  
ATOM   2171  CE  LYS A 132     -31.467   8.085 -24.102  1.00 81.62           C  
ATOM   2172  NZ  LYS A 132     -30.532   9.233 -24.097  1.00 81.62           N1+
ATOM   2173  H   LYS A 132     -33.000   4.877 -27.687  1.00 81.62           H  
ATOM   2174  HA  LYS A 132     -35.248   5.217 -25.922  1.00 81.62           H  
ATOM   2175  HB2 LYS A 132     -34.867   7.710 -26.487  1.00 81.62           H  
ATOM   2176  HB3 LYS A 132     -33.535   7.164 -27.508  1.00 81.62           H  
ATOM   2177  HG2 LYS A 132     -32.591   5.993 -25.422  1.00 81.62           H  
ATOM   2178  HG3 LYS A 132     -33.867   6.797 -24.494  1.00 81.62           H  
ATOM   2179  HD2 LYS A 132     -33.042   9.009 -25.256  1.00 81.62           H  
ATOM   2180  HD3 LYS A 132     -31.791   8.201 -26.227  1.00 81.62           H  
ATOM   2181  HE2 LYS A 132     -32.075   8.074 -23.198  1.00 81.62           H  
ATOM   2182  HE3 LYS A 132     -30.904   7.152 -24.144  1.00 81.62           H  
ATOM   2183  HZ1 LYS A 132     -29.928   9.186 -23.289  1.00 81.62           H  
ATOM   2184  HZ2 LYS A 132     -29.959   9.200 -24.928  1.00 81.62           H  
ATOM   2185  HZ3 LYS A 132     -31.044  10.103 -24.089  1.00 81.62           H  
ATOM   2186  N   ALA A 133     -35.900   5.947 -29.068  1.00 74.14           N  
ATOM   2187  CA  ALA A 133     -36.997   6.104 -30.017  1.00 74.14           C  
ATOM   2188  C   ALA A 133     -37.926   4.880 -30.009  1.00 74.14           C  
ATOM   2189  O   ALA A 133     -39.145   5.038 -29.994  1.00 74.14           O  
ATOM   2190  CB  ALA A 133     -36.409   6.363 -31.409  1.00 74.14           C  
ATOM   2191  H   ALA A 133     -34.958   5.924 -29.430  1.00 74.14           H  
ATOM   2192  HA  ALA A 133     -37.594   6.970 -29.729  1.00 74.14           H  
ATOM   2193  HB1 ALA A 133     -35.805   5.515 -31.729  1.00 74.14           H  
ATOM   2194  HB2 ALA A 133     -35.787   7.258 -31.389  1.00 74.14           H  
ATOM   2195  HB3 ALA A 133     -37.218   6.513 -32.124  1.00 74.14           H  
ATOM   2196  N   HIS A 134     -37.364   3.670 -29.940  1.00 81.25           N  
ATOM   2197  CA  HIS A 134     -38.145   2.438 -29.846  1.00 81.25           C  
ATOM   2198  C   HIS A 134     -38.945   2.362 -28.536  1.00 81.25           C  
ATOM   2199  O   HIS A 134     -40.139   2.072 -28.565  1.00 81.25           O  
ATOM   2200  CB  HIS A 134     -37.203   1.239 -30.009  1.00 81.25           C  
ATOM   2201  CG  HIS A 134     -37.890  -0.097 -30.148  1.00 81.25           C  
ATOM   2202  CD2 HIS A 134     -39.217  -0.349 -30.397  1.00 81.25           C  
ATOM   2203  ND1 HIS A 134     -37.254  -1.317 -30.112  1.00 81.25           N  
ATOM   2204  CE1 HIS A 134     -38.169  -2.274 -30.329  1.00 81.25           C  
ATOM   2205  NE2 HIS A 134     -39.381  -1.733 -30.500  1.00 81.25           N  
ATOM   2206  H   HIS A 134     -36.359   3.596 -30.002  1.00 81.25           H  
ATOM   2207  HA  HIS A 134     -38.861   2.428 -30.666  1.00 81.25           H  
ATOM   2208  HB2 HIS A 134     -36.601   1.391 -30.905  1.00 81.25           H  
ATOM   2209  HB3 HIS A 134     -36.526   1.192 -29.157  1.00 81.25           H  
ATOM   2210  HD1 HIS A 134     -36.266  -1.468 -29.963  1.00 81.25           H  
ATOM   2211  HD2 HIS A 134     -40.002   0.384 -30.512  1.00 81.25           H  
ATOM   2212  HE1 HIS A 134     -37.965  -3.334 -30.363  1.00 81.25           H  
ATOM   2213  N   ILE A 135     -38.328   2.698 -27.397  1.00 81.73           N  
ATOM   2214  CA  ILE A 135     -39.028   2.797 -26.107  1.00 81.73           C  
ATOM   2215  C   ILE A 135     -40.186   3.795 -26.206  1.00 81.73           C  
ATOM   2216  O   ILE A 135     -41.297   3.490 -25.780  1.00 81.73           O  
ATOM   2217  CB  ILE A 135     -38.042   3.186 -24.978  1.00 81.73           C  
ATOM   2218  CG1 ILE A 135     -37.083   2.014 -24.683  1.00 81.73           C  
ATOM   2219  CG2 ILE A 135     -38.788   3.589 -23.690  1.00 81.73           C  
ATOM   2220  CD1 ILE A 135     -35.896   2.383 -23.782  1.00 81.73           C  
ATOM   2221  H   ILE A 135     -37.339   2.906 -27.433  1.00 81.73           H  
ATOM   2222  HA  ILE A 135     -39.466   1.828 -25.868  1.00 81.73           H  
ATOM   2223  HB  ILE A 135     -37.455   4.042 -25.309  1.00 81.73           H  
ATOM   2224 HG12 ILE A 135     -37.642   1.202 -24.218  1.00 81.73           H  
ATOM   2225 HG13 ILE A 135     -36.673   1.639 -25.620  1.00 81.73           H  
ATOM   2226 HG21 ILE A 135     -39.362   4.501 -23.853  1.00 81.73           H  
ATOM   2227 HG22 ILE A 135     -39.471   2.794 -23.389  1.00 81.73           H  
ATOM   2228 HG23 ILE A 135     -38.090   3.794 -22.879  1.00 81.73           H  
ATOM   2229 HD11 ILE A 135     -36.230   2.600 -22.768  1.00 81.73           H  
ATOM   2230 HD12 ILE A 135     -35.201   1.545 -23.739  1.00 81.73           H  
ATOM   2231 HD13 ILE A 135     -35.376   3.250 -24.192  1.00 81.73           H  
ATOM   2232  N   HIS A 136     -39.945   4.971 -26.789  1.00 71.85           N  
ATOM   2233  CA  HIS A 136     -40.961   6.013 -26.912  1.00 71.85           C  
ATOM   2234  C   HIS A 136     -42.144   5.571 -27.784  1.00 71.85           C  
ATOM   2235  O   HIS A 136     -43.292   5.752 -27.393  1.00 71.85           O  
ATOM   2236  CB  HIS A 136     -40.296   7.286 -27.449  1.00 71.85           C  
ATOM   2237  CG  HIS A 136     -41.112   8.519 -27.181  1.00 71.85           C  
ATOM   2238  CD2 HIS A 136     -41.778   9.285 -28.099  1.00 71.85           C  
ATOM   2239  ND1 HIS A 136     -41.310   9.098 -25.948  1.00 71.85           N  
ATOM   2240  CE1 HIS A 136     -42.074  10.189 -26.120  1.00 71.85           C  
ATOM   2241  NE2 HIS A 136     -42.360  10.356 -27.417  1.00 71.85           N  
ATOM   2242  H   HIS A 136     -39.012   5.169 -27.122  1.00 71.85           H  
ATOM   2243  HA  HIS A 136     -41.357   6.222 -25.918  1.00 71.85           H  
ATOM   2244  HB2 HIS A 136     -39.335   7.425 -26.954  1.00 71.85           H  
ATOM   2245  HB3 HIS A 136     -40.115   7.189 -28.519  1.00 71.85           H  
ATOM   2246  HD1 HIS A 136     -41.004   8.735 -25.056  1.00 71.85           H  
ATOM   2247  HD2 HIS A 136     -41.833   9.105 -29.162  1.00 71.85           H  
ATOM   2248  HE1 HIS A 136     -42.427  10.840 -25.333  1.00 71.85           H  
ATOM   2249  N   MET A 137     -41.868   4.915 -28.913  1.00 76.08           N  
ATOM   2250  CA  MET A 137     -42.889   4.354 -29.802  1.00 76.08           C  
ATOM   2251  C   MET A 137     -43.785   3.335 -29.087  1.00 76.08           C  
ATOM   2252  O   MET A 137     -45.003   3.362 -29.245  1.00 76.08           O  
ATOM   2253  CB  MET A 137     -42.172   3.698 -30.988  1.00 76.08           C  
ATOM   2254  CG  MET A 137     -43.117   3.226 -32.097  1.00 76.08           C  
ATOM   2255  SD  MET A 137     -42.344   2.103 -33.299  1.00 76.08           S  
ATOM   2256  CE  MET A 137     -40.837   3.016 -33.729  1.00 76.08           C  
ATOM   2257  H   MET A 137     -40.899   4.806 -29.178  1.00 76.08           H  
ATOM   2258  HA  MET A 137     -43.526   5.161 -30.168  1.00 76.08           H  
ATOM   2259  HB2 MET A 137     -41.601   2.842 -30.629  1.00 76.08           H  
ATOM   2260  HB3 MET A 137     -41.476   4.420 -31.415  1.00 76.08           H  
ATOM   2261  HG2 MET A 137     -43.503   4.099 -32.622  1.00 76.08           H  
ATOM   2262  HG3 MET A 137     -43.963   2.699 -31.655  1.00 76.08           H  
ATOM   2263  HE1 MET A 137     -41.099   4.018 -34.065  1.00 76.08           H  
ATOM   2264  HE2 MET A 137     -40.179   3.078 -32.863  1.00 76.08           H  
ATOM   2265  HE3 MET A 137     -40.317   2.492 -34.532  1.00 76.08           H  
ATOM   2266  N   LEU A 138     -43.196   2.447 -28.279  1.00 79.78           N  
ATOM   2267  CA  LEU A 138     -43.969   1.448 -27.540  1.00 79.78           C  
ATOM   2268  C   LEU A 138     -44.788   2.063 -26.403  1.00 79.78           C  
ATOM   2269  O   LEU A 138     -45.918   1.636 -26.178  1.00 79.78           O  
ATOM   2270  CB  LEU A 138     -43.040   0.357 -26.998  1.00 79.78           C  
ATOM   2271  CG  LEU A 138     -42.394  -0.539 -28.062  1.00 79.78           C  
ATOM   2272  CD1 LEU A 138     -41.511  -1.553 -27.342  1.00 79.78           C  
ATOM   2273  CD2 LEU A 138     -43.431  -1.304 -28.885  1.00 79.78           C  
ATOM   2274  H   LEU A 138     -42.191   2.458 -28.188  1.00 79.78           H  
ATOM   2275  HA  LEU A 138     -44.695   0.993 -28.215  1.00 79.78           H  
ATOM   2276  HB2 LEU A 138     -43.634  -0.286 -26.348  1.00 79.78           H  
ATOM   2277  HB3 LEU A 138     -42.260   0.827 -26.397  1.00 79.78           H  
ATOM   2278  HG  LEU A 138     -41.775   0.056 -28.733  1.00 79.78           H  
ATOM   2279 HD11 LEU A 138     -42.122  -2.184 -26.696  1.00 79.78           H  
ATOM   2280 HD12 LEU A 138     -40.989  -2.164 -28.079  1.00 79.78           H  
ATOM   2281 HD13 LEU A 138     -40.779  -1.017 -26.738  1.00 79.78           H  
ATOM   2282 HD21 LEU A 138     -42.931  -2.049 -29.505  1.00 79.78           H  
ATOM   2283 HD22 LEU A 138     -43.955  -0.612 -29.546  1.00 79.78           H  
ATOM   2284 HD23 LEU A 138     -44.151  -1.786 -28.225  1.00 79.78           H  
ATOM   2285  N   LEU A 139     -44.251   3.067 -25.705  1.00 80.92           N  
ATOM   2286  CA  LEU A 139     -44.996   3.795 -24.673  1.00 80.92           C  
ATOM   2287  C   LEU A 139     -46.195   4.553 -25.260  1.00 80.92           C  
ATOM   2288  O   LEU A 139     -47.271   4.530 -24.665  1.00 80.92           O  
ATOM   2289  CB  LEU A 139     -44.051   4.752 -23.928  1.00 80.92           C  
ATOM   2290  CG  LEU A 139     -43.062   4.059 -22.973  1.00 80.92           C  
ATOM   2291  CD1 LEU A 139     -42.069   5.093 -22.437  1.00 80.92           C  
ATOM   2292  CD2 LEU A 139     -43.761   3.414 -21.773  1.00 80.92           C  
ATOM   2293  H   LEU A 139     -43.313   3.365 -25.931  1.00 80.92           H  
ATOM   2294  HA  LEU A 139     -45.412   3.075 -23.968  1.00 80.92           H  
ATOM   2295  HB2 LEU A 139     -43.496   5.333 -24.664  1.00 80.92           H  
ATOM   2296  HB3 LEU A 139     -44.654   5.449 -23.346  1.00 80.92           H  
ATOM   2297  HG  LEU A 139     -42.504   3.291 -23.507  1.00 80.92           H  
ATOM   2298 HD11 LEU A 139     -41.346   4.602 -21.786  1.00 80.92           H  
ATOM   2299 HD12 LEU A 139     -42.601   5.862 -21.877  1.00 80.92           H  
ATOM   2300 HD13 LEU A 139     -41.542   5.552 -23.273  1.00 80.92           H  
ATOM   2301 HD21 LEU A 139     -44.357   4.155 -21.241  1.00 80.92           H  
ATOM   2302 HD22 LEU A 139     -43.020   2.992 -21.095  1.00 80.92           H  
ATOM   2303 HD23 LEU A 139     -44.413   2.606 -22.104  1.00 80.92           H  
ATOM   2304  N   GLU A 140     -46.041   5.166 -26.435  1.00 71.95           N  
ATOM   2305  CA  GLU A 140     -47.154   5.778 -27.178  1.00 71.95           C  
ATOM   2306  C   GLU A 140     -48.207   4.729 -27.571  1.00 71.95           C  
ATOM   2307  O   GLU A 140     -49.385   4.894 -27.255  1.00 71.95           O  
ATOM   2308  CB  GLU A 140     -46.606   6.516 -28.411  1.00 71.95           C  
ATOM   2309  CG  GLU A 140     -46.090   7.929 -28.080  1.00 71.95           C  
ATOM   2310  CD  GLU A 140     -47.230   8.947 -27.895  1.00 71.95           C  
ATOM   2311  OE1 GLU A 140     -47.281   9.612 -26.830  1.00 71.95           O  
ATOM   2312  OE2 GLU A 140     -48.057   9.059 -28.822  1.00 71.95           O1-
ATOM   2313  H   GLU A 140     -45.122   5.201 -26.853  1.00 71.95           H  
ATOM   2314  HA  GLU A 140     -47.663   6.503 -26.544  1.00 71.95           H  
ATOM   2315  HB2 GLU A 140     -47.385   6.587 -29.169  1.00 71.95           H  
ATOM   2316  HB3 GLU A 140     -45.791   5.935 -28.843  1.00 71.95           H  
ATOM   2317  HG2 GLU A 140     -45.457   8.263 -28.904  1.00 71.95           H  
ATOM   2318  HG3 GLU A 140     -45.465   7.888 -27.188  1.00 71.95           H  
ATOM   2319  N   GLY A 141     -47.794   3.588 -28.137  1.00 75.44           N  
ATOM   2320  CA  GLY A 141     -48.724   2.506 -28.488  1.00 75.44           C  
ATOM   2321  C   GLY A 141     -49.469   1.912 -27.282  1.00 75.44           C  
ATOM   2322  O   GLY A 141     -50.651   1.574 -27.371  1.00 75.44           O  
ATOM   2323  H   GLY A 141     -46.822   3.504 -28.397  1.00 75.44           H  
ATOM   2324  HA2 GLY A 141     -48.163   1.706 -28.971  1.00 75.44           H  
ATOM   2325  HA3 GLY A 141     -49.462   2.888 -29.193  1.00 75.44           H  
ATOM   2326  N   LEU A 142     -48.812   1.820 -26.122  1.00 80.95           N  
ATOM   2327  CA  LEU A 142     -49.447   1.420 -24.862  1.00 80.95           C  
ATOM   2328  C   LEU A 142     -50.494   2.439 -24.398  1.00 80.95           C  
ATOM   2329  O   LEU A 142     -51.583   2.058 -23.961  1.00 80.95           O  
ATOM   2330  CB  LEU A 142     -48.365   1.250 -23.782  1.00 80.95           C  
ATOM   2331  CG  LEU A 142     -47.642  -0.105 -23.822  1.00 80.95           C  
ATOM   2332  CD1 LEU A 142     -46.550  -0.117 -22.752  1.00 80.95           C  
ATOM   2333  CD2 LEU A 142     -48.631  -1.239 -23.545  1.00 80.95           C  
ATOM   2334  H   LEU A 142     -47.833   2.073 -26.111  1.00 80.95           H  
ATOM   2335  HA  LEU A 142     -49.978   0.480 -25.011  1.00 80.95           H  
ATOM   2336  HB2 LEU A 142     -48.829   1.358 -22.802  1.00 80.95           H  
ATOM   2337  HB3 LEU A 142     -47.632   2.050 -23.878  1.00 80.95           H  
ATOM   2338  HG  LEU A 142     -47.179  -0.267 -24.795  1.00 80.95           H  
ATOM   2339 HD11 LEU A 142     -46.023  -1.071 -22.763  1.00 80.95           H  
ATOM   2340 HD12 LEU A 142     -46.990   0.033 -21.766  1.00 80.95           H  
ATOM   2341 HD13 LEU A 142     -45.836   0.681 -22.955  1.00 80.95           H  
ATOM   2342 HD21 LEU A 142     -48.116  -2.076 -23.074  1.00 80.95           H  
ATOM   2343 HD22 LEU A 142     -49.092  -1.564 -24.478  1.00 80.95           H  
ATOM   2344 HD23 LEU A 142     -49.400  -0.894 -22.855  1.00 80.95           H  
ATOM   2345  N   ARG A 143     -50.183   3.730 -24.526  1.00 74.75           N  
ATOM   2346  CA  ARG A 143     -51.086   4.823 -24.165  1.00 74.75           C  
ATOM   2347  C   ARG A 143     -52.328   4.844 -25.056  1.00 74.75           C  
ATOM   2348  O   ARG A 143     -53.435   5.025 -24.547  1.00 74.75           O  
ATOM   2349  CB  ARG A 143     -50.283   6.125 -24.238  1.00 74.75           C  
ATOM   2350  CG  ARG A 143     -50.970   7.276 -23.506  1.00 74.75           C  
ATOM   2351  CD  ARG A 143     -50.075   8.509 -23.630  1.00 74.75           C  
ATOM   2352  NE  ARG A 143     -50.635   9.657 -22.899  1.00 74.75           N  
ATOM   2353  CZ  ARG A 143     -50.246  10.909 -23.055  1.00 74.75           C  
ATOM   2354  NH1 ARG A 143     -49.309  11.244 -23.901  1.00 74.75           N1+
ATOM   2355  NH2 ARG A 143     -50.807  11.855 -22.353  1.00 74.75           N  
ATOM   2356  H   ARG A 143     -49.276   3.961 -24.904  1.00 74.75           H  
ATOM   2357  HA  ARG A 143     -51.427   4.663 -23.142  1.00 74.75           H  
ATOM   2358  HB2 ARG A 143     -50.121   6.401 -25.280  1.00 74.75           H  
ATOM   2359  HB3 ARG A 143     -49.312   5.965 -23.771  1.00 74.75           H  
ATOM   2360  HG2 ARG A 143     -51.100   7.016 -22.456  1.00 74.75           H  
ATOM   2361  HG3 ARG A 143     -51.940   7.480 -23.959  1.00 74.75           H  
ATOM   2362  HD2 ARG A 143     -49.086   8.275 -23.234  1.00 74.75           H  
ATOM   2363  HD3 ARG A 143     -49.971   8.752 -24.687  1.00 74.75           H  
ATOM   2364  HE  ARG A 143     -51.374   9.463 -22.240  1.00 74.75           H  
ATOM   2365 HH11 ARG A 143     -49.054  12.206 -24.074  1.00 74.75           H  
ATOM   2366 HH12 ARG A 143     -48.915  10.544 -24.514  1.00 74.75           H  
ATOM   2367 HH21 ARG A 143     -51.546  11.633 -21.702  1.00 74.75           H  
ATOM   2368 HH22 ARG A 143     -50.512  12.810 -22.499  1.00 74.75           H  
ATOM   2369  N   GLU A 144     -52.171   4.588 -26.354  1.00 71.89           N  
ATOM   2370  CA  GLU A 144     -53.288   4.430 -27.295  1.00 71.89           C  
ATOM   2371  C   GLU A 144     -54.184   3.235 -26.928  1.00 71.89           C  
ATOM   2372  O   GLU A 144     -55.410   3.363 -26.882  1.00 71.89           O  
ATOM   2373  CB  GLU A 144     -52.760   4.251 -28.725  1.00 71.89           C  
ATOM   2374  CG  GLU A 144     -52.173   5.538 -29.326  1.00 71.89           C  
ATOM   2375  CD  GLU A 144     -51.712   5.348 -30.783  1.00 71.89           C  
ATOM   2376  OE1 GLU A 144     -51.415   6.373 -31.434  1.00 71.89           O  
ATOM   2377  OE2 GLU A 144     -51.713   4.190 -31.269  1.00 71.89           O1-
ATOM   2378  H   GLU A 144     -51.230   4.526 -26.715  1.00 71.89           H  
ATOM   2379  HA  GLU A 144     -53.914   5.322 -27.270  1.00 71.89           H  
ATOM   2380  HB2 GLU A 144     -52.006   3.464 -28.732  1.00 71.89           H  
ATOM   2381  HB3 GLU A 144     -53.593   3.934 -29.353  1.00 71.89           H  
ATOM   2382  HG2 GLU A 144     -51.332   5.873 -28.719  1.00 71.89           H  
ATOM   2383  HG3 GLU A 144     -52.941   6.311 -29.291  1.00 71.89           H  
ATOM   2384  N   LEU A 145     -53.589   2.084 -26.591  1.00 70.30           N  
ATOM   2385  CA  LEU A 145     -54.331   0.889 -26.172  1.00 70.30           C  
ATOM   2386  C   LEU A 145     -55.151   1.122 -24.896  1.00 70.30           C  
ATOM   2387  O   LEU A 145     -56.318   0.729 -24.834  1.00 70.30           O  
ATOM   2388  CB  LEU A 145     -53.351  -0.282 -25.972  1.00 70.30           C  
ATOM   2389  CG  LEU A 145     -52.976  -1.010 -27.271  1.00 70.30           C  
ATOM   2390  CD1 LEU A 145     -51.799  -1.951 -27.011  1.00 70.30           C  
ATOM   2391  CD2 LEU A 145     -54.143  -1.858 -27.795  1.00 70.30           C  
ATOM   2392  H   LEU A 145     -52.583   2.031 -26.673  1.00 70.30           H  
ATOM   2393  HA  LEU A 145     -55.050   0.642 -26.953  1.00 70.30           H  
ATOM   2394  HB2 LEU A 145     -53.794  -1.007 -25.290  1.00 70.30           H  
ATOM   2395  HB3 LEU A 145     -52.445   0.095 -25.497  1.00 70.30           H  
ATOM   2396  HG  LEU A 145     -52.687  -0.288 -28.036  1.00 70.30           H  
ATOM   2397 HD11 LEU A 145     -50.943  -1.362 -26.681  1.00 70.30           H  
ATOM   2398 HD12 LEU A 145     -51.522  -2.464 -27.932  1.00 70.30           H  
ATOM   2399 HD13 LEU A 145     -52.054  -2.675 -26.237  1.00 70.30           H  
ATOM   2400 HD21 LEU A 145     -54.979  -1.213 -28.065  1.00 70.30           H  
ATOM   2401 HD22 LEU A 145     -53.826  -2.395 -28.689  1.00 70.30           H  
ATOM   2402 HD23 LEU A 145     -54.463  -2.568 -27.031  1.00 70.30           H  
ATOM   2403  N   GLN A 146     -54.566   1.776 -23.890  1.00 66.73           N  
ATOM   2404  CA  GLN A 146     -55.264   2.122 -22.647  1.00 66.73           C  
ATOM   2405  C   GLN A 146     -56.363   3.172 -22.877  1.00 66.73           C  
ATOM   2406  O   GLN A 146     -57.434   3.092 -22.272  1.00 66.73           O  
ATOM   2407  CB  GLN A 146     -54.245   2.626 -21.618  1.00 66.73           C  
ATOM   2408  CG  GLN A 146     -53.371   1.495 -21.050  1.00 66.73           C  
ATOM   2409  CD  GLN A 146     -52.333   2.003 -20.051  1.00 66.73           C  
ATOM   2410  NE2 GLN A 146     -51.750   1.135 -19.256  1.00 66.73           N  
ATOM   2411  OE1 GLN A 146     -52.029   3.183 -19.965  1.00 66.73           O  
ATOM   2412  H   GLN A 146     -53.599   2.048 -23.995  1.00 66.73           H  
ATOM   2413  HA  GLN A 146     -55.751   1.232 -22.250  1.00 66.73           H  
ATOM   2414  HB2 GLN A 146     -53.614   3.385 -22.079  1.00 66.73           H  
ATOM   2415  HB3 GLN A 146     -54.783   3.086 -20.788  1.00 66.73           H  
ATOM   2416  HG2 GLN A 146     -54.013   0.768 -20.550  1.00 66.73           H  
ATOM   2417  HG3 GLN A 146     -52.846   0.986 -21.858  1.00 66.73           H  
ATOM   2418 HE21 GLN A 146     -50.986   1.478 -18.692  1.00 66.73           H  
ATOM   2419 HE22 GLN A 146     -51.899   0.140 -19.355  1.00 66.73           H  
ATOM   2420  N   GLY A 147     -56.138   4.125 -23.787  1.00 62.99           N  
ATOM   2421  CA  GLY A 147     -57.144   5.110 -24.189  1.00 62.99           C  
ATOM   2422  C   GLY A 147     -58.385   4.472 -24.822  1.00 62.99           C  
ATOM   2423  O   GLY A 147     -59.508   4.852 -24.495  1.00 62.99           O  
ATOM   2424  H   GLY A 147     -55.228   4.171 -24.222  1.00 62.99           H  
ATOM   2425  HA2 GLY A 147     -57.454   5.691 -23.320  1.00 62.99           H  
ATOM   2426  HA3 GLY A 147     -56.697   5.781 -24.921  1.00 62.99           H  
ATOM   2427  N   LEU A 148     -58.200   3.455 -25.671  1.00 56.14           N  
ATOM   2428  CA  LEU A 148     -59.298   2.731 -26.322  1.00 56.14           C  
ATOM   2429  C   LEU A 148     -60.144   1.903 -25.344  1.00 56.14           C  
ATOM   2430  O   LEU A 148     -61.359   1.814 -25.511  1.00 56.14           O  
ATOM   2431  CB  LEU A 148     -58.720   1.820 -27.419  1.00 56.14           C  
ATOM   2432  CG  LEU A 148     -58.213   2.568 -28.666  1.00 56.14           C  
ATOM   2433  CD1 LEU A 148     -57.467   1.588 -29.570  1.00 56.14           C  
ATOM   2434  CD2 LEU A 148     -59.363   3.181 -29.471  1.00 56.14           C  
ATOM   2435  H   LEU A 148     -57.251   3.218 -25.921  1.00 56.14           H  
ATOM   2436  HA  LEU A 148     -59.978   3.455 -26.772  1.00 56.14           H  
ATOM   2437  HB2 LEU A 148     -57.900   1.243 -26.992  1.00 56.14           H  
ATOM   2438  HB3 LEU A 148     -59.489   1.116 -27.735  1.00 56.14           H  
ATOM   2439  HG  LEU A 148     -57.530   3.366 -28.374  1.00 56.14           H  
ATOM   2440 HD11 LEU A 148     -57.089   2.115 -30.446  1.00 56.14           H  
ATOM   2441 HD12 LEU A 148     -56.611   1.180 -29.030  1.00 56.14           H  
ATOM   2442 HD13 LEU A 148     -58.126   0.778 -29.884  1.00 56.14           H  
ATOM   2443 HD21 LEU A 148     -60.085   2.410 -29.745  1.00 56.14           H  
ATOM   2444 HD22 LEU A 148     -59.859   3.957 -28.887  1.00 56.14           H  
ATOM   2445 HD23 LEU A 148     -58.964   3.641 -30.374  1.00 56.14           H  
ATOM   2446  N   GLN A 149     -59.528   1.308 -24.319  1.00 53.94           N  
ATOM   2447  CA  GLN A 149     -60.249   0.497 -23.330  1.00 53.94           C  
ATOM   2448  C   GLN A 149     -61.178   1.310 -22.422  1.00 53.94           C  
ATOM   2449  O   GLN A 149     -62.171   0.776 -21.933  1.00 53.94           O  
ATOM   2450  CB  GLN A 149     -59.250  -0.270 -22.461  1.00 53.94           C  
ATOM   2451  CG  GLN A 149     -58.632  -1.465 -23.191  1.00 53.94           C  
ATOM   2452  CD  GLN A 149     -57.834  -2.334 -22.229  1.00 53.94           C  
ATOM   2453  NE2 GLN A 149     -57.736  -3.615 -22.476  1.00 53.94           N  
ATOM   2454  OE1 GLN A 149     -57.320  -1.914 -21.211  1.00 53.94           O  
ATOM   2455  H   GLN A 149     -58.526   1.410 -24.234  1.00 53.94           H  
ATOM   2456  HA  GLN A 149     -60.882  -0.219 -23.855  1.00 53.94           H  
ATOM   2457  HB2 GLN A 149     -58.466   0.403 -22.115  1.00 53.94           H  
ATOM   2458  HB3 GLN A 149     -59.778  -0.653 -21.587  1.00 53.94           H  
ATOM   2459  HG2 GLN A 149     -57.976  -1.122 -23.992  1.00 53.94           H  
ATOM   2460  HG3 GLN A 149     -59.429  -2.067 -23.629  1.00 53.94           H  
ATOM   2461 HE21 GLN A 149     -58.177  -4.024 -23.287  1.00 53.94           H  
ATOM   2462 HE22 GLN A 149     -57.241  -4.149 -21.776  1.00 53.94           H  
ATOM   2463  N   ASN A 150     -60.883   2.593 -22.208  1.00 49.49           N  
ATOM   2464  CA  ASN A 150     -61.655   3.465 -21.325  1.00 49.49           C  
ATOM   2465  C   ASN A 150     -62.917   4.067 -21.973  1.00 49.49           C  
ATOM   2466  O   ASN A 150     -63.577   4.886 -21.336  1.00 49.49           O  
ATOM   2467  CB  ASN A 150     -60.715   4.538 -20.745  1.00 49.49           C  
ATOM   2468  CG  ASN A 150     -59.884   4.036 -19.579  1.00 49.49           C  
ATOM   2469  ND2 ASN A 150     -58.732   4.620 -19.354  1.00 49.49           N  
ATOM   2470  OD1 ASN A 150     -60.264   3.155 -18.826  1.00 49.49           O  
ATOM   2471  H   ASN A 150     -60.043   2.964 -22.631  1.00 49.49           H  
ATOM   2472  HA  ASN A 150     -62.033   2.864 -20.497  1.00 49.49           H  
ATOM   2473  HB2 ASN A 150     -61.298   5.377 -20.367  1.00 49.49           H  
ATOM   2474  HB3 ASN A 150     -60.061   4.914 -21.533  1.00 49.49           H  
ATOM   2475 HD21 ASN A 150     -58.174   4.214 -18.617  1.00 49.49           H  
ATOM   2476 HD22 ASN A 150     -58.351   5.259 -20.037  1.00 49.49           H  
ATOM   2477  N   PHE A 151     -63.286   3.698 -23.207  1.00 43.71           N  
ATOM   2478  CA  PHE A 151     -64.543   4.161 -23.804  1.00 43.71           C  
ATOM   2479  C   PHE A 151     -65.753   3.427 -23.190  1.00 43.71           C  
ATOM   2480  O   PHE A 151     -65.908   2.223 -23.406  1.00 43.71           O  
ATOM   2481  CB  PHE A 151     -64.513   4.032 -25.335  1.00 43.71           C  
ATOM   2482  CG  PHE A 151     -64.106   5.317 -26.029  1.00 43.71           C  
ATOM   2483  CD1 PHE A 151     -65.088   6.265 -26.383  1.00 43.71           C  
ATOM   2484  CD2 PHE A 151     -62.750   5.586 -26.287  1.00 43.71           C  
ATOM   2485  CE1 PHE A 151     -64.714   7.471 -27.006  1.00 43.71           C  
ATOM   2486  CE2 PHE A 151     -62.378   6.790 -26.912  1.00 43.71           C  
ATOM   2487  CZ  PHE A 151     -63.358   7.732 -27.272  1.00 43.71           C  
ATOM   2488  H   PHE A 151     -62.733   3.013 -23.701  1.00 43.71           H  
ATOM   2489  HA  PHE A 151     -64.631   5.226 -23.589  1.00 43.71           H  
ATOM   2490  HB2 PHE A 151     -65.508   3.765 -25.689  1.00 43.71           H  
ATOM   2491  HB3 PHE A 151     -63.844   3.223 -25.630  1.00 43.71           H  
ATOM   2492  HD1 PHE A 151     -66.127   6.065 -26.171  1.00 43.71           H  
ATOM   2493  HD2 PHE A 151     -61.991   4.876 -25.994  1.00 43.71           H  
ATOM   2494  HE1 PHE A 151     -65.466   8.198 -27.274  1.00 43.71           H  
ATOM   2495  HE2 PHE A 151     -61.334   6.994 -27.100  1.00 43.71           H  
ATOM   2496  HZ  PHE A 151     -63.064   8.657 -27.744  1.00 43.71           H  
ATOM   2497  N   PRO A 152     -66.655   4.117 -22.462  1.00 44.18           N  
ATOM   2498  CA  PRO A 152     -67.894   3.509 -21.993  1.00 44.18           C  
ATOM   2499  C   PRO A 152     -68.817   3.208 -23.182  1.00 44.18           C  
ATOM   2500  O   PRO A 152     -69.007   4.045 -24.068  1.00 44.18           O  
ATOM   2501  CB  PRO A 152     -68.497   4.514 -21.006  1.00 44.18           C  
ATOM   2502  CG  PRO A 152     -67.965   5.861 -21.493  1.00 44.18           C  
ATOM   2503  CD  PRO A 152     -66.596   5.520 -22.071  1.00 44.18           C  
ATOM   2504  HA  PRO A 152     -67.673   2.580 -21.469  1.00 44.18           H  
ATOM   2505  HB2 PRO A 152     -69.587   4.487 -21.000  1.00 44.18           H  
ATOM   2506  HB3 PRO A 152     -68.106   4.313 -20.008  1.00 44.18           H  
ATOM   2507  HG2 PRO A 152     -67.893   6.586 -20.683  1.00 44.18           H  
ATOM   2508  HG3 PRO A 152     -68.608   6.240 -22.288  1.00 44.18           H  
ATOM   2509  HD2 PRO A 152     -66.388   6.168 -22.923  1.00 44.18           H  
ATOM   2510  HD3 PRO A 152     -65.845   5.659 -21.294  1.00 44.18           H  
ATOM   2511  N   GLU A 153     -69.418   2.018 -23.206  1.00 40.48           N  
ATOM   2512  CA  GLU A 153     -70.384   1.656 -24.245  1.00 40.48           C  
ATOM   2513  C   GLU A 153     -71.641   2.519 -24.137  1.00 40.48           C  
ATOM   2514  O   GLU A 153     -72.279   2.567 -23.083  1.00 40.48           O  
ATOM   2515  CB  GLU A 153     -70.776   0.177 -24.160  1.00 40.48           C  
ATOM   2516  CG  GLU A 153     -69.572  -0.726 -24.397  1.00 40.48           C  
ATOM   2517  CD  GLU A 153     -70.032  -2.126 -24.748  1.00 40.48           C  
ATOM   2518  OE1 GLU A 153     -69.822  -2.520 -25.915  1.00 40.48           O  
ATOM   2519  OE2 GLU A 153     -70.574  -2.864 -23.888  1.00 40.48           O1-
ATOM   2520  H   GLU A 153     -69.214   1.348 -22.479  1.00 40.48           H  
ATOM   2521  HA  GLU A 153     -69.928   1.835 -25.219  1.00 40.48           H  
ATOM   2522  HB2 GLU A 153     -71.522  -0.020 -24.929  1.00 40.48           H  
ATOM   2523  HB3 GLU A 153     -71.215  -0.043 -23.187  1.00 40.48           H  
ATOM   2524  HG2 GLU A 153     -68.950  -0.755 -23.502  1.00 40.48           H  
ATOM   2525  HG3 GLU A 153     -68.976  -0.322 -25.217  1.00 40.48           H  
ATOM   2526  N   LYS A 154     -72.034   3.185 -25.229  1.00 40.05           N  
ATOM   2527  CA  LYS A 154     -73.357   3.810 -25.286  1.00 40.05           C  
ATOM   2528  C   LYS A 154     -74.431   2.712 -25.191  1.00 40.05           C  
ATOM   2529  O   LYS A 154     -74.348   1.746 -25.951  1.00 40.05           O  
ATOM   2530  CB  LYS A 154     -73.544   4.638 -26.566  1.00 40.05           C  
ATOM   2531  CG  LYS A 154     -72.964   6.052 -26.427  1.00 40.05           C  
ATOM   2532  CD  LYS A 154     -73.284   6.874 -27.682  1.00 40.05           C  
ATOM   2533  CE  LYS A 154     -72.813   8.320 -27.510  1.00 40.05           C  
ATOM   2534  NZ  LYS A 154     -73.134   9.128 -28.713  1.00 40.05           N1+
ATOM   2535  H   LYS A 154     -71.483   3.103 -26.072  1.00 40.05           H  
ATOM   2536  HA  LYS A 154     -73.448   4.464 -24.419  1.00 40.05           H  
ATOM   2537  HB2 LYS A 154     -73.091   4.122 -27.412  1.00 40.05           H  
ATOM   2538  HB3 LYS A 154     -74.612   4.729 -26.761  1.00 40.05           H  
ATOM   2539  HG2 LYS A 154     -73.409   6.540 -25.560  1.00 40.05           H  
ATOM   2540  HG3 LYS A 154     -71.884   5.995 -26.289  1.00 40.05           H  
ATOM   2541  HD2 LYS A 154     -74.360   6.859 -27.849  1.00 40.05           H  
ATOM   2542  HD3 LYS A 154     -72.786   6.419 -28.538  1.00 40.05           H  
ATOM   2543  HE2 LYS A 154     -71.738   8.316 -27.328  1.00 40.05           H  
ATOM   2544  HE3 LYS A 154     -73.301   8.739 -26.630  1.00 40.05           H  
ATOM   2545  HZ1 LYS A 154     -74.129   9.123 -28.878  1.00 40.05           H  
ATOM   2546  HZ2 LYS A 154     -72.675   8.741 -29.525  1.00 40.05           H  
ATOM   2547  HZ3 LYS A 154     -72.829  10.083 -28.590  1.00 40.05           H  
ATOM   2548  N   PRO A 155     -75.436   2.836 -24.303  1.00 35.11           N  
ATOM   2549  CA  PRO A 155     -76.570   1.919 -24.296  1.00 35.11           C  
ATOM   2550  C   PRO A 155     -77.340   2.028 -25.619  1.00 35.11           C  
ATOM   2551  O   PRO A 155     -77.427   3.110 -26.202  1.00 35.11           O  
ATOM   2552  CB  PRO A 155     -77.412   2.309 -23.075  1.00 35.11           C  
ATOM   2553  CG  PRO A 155     -77.064   3.779 -22.845  1.00 35.11           C  
ATOM   2554  CD  PRO A 155     -75.617   3.891 -23.318  1.00 35.11           C  
ATOM   2555  HA  PRO A 155     -76.214   0.896 -24.179  1.00 35.11           H  
ATOM   2556  HB2 PRO A 155     -77.086   1.726 -22.214  1.00 35.11           H  
ATOM   2557  HB3 PRO A 155     -78.478   2.166 -23.246  1.00 35.11           H  
ATOM   2558  HG2 PRO A 155     -77.699   4.402 -23.477  1.00 35.11           H  
ATOM   2559  HG3 PRO A 155     -77.172   4.065 -21.799  1.00 35.11           H  
ATOM   2560  HD2 PRO A 155     -75.450   4.878 -23.749  1.00 35.11           H  
ATOM   2561  HD3 PRO A 155     -74.940   3.720 -22.482  1.00 35.11           H  
ATOM   2562  N   HIS A 156     -77.891   0.909 -26.093  1.00 29.00           N  
ATOM   2563  CA  HIS A 156     -78.805   0.913 -27.232  1.00 29.00           C  
ATOM   2564  C   HIS A 156     -80.056   1.722 -26.873  1.00 29.00           C  
ATOM   2565  O   HIS A 156     -80.747   1.389 -25.908  1.00 29.00           O  
ATOM   2566  CB  HIS A 156     -79.190  -0.526 -27.615  1.00 29.00           C  
ATOM   2567  CG  HIS A 156     -78.144  -1.250 -28.423  1.00 29.00           C  
ATOM   2568  CD2 HIS A 156     -77.185  -2.115 -27.970  1.00 29.00           C  
ATOM   2569  ND1 HIS A 156     -78.016  -1.182 -29.789  1.00 29.00           N  
ATOM   2570  CE1 HIS A 156     -77.002  -1.986 -30.152  1.00 29.00           C  
ATOM   2571  NE2 HIS A 156     -76.462  -2.581 -29.075  1.00 29.00           N  
ATOM   2572  H   HIS A 156     -77.792   0.051 -25.571  1.00 29.00           H  
ATOM   2573  HA  HIS A 156     -78.324   1.386 -28.089  1.00 29.00           H  
ATOM   2574  HB2 HIS A 156     -79.425  -1.098 -26.717  1.00 29.00           H  
ATOM   2575  HB3 HIS A 156     -80.096  -0.486 -28.219  1.00 29.00           H  
ATOM   2576  HD1 HIS A 156     -78.609  -0.645 -30.404  1.00 29.00           H  
ATOM   2577  HD2 HIS A 156     -77.024  -2.400 -26.940  1.00 29.00           H  
ATOM   2578  HE1 HIS A 156     -76.674  -2.146 -31.169  1.00 29.00           H  
ATOM   2579  N   HIS A 157     -80.348   2.753 -27.662  1.00 22.37           N  
ATOM   2580  CA  HIS A 157     -81.736   2.981 -28.039  1.00 22.37           C  
ATOM   2581  C   HIS A 157     -82.052   2.118 -29.255  1.00 22.37           C  
ATOM   2582  O   HIS A 157     -81.139   1.953 -30.099  1.00 22.37           O  
ATOM   2583  CB  HIS A 157     -82.035   4.474 -28.251  1.00 22.37           C  
ATOM   2584  CG  HIS A 157     -82.606   5.133 -27.021  1.00 22.37           C  
ATOM   2585  CD2 HIS A 157     -82.417   6.420 -26.602  1.00 22.37           C  
ATOM   2586  ND1 HIS A 157     -83.484   4.550 -26.140  1.00 22.37           N  
ATOM   2587  CE1 HIS A 157     -83.804   5.455 -25.203  1.00 22.37           C  
ATOM   2588  NE2 HIS A 157     -83.176   6.617 -25.441  1.00 22.37           N  
ATOM   2589  OXT HIS A 157     -83.185   1.598 -29.249  1.00 22.37           O1-
ATOM   2590  H   HIS A 157     -79.698   2.941 -28.412  1.00 22.37           H  
ATOM   2591  HA  HIS A 157     -82.393   2.591 -27.262  1.00 22.37           H  
ATOM   2592  HB2 HIS A 157     -82.780   4.568 -29.041  1.00 22.37           H  
ATOM   2593  HB3 HIS A 157     -81.135   4.996 -28.576  1.00 22.37           H  
ATOM   2594  HD1 HIS A 157     -83.820   3.600 -26.209  1.00 22.37           H  
ATOM   2595  HD2 HIS A 157     -81.799   7.159 -27.092  1.00 22.37           H  
ATOM   2596  HE1 HIS A 157     -84.479   5.280 -24.378  1.00 22.37           H  
TER    2597      HIS A 157 
ATOM   2598  N   MET B   1     -62.024 -18.879  24.273  1.00 26.02           N  
ATOM   2599  CA  MET B   1     -61.475 -17.585  23.807  1.00 26.02           C  
ATOM   2600  C   MET B   1     -60.370 -17.173  24.761  1.00 26.02           C  
ATOM   2601  O   MET B   1     -60.563 -17.347  25.957  1.00 26.02           O  
ATOM   2602  CB  MET B   1     -62.544 -16.481  23.763  1.00 26.02           C  
ATOM   2603  CG  MET B   1     -63.473 -16.607  22.552  1.00 26.02           C  
ATOM   2604  SD  MET B   1     -64.470 -15.118  22.298  1.00 26.02           S  
ATOM   2605  CE  MET B   1     -65.276 -15.517  20.723  1.00 26.02           C  
ATOM   2606  H   MET B   1     -61.310 -19.593  24.251  1.00 26.02           H  
ATOM   2607  HA  MET B   1     -61.043 -17.700  22.813  1.00 26.02           H  
ATOM   2608  HB2 MET B   1     -63.131 -16.485  24.681  1.00 26.02           H  
ATOM   2609  HB3 MET B   1     -62.037 -15.519  23.689  1.00 26.02           H  
ATOM   2610  HG2 MET B   1     -64.135 -17.462  22.683  1.00 26.02           H  
ATOM   2611  HG3 MET B   1     -62.869 -16.764  21.659  1.00 26.02           H  
ATOM   2612  HE1 MET B   1     -64.523 -15.668  19.948  1.00 26.02           H  
ATOM   2613  HE2 MET B   1     -65.873 -16.422  20.832  1.00 26.02           H  
ATOM   2614  HE3 MET B   1     -65.929 -14.694  20.432  1.00 26.02           H  
ATOM   2615  H2  MET B   1     -62.808 -19.168  23.706  1.00 26.02           H  
ATOM   2616  H3  MET B   1     -62.325 -18.780  25.232  1.00 26.02           H  
ATOM   2617  N   ALA B   2     -59.231 -16.679  24.263  1.00 41.01           N  
ATOM   2618  CA  ALA B   2     -58.176 -16.171  25.140  1.00 41.01           C  
ATOM   2619  C   ALA B   2     -58.754 -15.066  26.030  1.00 41.01           C  
ATOM   2620  O   ALA B   2     -59.423 -14.157  25.532  1.00 41.01           O  
ATOM   2621  CB  ALA B   2     -57.000 -15.658  24.298  1.00 41.01           C  
ATOM   2622  H   ALA B   2     -59.113 -16.542  23.269  1.00 41.01           H  
ATOM   2623  HA  ALA B   2     -57.819 -16.981  25.775  1.00 41.01           H  
ATOM   2624  HB1 ALA B   2     -56.214 -15.289  24.958  1.00 41.01           H  
ATOM   2625  HB2 ALA B   2     -56.593 -16.466  23.692  1.00 41.01           H  
ATOM   2626  HB3 ALA B   2     -57.326 -14.842  23.652  1.00 41.01           H  
ATOM   2627  N   THR B   3     -58.536 -15.163  27.339  1.00 46.48           N  
ATOM   2628  CA  THR B   3     -58.965 -14.126  28.274  1.00 46.48           C  
ATOM   2629  C   THR B   3     -58.326 -12.794  27.850  1.00 46.48           C  
ATOM   2630  O   THR B   3     -57.141 -12.781  27.504  1.00 46.48           O  
ATOM   2631  CB  THR B   3     -58.613 -14.480  29.737  1.00 46.48           C  
ATOM   2632  CG2 THR B   3     -59.862 -14.698  30.589  1.00 46.48           C  
ATOM   2633  OG1 THR B   3     -57.862 -15.674  29.836  1.00 46.48           O  
ATOM   2634  H   THR B   3     -58.014 -15.938  27.722  1.00 46.48           H  
ATOM   2635  HA  THR B   3     -60.048 -14.051  28.181  1.00 46.48           H  
ATOM   2636  HB  THR B   3     -58.029 -13.674  30.181  1.00 46.48           H  
ATOM   2637  HG1 THR B   3     -57.945 -15.986  30.740  1.00 46.48           H  
ATOM   2638 HG21 THR B   3     -59.576 -14.980  31.603  1.00 46.48           H  
ATOM   2639 HG22 THR B   3     -60.448 -13.782  30.647  1.00 46.48           H  
ATOM   2640 HG23 THR B   3     -60.474 -15.490  30.158  1.00 46.48           H  
ATOM   2641  N   PRO B   4     -59.065 -11.670  27.869  1.00 56.50           N  
ATOM   2642  CA  PRO B   4     -58.553 -10.356  27.467  1.00 56.50           C  
ATOM   2643  C   PRO B   4     -57.151 -10.002  28.010  1.00 56.50           C  
ATOM   2644  O   PRO B   4     -56.343  -9.501  27.227  1.00 56.50           O  
ATOM   2645  CB  PRO B   4     -59.625  -9.339  27.889  1.00 56.50           C  
ATOM   2646  CG  PRO B   4     -60.614 -10.112  28.764  1.00 56.50           C  
ATOM   2647  CD  PRO B   4     -60.438 -11.558  28.327  1.00 56.50           C  
ATOM   2648  HA  PRO B   4     -58.483 -10.343  26.379  1.00 56.50           H  
ATOM   2649  HB2 PRO B   4     -59.199  -8.496  28.433  1.00 56.50           H  
ATOM   2650  HB3 PRO B   4     -60.139  -8.977  26.999  1.00 56.50           H  
ATOM   2651  HG2 PRO B   4     -60.339 -10.008  29.814  1.00 56.50           H  
ATOM   2652  HG3 PRO B   4     -61.638  -9.770  28.611  1.00 56.50           H  
ATOM   2653  HD2 PRO B   4     -60.653 -12.214  29.170  1.00 56.50           H  
ATOM   2654  HD3 PRO B   4     -61.112 -11.778  27.499  1.00 56.50           H  
ATOM   2655  N   PRO B   5     -56.790 -10.300  29.281  1.00 61.02           N  
ATOM   2656  CA  PRO B   5     -55.435 -10.041  29.775  1.00 61.02           C  
ATOM   2657  C   PRO B   5     -54.338 -10.858  29.074  1.00 61.02           C  
ATOM   2658  O   PRO B   5     -53.276 -10.308  28.796  1.00 61.02           O  
ATOM   2659  CB  PRO B   5     -55.476 -10.318  31.282  1.00 61.02           C  
ATOM   2660  CG  PRO B   5     -56.701 -11.205  31.476  1.00 61.02           C  
ATOM   2661  CD  PRO B   5     -57.642 -10.705  30.394  1.00 61.02           C  
ATOM   2662  HA  PRO B   5     -55.195  -8.989  29.625  1.00 61.02           H  
ATOM   2663  HB2 PRO B   5     -55.625  -9.378  31.814  1.00 61.02           H  
ATOM   2664  HB3 PRO B   5     -54.568 -10.805  31.639  1.00 61.02           H  
ATOM   2665  HG2 PRO B   5     -56.434 -12.244  31.284  1.00 61.02           H  
ATOM   2666  HG3 PRO B   5     -57.130 -11.094  32.471  1.00 61.02           H  
ATOM   2667  HD2 PRO B   5     -58.181  -9.832  30.763  1.00 61.02           H  
ATOM   2668  HD3 PRO B   5     -58.347 -11.502  30.159  1.00 61.02           H  
ATOM   2669  N   LYS B   6     -54.581 -12.131  28.723  1.00 60.32           N  
ATOM   2670  CA  LYS B   6     -53.600 -12.945  27.976  1.00 60.32           C  
ATOM   2671  C   LYS B   6     -53.340 -12.364  26.591  1.00 60.32           C  
ATOM   2672  O   LYS B   6     -52.193 -12.296  26.168  1.00 60.32           O  
ATOM   2673  CB  LYS B   6     -54.056 -14.409  27.845  1.00 60.32           C  
ATOM   2674  CG  LYS B   6     -53.650 -15.254  29.058  1.00 60.32           C  
ATOM   2675  CD  LYS B   6     -54.131 -16.704  28.899  1.00 60.32           C  
ATOM   2676  CE  LYS B   6     -53.700 -17.539  30.111  1.00 60.32           C  
ATOM   2677  NZ  LYS B   6     -54.427 -18.830  30.176  1.00 60.32           N1+
ATOM   2678  H   LYS B   6     -55.506 -12.507  28.871  1.00 60.32           H  
ATOM   2679  HA  LYS B   6     -52.639 -12.915  28.488  1.00 60.32           H  
ATOM   2680  HB2 LYS B   6     -55.135 -14.457  27.698  1.00 60.32           H  
ATOM   2681  HB3 LYS B   6     -53.578 -14.849  26.970  1.00 60.32           H  
ATOM   2682  HG2 LYS B   6     -54.093 -14.826  29.957  1.00 60.32           H  
ATOM   2683  HG3 LYS B   6     -52.565 -15.243  29.157  1.00 60.32           H  
ATOM   2684  HD2 LYS B   6     -53.705 -17.143  27.998  1.00 60.32           H  
ATOM   2685  HD3 LYS B   6     -55.218 -16.709  28.820  1.00 60.32           H  
ATOM   2686  HE2 LYS B   6     -52.631 -17.737  30.024  1.00 60.32           H  
ATOM   2687  HE3 LYS B   6     -53.873 -16.969  31.024  1.00 60.32           H  
ATOM   2688  HZ1 LYS B   6     -54.204 -19.368  29.350  1.00 60.32           H  
ATOM   2689  HZ2 LYS B   6     -55.433 -18.751  30.210  1.00 60.32           H  
ATOM   2690  HZ3 LYS B   6     -54.086 -19.424  30.919  1.00 60.32           H  
ATOM   2691  N   ARG B   7     -54.390 -11.898  25.908  1.00 61.73           N  
ATOM   2692  CA  ARG B   7     -54.253 -11.277  24.582  1.00 61.73           C  
ATOM   2693  C   ARG B   7     -53.365 -10.034  24.631  1.00 61.73           C  
ATOM   2694  O   ARG B   7     -52.433  -9.943  23.843  1.00 61.73           O  
ATOM   2695  CB  ARG B   7     -55.634 -10.967  23.984  1.00 61.73           C  
ATOM   2696  CG  ARG B   7     -55.723 -11.531  22.563  1.00 61.73           C  
ATOM   2697  CD  ARG B   7     -57.076 -11.184  21.939  1.00 61.73           C  
ATOM   2698  NE  ARG B   7     -57.414 -12.126  20.855  1.00 61.73           N  
ATOM   2699  CZ  ARG B   7     -58.280 -11.918  19.881  1.00 61.73           C  
ATOM   2700  NH1 ARG B   7     -58.897 -10.779  19.738  1.00 61.73           N1+
ATOM   2701  NH2 ARG B   7     -58.533 -12.860  19.016  1.00 61.73           N  
ATOM   2702  H   ARG B   7     -55.301 -11.964  26.340  1.00 61.73           H  
ATOM   2703  HA  ARG B   7     -53.720 -11.975  23.937  1.00 61.73           H  
ATOM   2704  HB2 ARG B   7     -55.802  -9.891  23.962  1.00 61.73           H  
ATOM   2705  HB3 ARG B   7     -56.417 -11.423  24.591  1.00 61.73           H  
ATOM   2706  HG2 ARG B   7     -54.926 -11.118  21.945  1.00 61.73           H  
ATOM   2707  HG3 ARG B   7     -55.611 -12.614  22.615  1.00 61.73           H  
ATOM   2708  HD2 ARG B   7     -57.852 -11.240  22.702  1.00 61.73           H  
ATOM   2709  HD3 ARG B   7     -57.022 -10.161  21.566  1.00 61.73           H  
ATOM   2710  HE  ARG B   7     -56.882 -12.984  20.823  1.00 61.73           H  
ATOM   2711 HH11 ARG B   7     -59.475 -10.598  18.930  1.00 61.73           H  
ATOM   2712 HH12 ARG B   7     -58.590 -10.002  20.307  1.00 61.73           H  
ATOM   2713 HH21 ARG B   7     -57.982 -13.706  19.019  1.00 61.73           H  
ATOM   2714 HH22 ARG B   7     -59.133 -12.662  18.229  1.00 61.73           H  
ATOM   2715  N   ARG B   8     -53.576  -9.162  25.627  1.00 64.99           N  
ATOM   2716  CA  ARG B   8     -52.709  -7.993  25.851  1.00 64.99           C  
ATOM   2717  C   ARG B   8     -51.264  -8.373  26.159  1.00 64.99           C  
ATOM   2718  O   ARG B   8     -50.360  -7.688  25.704  1.00 64.99           O  
ATOM   2719  CB  ARG B   8     -53.226  -7.121  26.999  1.00 64.99           C  
ATOM   2720  CG  ARG B   8     -54.469  -6.311  26.632  1.00 64.99           C  
ATOM   2721  CD  ARG B   8     -54.735  -5.313  27.764  1.00 64.99           C  
ATOM   2722  NE  ARG B   8     -56.084  -4.731  27.675  1.00 64.99           N  
ATOM   2723  CZ  ARG B   8     -56.634  -3.924  28.563  1.00 64.99           C  
ATOM   2724  NH1 ARG B   8     -55.981  -3.495  29.607  1.00 64.99           N1+
ATOM   2725  NH2 ARG B   8     -57.866  -3.524  28.416  1.00 64.99           N  
ATOM   2726  H   ARG B   8     -54.368  -9.316  26.233  1.00 64.99           H  
ATOM   2727  HA  ARG B   8     -52.668  -7.398  24.939  1.00 64.99           H  
ATOM   2728  HB2 ARG B   8     -53.430  -7.741  27.872  1.00 64.99           H  
ATOM   2729  HB3 ARG B   8     -52.438  -6.416  27.263  1.00 64.99           H  
ATOM   2730  HG2 ARG B   8     -54.304  -5.772  25.699  1.00 64.99           H  
ATOM   2731  HG3 ARG B   8     -55.317  -6.986  26.517  1.00 64.99           H  
ATOM   2732  HD2 ARG B   8     -53.984  -4.524  27.713  1.00 64.99           H  
ATOM   2733  HD3 ARG B   8     -54.637  -5.832  28.718  1.00 64.99           H  
ATOM   2734  HE  ARG B   8     -56.607  -4.940  26.837  1.00 64.99           H  
ATOM   2735 HH11 ARG B   8     -55.000  -3.721  29.683  1.00 64.99           H  
ATOM   2736 HH12 ARG B   8     -56.395  -2.833  30.248  1.00 64.99           H  
ATOM   2737 HH21 ARG B   8     -58.259  -2.861  29.069  1.00 64.99           H  
ATOM   2738 HH22 ARG B   8     -58.374  -3.763  27.576  1.00 64.99           H  
ATOM   2739  N   ALA B   9     -51.027  -9.437  26.929  1.00 64.57           N  
ATOM   2740  CA  ALA B   9     -49.665  -9.879  27.235  1.00 64.57           C  
ATOM   2741  C   ALA B   9     -48.925 -10.377  25.979  1.00 64.57           C  
ATOM   2742  O   ALA B   9     -47.746 -10.070  25.793  1.00 64.57           O  
ATOM   2743  CB  ALA B   9     -49.724 -10.955  28.326  1.00 64.57           C  
ATOM   2744  H   ALA B   9     -51.806  -9.936  27.333  1.00 64.57           H  
ATOM   2745  HA  ALA B   9     -49.105  -9.030  27.625  1.00 64.57           H  
ATOM   2746  HB1 ALA B   9     -50.256 -11.834  27.964  1.00 64.57           H  
ATOM   2747  HB2 ALA B   9     -48.710 -11.244  28.601  1.00 64.57           H  
ATOM   2748  HB3 ALA B   9     -50.230 -10.563  29.209  1.00 64.57           H  
ATOM   2749  N   VAL B  10     -49.621 -11.100  25.096  1.00 65.64           N  
ATOM   2750  CA  VAL B  10     -49.067 -11.559  23.812  1.00 65.64           C  
ATOM   2751  C   VAL B  10     -48.809 -10.380  22.874  1.00 65.64           C  
ATOM   2752  O   VAL B  10     -47.717 -10.294  22.322  1.00 65.64           O  
ATOM   2753  CB  VAL B  10     -49.982 -12.609  23.155  1.00 65.64           C  
ATOM   2754  CG1 VAL B  10     -49.479 -13.035  21.770  1.00 65.64           C  
ATOM   2755  CG2 VAL B  10     -50.056 -13.878  24.016  1.00 65.64           C  
ATOM   2756  H   VAL B  10     -50.577 -11.338  25.317  1.00 65.64           H  
ATOM   2757  HA  VAL B  10     -48.102 -12.030  23.996  1.00 65.64           H  
ATOM   2758  HB  VAL B  10     -50.987 -12.199  23.049  1.00 65.64           H  
ATOM   2759 HG11 VAL B  10     -48.452 -13.395  21.836  1.00 65.64           H  
ATOM   2760 HG12 VAL B  10     -50.108 -13.831  21.369  1.00 65.64           H  
ATOM   2761 HG13 VAL B  10     -49.515 -12.196  21.075  1.00 65.64           H  
ATOM   2762 HG21 VAL B  10     -49.069 -14.336  24.082  1.00 65.64           H  
ATOM   2763 HG22 VAL B  10     -50.746 -14.591  23.565  1.00 65.64           H  
ATOM   2764 HG23 VAL B  10     -50.401 -13.646  25.024  1.00 65.64           H  
ATOM   2765  N   GLU B  11     -49.755  -9.444  22.753  1.00 66.58           N  
ATOM   2766  CA  GLU B  11     -49.585  -8.213  21.965  1.00 66.58           C  
ATOM   2767  C   GLU B  11     -48.402  -7.374  22.468  1.00 66.58           C  
ATOM   2768  O   GLU B  11     -47.528  -7.025  21.680  1.00 66.58           O  
ATOM   2769  CB  GLU B  11     -50.884  -7.388  21.997  1.00 66.58           C  
ATOM   2770  CG  GLU B  11     -51.957  -7.958  21.052  1.00 66.58           C  
ATOM   2771  CD  GLU B  11     -53.326  -7.261  21.167  1.00 66.58           C  
ATOM   2772  OE1 GLU B  11     -54.196  -7.563  20.315  1.00 66.58           O  
ATOM   2773  OE2 GLU B  11     -53.564  -6.540  22.166  1.00 66.58           O1-
ATOM   2774  H   GLU B  11     -50.645  -9.584  23.209  1.00 66.58           H  
ATOM   2775  HA  GLU B  11     -49.364  -8.468  20.929  1.00 66.58           H  
ATOM   2776  HB2 GLU B  11     -50.666  -6.365  21.686  1.00 66.58           H  
ATOM   2777  HB3 GLU B  11     -51.258  -7.365  23.020  1.00 66.58           H  
ATOM   2778  HG2 GLU B  11     -52.090  -9.018  21.268  1.00 66.58           H  
ATOM   2779  HG3 GLU B  11     -51.594  -7.877  20.027  1.00 66.58           H  
ATOM   2780  N   ALA B  12     -48.297  -7.145  23.781  1.00 69.32           N  
ATOM   2781  CA  ALA B  12     -47.185  -6.401  24.380  1.00 69.32           C  
ATOM   2782  C   ALA B  12     -45.826  -7.090  24.165  1.00 69.32           C  
ATOM   2783  O   ALA B  12     -44.792  -6.435  24.028  1.00 69.32           O  
ATOM   2784  CB  ALA B  12     -47.469  -6.243  25.879  1.00 69.32           C  
ATOM   2785  H   ALA B  12     -49.063  -7.419  24.380  1.00 69.32           H  
ATOM   2786  HA  ALA B  12     -47.135  -5.414  23.922  1.00 69.32           H  
ATOM   2787  HB1 ALA B  12     -48.409  -5.711  26.019  1.00 69.32           H  
ATOM   2788  HB2 ALA B  12     -47.532  -7.222  26.354  1.00 69.32           H  
ATOM   2789  HB3 ALA B  12     -46.668  -5.665  26.338  1.00 69.32           H  
ATOM   2790  N   THR B  13     -45.810  -8.422  24.142  1.00 74.23           N  
ATOM   2791  CA  THR B  13     -44.588  -9.176  23.846  1.00 74.23           C  
ATOM   2792  C   THR B  13     -44.246  -9.102  22.359  1.00 74.23           C  
ATOM   2793  O   THR B  13     -43.081  -8.920  22.025  1.00 74.23           O  
ATOM   2794  CB  THR B  13     -44.711 -10.628  24.295  1.00 74.23           C  
ATOM   2795  CG2 THR B  13     -43.372 -11.363  24.179  1.00 74.23           C  
ATOM   2796  OG1 THR B  13     -45.105 -10.714  25.644  1.00 74.23           O  
ATOM   2797  H   THR B  13     -46.685  -8.914  24.252  1.00 74.23           H  
ATOM   2798  HA  THR B  13     -43.758  -8.735  24.397  1.00 74.23           H  
ATOM   2799  HB  THR B  13     -45.481 -11.109  23.693  1.00 74.23           H  
ATOM   2800  HG1 THR B  13     -46.014 -10.412  25.700  1.00 74.23           H  
ATOM   2801 HG21 THR B  13     -43.437 -12.346  24.647  1.00 74.23           H  
ATOM   2802 HG22 THR B  13     -42.594 -10.787  24.681  1.00 74.23           H  
ATOM   2803 HG23 THR B  13     -43.094 -11.490  23.133  1.00 74.23           H  
ATOM   2804  N   GLY B  14     -45.241  -9.169  21.471  1.00 73.30           N  
ATOM   2805  CA  GLY B  14     -45.059  -8.969  20.032  1.00 73.30           C  
ATOM   2806  C   GLY B  14     -44.498  -7.582  19.708  1.00 73.30           C  
ATOM   2807  O   GLY B  14     -43.546  -7.470  18.939  1.00 73.30           O  
ATOM   2808  H   GLY B  14     -46.187  -9.294  21.805  1.00 73.30           H  
ATOM   2809  HA2 GLY B  14     -46.024  -9.069  19.535  1.00 73.30           H  
ATOM   2810  HA3 GLY B  14     -44.379  -9.723  19.636  1.00 73.30           H  
ATOM   2811  N   GLU B  15     -44.998  -6.536  20.371  1.00 71.30           N  
ATOM   2812  CA  GLU B  15     -44.427  -5.186  20.283  1.00 71.30           C  
ATOM   2813  C   GLU B  15     -42.976  -5.125  20.767  1.00 71.30           C  
ATOM   2814  O   GLU B  15     -42.135  -4.505  20.116  1.00 71.30           O  
ATOM   2815  CB  GLU B  15     -45.244  -4.197  21.124  1.00 71.30           C  
ATOM   2816  CG  GLU B  15     -46.283  -3.432  20.302  1.00 71.30           C  
ATOM   2817  CD  GLU B  15     -46.817  -2.229  21.094  1.00 71.30           C  
ATOM   2818  OE1 GLU B  15     -47.113  -1.206  20.443  1.00 71.30           O  
ATOM   2819  OE2 GLU B  15     -46.874  -2.322  22.344  1.00 71.30           O1-
ATOM   2820  H   GLU B  15     -45.826  -6.668  20.936  1.00 71.30           H  
ATOM   2821  HA  GLU B  15     -44.425  -4.860  19.243  1.00 71.30           H  
ATOM   2822  HB2 GLU B  15     -44.562  -3.460  21.546  1.00 71.30           H  
ATOM   2823  HB3 GLU B  15     -45.725  -4.717  21.952  1.00 71.30           H  
ATOM   2824  HG2 GLU B  15     -45.813  -3.077  19.385  1.00 71.30           H  
ATOM   2825  HG3 GLU B  15     -47.099  -4.102  20.034  1.00 71.30           H  
ATOM   2826  N   LYS B  16     -42.654  -5.769  21.900  1.00 73.79           N  
ATOM   2827  CA  LYS B  16     -41.268  -5.842  22.386  1.00 73.79           C  
ATOM   2828  C   LYS B  16     -40.351  -6.536  21.383  1.00 73.79           C  
ATOM   2829  O   LYS B  16     -39.257  -6.035  21.142  1.00 73.79           O  
ATOM   2830  CB  LYS B  16     -41.186  -6.550  23.745  1.00 73.79           C  
ATOM   2831  CG  LYS B  16     -41.462  -5.598  24.912  1.00 73.79           C  
ATOM   2832  CD  LYS B  16     -41.272  -6.352  26.231  1.00 73.79           C  
ATOM   2833  CE  LYS B  16     -41.453  -5.406  27.419  1.00 73.79           C  
ATOM   2834  NZ  LYS B  16     -41.215  -6.116  28.699  1.00 73.79           N1+
ATOM   2835  H   LYS B  16     -43.394  -6.225  22.414  1.00 73.79           H  
ATOM   2836  HA  LYS B  16     -40.874  -4.830  22.481  1.00 73.79           H  
ATOM   2837  HB2 LYS B  16     -41.883  -7.389  23.772  1.00 73.79           H  
ATOM   2838  HB3 LYS B  16     -40.178  -6.946  23.866  1.00 73.79           H  
ATOM   2839  HG2 LYS B  16     -42.480  -5.216  24.846  1.00 73.79           H  
ATOM   2840  HG3 LYS B  16     -40.762  -4.763  24.869  1.00 73.79           H  
ATOM   2841  HD2 LYS B  16     -42.003  -7.159  26.285  1.00 73.79           H  
ATOM   2842  HD3 LYS B  16     -40.270  -6.780  26.255  1.00 73.79           H  
ATOM   2843  HE2 LYS B  16     -40.752  -4.578  27.311  1.00 73.79           H  
ATOM   2844  HE3 LYS B  16     -42.464  -5.000  27.386  1.00 73.79           H  
ATOM   2845  HZ1 LYS B  16     -41.335  -5.490  29.483  1.00 73.79           H  
ATOM   2846  HZ2 LYS B  16     -40.277  -6.486  28.722  1.00 73.79           H  
ATOM   2847  HZ3 LYS B  16     -41.860  -6.888  28.793  1.00 73.79           H  
ATOM   2848  N   VAL B  17     -40.789  -7.649  20.797  1.00 77.91           N  
ATOM   2849  CA  VAL B  17     -40.020  -8.389  19.785  1.00 77.91           C  
ATOM   2850  C   VAL B  17     -39.748  -7.505  18.571  1.00 77.91           C  
ATOM   2851  O   VAL B  17     -38.588  -7.315  18.214  1.00 77.91           O  
ATOM   2852  CB  VAL B  17     -40.740  -9.695  19.398  1.00 77.91           C  
ATOM   2853  CG1 VAL B  17     -40.153 -10.357  18.145  1.00 77.91           C  
ATOM   2854  CG2 VAL B  17     -40.656 -10.707  20.552  1.00 77.91           C  
ATOM   2855  H   VAL B  17     -41.702  -7.995  21.053  1.00 77.91           H  
ATOM   2856  HA  VAL B  17     -39.050  -8.651  20.206  1.00 77.91           H  
ATOM   2857  HB  VAL B  17     -41.791  -9.482  19.204  1.00 77.91           H  
ATOM   2858 HG11 VAL B  17     -40.344  -9.745  17.263  1.00 77.91           H  
ATOM   2859 HG12 VAL B  17     -40.621 -11.327  17.978  1.00 77.91           H  
ATOM   2860 HG13 VAL B  17     -39.076 -10.490  18.240  1.00 77.91           H  
ATOM   2861 HG21 VAL B  17     -39.621 -11.011  20.709  1.00 77.91           H  
ATOM   2862 HG22 VAL B  17     -41.251 -11.588  20.310  1.00 77.91           H  
ATOM   2863 HG23 VAL B  17     -41.036 -10.273  21.476  1.00 77.91           H  
ATOM   2864  N   LEU B  18     -40.785  -6.865  18.024  1.00 71.70           N  
ATOM   2865  CA  LEU B  18     -40.652  -5.934  16.901  1.00 71.70           C  
ATOM   2866  C   LEU B  18     -39.695  -4.774  17.215  1.00 71.70           C  
ATOM   2867  O   LEU B  18     -38.884  -4.393  16.371  1.00 71.70           O  
ATOM   2868  CB  LEU B  18     -42.050  -5.400  16.540  1.00 71.70           C  
ATOM   2869  CG  LEU B  18     -42.861  -6.366  15.659  1.00 71.70           C  
ATOM   2870  CD1 LEU B  18     -44.342  -5.984  15.689  1.00 71.70           C  
ATOM   2871  CD2 LEU B  18     -42.389  -6.313  14.203  1.00 71.70           C  
ATOM   2872  H   LEU B  18     -41.712  -7.068  18.368  1.00 71.70           H  
ATOM   2873  HA  LEU B  18     -40.229  -6.468  16.050  1.00 71.70           H  
ATOM   2874  HB2 LEU B  18     -42.596  -5.197  17.461  1.00 71.70           H  
ATOM   2875  HB3 LEU B  18     -41.949  -4.454  16.008  1.00 71.70           H  
ATOM   2876  HG  LEU B  18     -42.762  -7.385  16.036  1.00 71.70           H  
ATOM   2877 HD11 LEU B  18     -44.714  -6.053  16.710  1.00 71.70           H  
ATOM   2878 HD12 LEU B  18     -44.908  -6.673  15.062  1.00 71.70           H  
ATOM   2879 HD13 LEU B  18     -44.473  -4.966  15.322  1.00 71.70           H  
ATOM   2880 HD21 LEU B  18     -41.352  -6.643  14.136  1.00 71.70           H  
ATOM   2881 HD22 LEU B  18     -42.991  -6.989  13.597  1.00 71.70           H  
ATOM   2882 HD23 LEU B  18     -42.472  -5.300  13.810  1.00 71.70           H  
ATOM   2883  N   ARG B  19     -39.738  -4.225  18.437  1.00 74.59           N  
ATOM   2884  CA  ARG B  19     -38.789  -3.188  18.883  1.00 74.59           C  
ATOM   2885  C   ARG B  19     -37.345  -3.682  18.933  1.00 74.59           C  
ATOM   2886  O   ARG B  19     -36.446  -2.942  18.548  1.00 74.59           O  
ATOM   2887  CB  ARG B  19     -39.199  -2.624  20.248  1.00 74.59           C  
ATOM   2888  CG  ARG B  19     -40.298  -1.566  20.110  1.00 74.59           C  
ATOM   2889  CD  ARG B  19     -40.558  -0.904  21.466  1.00 74.59           C  
ATOM   2890  NE  ARG B  19     -41.484   0.234  21.330  1.00 74.59           N  
ATOM   2891  CZ  ARG B  19     -41.929   1.014  22.297  1.00 74.59           C  
ATOM   2892  NH1 ARG B  19     -41.554   0.853  23.537  1.00 74.59           N1+
ATOM   2893  NH2 ARG B  19     -42.767   1.977  22.035  1.00 74.59           N  
ATOM   2894  H   ARG B  19     -40.461  -4.541  19.068  1.00 74.59           H  
ATOM   2895  HA  ARG B  19     -38.780  -2.378  18.154  1.00 74.59           H  
ATOM   2896  HB2 ARG B  19     -39.529  -3.427  20.907  1.00 74.59           H  
ATOM   2897  HB3 ARG B  19     -38.327  -2.148  20.700  1.00 74.59           H  
ATOM   2898  HG2 ARG B  19     -41.215  -2.025  19.740  1.00 74.59           H  
ATOM   2899  HG3 ARG B  19     -39.972  -0.805  19.402  1.00 74.59           H  
ATOM   2900  HD2 ARG B  19     -40.983  -1.649  22.139  1.00 74.59           H  
ATOM   2901  HD3 ARG B  19     -39.611  -0.550  21.872  1.00 74.59           H  
ATOM   2902  HE  ARG B  19     -41.862   0.401  20.409  1.00 74.59           H  
ATOM   2903 HH11 ARG B  19     -41.938   1.451  24.256  1.00 74.59           H  
ATOM   2904 HH12 ARG B  19     -40.913   0.101  23.747  1.00 74.59           H  
ATOM   2905 HH21 ARG B  19     -43.144   2.079  21.104  1.00 74.59           H  
ATOM   2906 HH22 ARG B  19     -43.172   2.542  22.767  1.00 74.59           H  
ATOM   2907  N   TYR B  20     -37.099  -4.902  19.398  1.00 78.16           N  
ATOM   2908  CA  TYR B  20     -35.745  -5.458  19.414  1.00 78.16           C  
ATOM   2909  C   TYR B  20     -35.240  -5.793  18.010  1.00 78.16           C  
ATOM   2910  O   TYR B  20     -34.094  -5.485  17.699  1.00 78.16           O  
ATOM   2911  CB  TYR B  20     -35.690  -6.686  20.320  1.00 78.16           C  
ATOM   2912  CG  TYR B  20     -35.589  -6.361  21.794  1.00 78.16           C  
ATOM   2913  CD1 TYR B  20     -34.450  -5.688  22.277  1.00 78.16           C  
ATOM   2914  CD2 TYR B  20     -36.604  -6.757  22.682  1.00 78.16           C  
ATOM   2915  CE1 TYR B  20     -34.329  -5.403  23.649  1.00 78.16           C  
ATOM   2916  CE2 TYR B  20     -36.494  -6.462  24.053  1.00 78.16           C  
ATOM   2917  CZ  TYR B  20     -35.353  -5.791  24.538  1.00 78.16           C  
ATOM   2918  OH  TYR B  20     -35.241  -5.525  25.866  1.00 78.16           O  
ATOM   2919  H   TYR B  20     -37.871  -5.470  19.716  1.00 78.16           H  
ATOM   2920  HA  TYR B  20     -35.062  -4.708  19.811  1.00 78.16           H  
ATOM   2921  HB2 TYR B  20     -36.580  -7.289  20.142  1.00 78.16           H  
ATOM   2922  HB3 TYR B  20     -34.816  -7.283  20.058  1.00 78.16           H  
ATOM   2923  HD1 TYR B  20     -33.664  -5.403  21.594  1.00 78.16           H  
ATOM   2924  HD2 TYR B  20     -37.458  -7.303  22.309  1.00 78.16           H  
ATOM   2925  HE1 TYR B  20     -33.448  -4.896  24.016  1.00 78.16           H  
ATOM   2926  HE2 TYR B  20     -37.262  -6.775  24.745  1.00 78.16           H  
ATOM   2927  HH  TYR B  20     -34.379  -5.154  26.066  1.00 78.16           H  
ATOM   2928  N   GLU B  21     -36.080  -6.368  17.150  1.00 80.90           N  
ATOM   2929  CA  GLU B  21     -35.716  -6.680  15.764  1.00 80.90           C  
ATOM   2930  C   GLU B  21     -35.349  -5.416  14.982  1.00 80.90           C  
ATOM   2931  O   GLU B  21     -34.275  -5.358  14.383  1.00 80.90           O  
ATOM   2932  CB  GLU B  21     -36.869  -7.419  15.073  1.00 80.90           C  
ATOM   2933  CG  GLU B  21     -36.997  -8.865  15.574  1.00 80.90           C  
ATOM   2934  CD  GLU B  21     -38.155  -9.633  14.918  1.00 80.90           C  
ATOM   2935  OE1 GLU B  21     -38.161 -10.878  15.057  1.00 80.90           O  
ATOM   2936  OE2 GLU B  21     -39.038  -8.987  14.309  1.00 80.90           O1-
ATOM   2937  H   GLU B  21     -37.002  -6.635  17.467  1.00 80.90           H  
ATOM   2938  HA  GLU B  21     -34.838  -7.326  15.757  1.00 80.90           H  
ATOM   2939  HB2 GLU B  21     -36.675  -7.443  14.001  1.00 80.90           H  
ATOM   2940  HB3 GLU B  21     -37.797  -6.875  15.249  1.00 80.90           H  
ATOM   2941  HG2 GLU B  21     -36.060  -9.383  15.367  1.00 80.90           H  
ATOM   2942  HG3 GLU B  21     -37.143  -8.865  16.655  1.00 80.90           H  
ATOM   2943  N   THR B  22     -36.185  -4.377  15.068  1.00 78.13           N  
ATOM   2944  CA  THR B  22     -35.910  -3.068  14.450  1.00 78.13           C  
ATOM   2945  C   THR B  22     -34.665  -2.406  15.036  1.00 78.13           C  
ATOM   2946  O   THR B  22     -33.853  -1.856  14.298  1.00 78.13           O  
ATOM   2947  CB  THR B  22     -37.100  -2.105  14.574  1.00 78.13           C  
ATOM   2948  CG2 THR B  22     -38.284  -2.540  13.715  1.00 78.13           C  
ATOM   2949  OG1 THR B  22     -37.578  -2.038  15.897  1.00 78.13           O  
ATOM   2950  H   THR B  22     -37.054  -4.506  15.567  1.00 78.13           H  
ATOM   2951  HA  THR B  22     -35.712  -3.216  13.388  1.00 78.13           H  
ATOM   2952  HB  THR B  22     -36.787  -1.111  14.257  1.00 78.13           H  
ATOM   2953  HG1 THR B  22     -38.071  -2.850  16.038  1.00 78.13           H  
ATOM   2954 HG21 THR B  22     -38.570  -3.569  13.931  1.00 78.13           H  
ATOM   2955 HG22 THR B  22     -39.130  -1.877  13.894  1.00 78.13           H  
ATOM   2956 HG23 THR B  22     -38.002  -2.468  12.664  1.00 78.13           H  
ATOM   2957  N   PHE B  23     -34.438  -2.498  16.350  1.00 75.79           N  
ATOM   2958  CA  PHE B  23     -33.211  -1.984  16.961  1.00 75.79           C  
ATOM   2959  C   PHE B  23     -31.956  -2.713  16.452  1.00 75.79           C  
ATOM   2960  O   PHE B  23     -30.933  -2.082  16.170  1.00 75.79           O  
ATOM   2961  CB  PHE B  23     -33.330  -2.073  18.487  1.00 75.79           C  
ATOM   2962  CG  PHE B  23     -32.132  -1.506  19.216  1.00 75.79           C  
ATOM   2963  CD1 PHE B  23     -31.271  -2.349  19.941  1.00 75.79           C  
ATOM   2964  CD2 PHE B  23     -31.866  -0.126  19.153  1.00 75.79           C  
ATOM   2965  CE1 PHE B  23     -30.154  -1.815  20.608  1.00 75.79           C  
ATOM   2966  CE2 PHE B  23     -30.743   0.408  19.808  1.00 75.79           C  
ATOM   2967  CZ  PHE B  23     -29.887  -0.437  20.536  1.00 75.79           C  
ATOM   2968  H   PHE B  23     -35.154  -2.898  16.940  1.00 75.79           H  
ATOM   2969  HA  PHE B  23     -33.105  -0.937  16.683  1.00 75.79           H  
ATOM   2970  HB2 PHE B  23     -33.473  -3.114  18.778  1.00 75.79           H  
ATOM   2971  HB3 PHE B  23     -34.212  -1.515  18.802  1.00 75.79           H  
ATOM   2972  HD1 PHE B  23     -31.469  -3.411  19.982  1.00 75.79           H  
ATOM   2973  HD2 PHE B  23     -32.525   0.522  18.595  1.00 75.79           H  
ATOM   2974  HE1 PHE B  23     -29.501  -2.466  21.170  1.00 75.79           H  
ATOM   2975  HE2 PHE B  23     -30.539   1.467  19.754  1.00 75.79           H  
ATOM   2976  HZ  PHE B  23     -29.025  -0.026  21.039  1.00 75.79           H  
ATOM   2977  N   ILE B  24     -32.027  -4.034  16.279  1.00 82.77           N  
ATOM   2978  CA  ILE B  24     -30.930  -4.818  15.709  1.00 82.77           C  
ATOM   2979  C   ILE B  24     -30.674  -4.406  14.254  1.00 82.77           C  
ATOM   2980  O   ILE B  24     -29.523  -4.123  13.913  1.00 82.77           O  
ATOM   2981  CB  ILE B  24     -31.206  -6.332  15.856  1.00 82.77           C  
ATOM   2982  CG1 ILE B  24     -31.149  -6.765  17.340  1.00 82.77           C  
ATOM   2983  CG2 ILE B  24     -30.192  -7.160  15.039  1.00 82.77           C  
ATOM   2984  CD1 ILE B  24     -31.825  -8.123  17.570  1.00 82.77           C  
ATOM   2985  H   ILE B  24     -32.889  -4.504  16.514  1.00 82.77           H  
ATOM   2986  HA  ILE B  24     -30.021  -4.590  16.268  1.00 82.77           H  
ATOM   2987  HB  ILE B  24     -32.203  -6.538  15.466  1.00 82.77           H  
ATOM   2988 HG12 ILE B  24     -31.655  -6.030  17.966  1.00 82.77           H  
ATOM   2989 HG13 ILE B  24     -30.113  -6.816  17.672  1.00 82.77           H  
ATOM   2990 HG21 ILE B  24     -30.331  -6.976  13.973  1.00 82.77           H  
ATOM   2991 HG22 ILE B  24     -29.175  -6.891  15.327  1.00 82.77           H  
ATOM   2992 HG23 ILE B  24     -30.347  -8.226  15.204  1.00 82.77           H  
ATOM   2993 HD11 ILE B  24     -31.241  -8.922  17.112  1.00 82.77           H  
ATOM   2994 HD12 ILE B  24     -32.829  -8.117  17.145  1.00 82.77           H  
ATOM   2995 HD13 ILE B  24     -31.907  -8.323  18.638  1.00 82.77           H  
ATOM   2996  N   SER B  25     -31.705  -4.359  13.401  1.00 84.74           N  
ATOM   2997  CA  SER B  25     -31.546  -4.087  11.965  1.00 84.74           C  
ATOM   2998  C   SER B  25     -31.158  -2.641  11.669  1.00 84.74           C  
ATOM   2999  O   SER B  25     -30.227  -2.380  10.905  1.00 84.74           O  
ATOM   3000  CB  SER B  25     -32.818  -4.456  11.186  1.00 84.74           C  
ATOM   3001  OG  SER B  25     -33.942  -3.680  11.561  1.00 84.74           O  
ATOM   3002  H   SER B  25     -32.636  -4.561  13.738  1.00 84.74           H  
ATOM   3003  HA  SER B  25     -30.741  -4.715  11.584  1.00 84.74           H  
ATOM   3004  HB2 SER B  25     -33.044  -5.507  11.367  1.00 84.74           H  
ATOM   3005  HB3 SER B  25     -32.637  -4.323  10.119  1.00 84.74           H  
ATOM   3006  HG  SER B  25     -33.952  -2.840  11.098  1.00 84.74           H  
ATOM   3007  N   ASP B  26     -31.842  -1.689  12.295  1.00 77.82           N  
ATOM   3008  CA  ASP B  26     -31.792  -0.291  11.871  1.00 77.82           C  
ATOM   3009  C   ASP B  26     -30.687   0.485  12.598  1.00 77.82           C  
ATOM   3010  O   ASP B  26     -30.166   1.477  12.071  1.00 77.82           O  
ATOM   3011  CB  ASP B  26     -33.168   0.368  12.063  1.00 77.82           C  
ATOM   3012  CG  ASP B  26     -34.305  -0.290  11.264  1.00 77.82           C  
ATOM   3013  OD1 ASP B  26     -34.029  -1.213  10.458  1.00 77.82           O  
ATOM   3014  OD2 ASP B  26     -35.452   0.171  11.444  1.00 77.82           O1-
ATOM   3015  H   ASP B  26     -32.616  -1.972  12.880  1.00 77.82           H  
ATOM   3016  HA  ASP B  26     -31.565  -0.254  10.806  1.00 77.82           H  
ATOM   3017  HB2 ASP B  26     -33.091   1.406  11.741  1.00 77.82           H  
ATOM   3018  HB3 ASP B  26     -33.421   0.378  13.123  1.00 77.82           H  
ATOM   3019  N   VAL B  27     -30.299   0.020  13.793  1.00 77.31           N  
ATOM   3020  CA  VAL B  27     -29.273   0.655  14.630  1.00 77.31           C  
ATOM   3021  C   VAL B  27     -28.006  -0.189  14.667  1.00 77.31           C  
ATOM   3022  O   VAL B  27     -27.002   0.198  14.071  1.00 77.31           O  
ATOM   3023  CB  VAL B  27     -29.793   1.006  16.040  1.00 77.31           C  
ATOM   3024  CG1 VAL B  27     -28.771   1.866  16.791  1.00 77.31           C  
ATOM   3025  CG2 VAL B  27     -31.121   1.776  15.980  1.00 77.31           C  
ATOM   3026  H   VAL B  27     -30.778  -0.796  14.149  1.00 77.31           H  
ATOM   3027  HA  VAL B  27     -28.987   1.600  14.168  1.00 77.31           H  
ATOM   3028  HB  VAL B  27     -29.948   0.101  16.627  1.00 77.31           H  
ATOM   3029 HG11 VAL B  27     -27.832   1.324  16.913  1.00 77.31           H  
ATOM   3030 HG12 VAL B  27     -28.570   2.786  16.241  1.00 77.31           H  
ATOM   3031 HG13 VAL B  27     -29.149   2.114  17.783  1.00 77.31           H  
ATOM   3032 HG21 VAL B  27     -31.016   2.652  15.340  1.00 77.31           H  
ATOM   3033 HG22 VAL B  27     -31.414   2.089  16.982  1.00 77.31           H  
ATOM   3034 HG23 VAL B  27     -31.905   1.131  15.581  1.00 77.31           H  
ATOM   3035  N   LEU B  28     -28.034  -1.361  15.306  1.00 84.35           N  
ATOM   3036  CA  LEU B  28     -26.801  -2.103  15.591  1.00 84.35           C  
ATOM   3037  C   LEU B  28     -26.112  -2.625  14.328  1.00 84.35           C  
ATOM   3038  O   LEU B  28     -24.895  -2.498  14.198  1.00 84.35           O  
ATOM   3039  CB  LEU B  28     -27.082  -3.263  16.554  1.00 84.35           C  
ATOM   3040  CG  LEU B  28     -27.538  -2.858  17.963  1.00 84.35           C  
ATOM   3041  CD1 LEU B  28     -27.788  -4.130  18.771  1.00 84.35           C  
ATOM   3042  CD2 LEU B  28     -26.480  -2.034  18.703  1.00 84.35           C  
ATOM   3043  H   LEU B  28     -28.908  -1.675  15.704  1.00 84.35           H  
ATOM   3044  HA  LEU B  28     -26.090  -1.422  16.057  1.00 84.35           H  
ATOM   3045  HB2 LEU B  28     -26.157  -3.831  16.657  1.00 84.35           H  
ATOM   3046  HB3 LEU B  28     -27.833  -3.915  16.109  1.00 84.35           H  
ATOM   3047  HG  LEU B  28     -28.465  -2.288  17.905  1.00 84.35           H  
ATOM   3048 HD11 LEU B  28     -28.563  -4.722  18.286  1.00 84.35           H  
ATOM   3049 HD12 LEU B  28     -28.126  -3.864  19.773  1.00 84.35           H  
ATOM   3050 HD13 LEU B  28     -26.874  -4.719  18.856  1.00 84.35           H  
ATOM   3051 HD21 LEU B  28     -26.831  -1.826  19.714  1.00 84.35           H  
ATOM   3052 HD22 LEU B  28     -25.537  -2.580  18.745  1.00 84.35           H  
ATOM   3053 HD23 LEU B  28     -26.330  -1.079  18.200  1.00 84.35           H  
ATOM   3054  N   GLN B  29     -26.858  -3.175  13.369  1.00 87.19           N  
ATOM   3055  CA  GLN B  29     -26.282  -3.624  12.098  1.00 87.19           C  
ATOM   3056  C   GLN B  29     -25.743  -2.457  11.266  1.00 87.19           C  
ATOM   3057  O   GLN B  29     -24.714  -2.595  10.597  1.00 87.19           O  
ATOM   3058  CB  GLN B  29     -27.332  -4.380  11.280  1.00 87.19           C  
ATOM   3059  CG  GLN B  29     -27.611  -5.793  11.804  1.00 87.19           C  
ATOM   3060  CD  GLN B  29     -28.658  -6.515  10.960  1.00 87.19           C  
ATOM   3061  NE2 GLN B  29     -28.947  -7.762  11.255  1.00 87.19           N  
ATOM   3062  OE1 GLN B  29     -29.209  -6.004  10.001  1.00 87.19           O  
ATOM   3063  H   GLN B  29     -27.848  -3.295  13.530  1.00 87.19           H  
ATOM   3064  HA  GLN B  29     -25.446  -4.293  12.300  1.00 87.19           H  
ATOM   3065  HB2 GLN B  29     -28.258  -3.807  11.273  1.00 87.19           H  
ATOM   3066  HB3 GLN B  29     -26.977  -4.467  10.253  1.00 87.19           H  
ATOM   3067  HG2 GLN B  29     -26.688  -6.372  11.779  1.00 87.19           H  
ATOM   3068  HG3 GLN B  29     -27.955  -5.755  12.838  1.00 87.19           H  
ATOM   3069 HE21 GLN B  29     -29.688  -8.173  10.706  1.00 87.19           H  
ATOM   3070 HE22 GLN B  29     -28.577  -8.200  12.086  1.00 87.19           H  
ATOM   3071  N   ARG B  30     -26.405  -1.296  11.316  1.00 83.27           N  
ATOM   3072  CA  ARG B  30     -25.941  -0.080  10.643  1.00 83.27           C  
ATOM   3073  C   ARG B  30     -24.648   0.443  11.266  1.00 83.27           C  
ATOM   3074  O   ARG B  30     -23.733   0.810  10.532  1.00 83.27           O  
ATOM   3075  CB  ARG B  30     -27.060   0.965  10.684  1.00 83.27           C  
ATOM   3076  CG  ARG B  30     -26.653   2.250   9.955  1.00 83.27           C  
ATOM   3077  CD  ARG B  30     -27.772   3.278  10.075  1.00 83.27           C  
ATOM   3078  NE  ARG B  30     -27.354   4.577   9.508  1.00 83.27           N  
ATOM   3079  CZ  ARG B  30     -27.770   5.761   9.916  1.00 83.27           C  
ATOM   3080  NH1 ARG B  30     -28.616   5.884  10.900  1.00 83.27           N1+
ATOM   3081  NH2 ARG B  30     -27.328   6.846   9.343  1.00 83.27           N  
ATOM   3082  H   ARG B  30     -27.232  -1.249  11.894  1.00 83.27           H  
ATOM   3083  HA  ARG B  30     -25.712  -0.320   9.605  1.00 83.27           H  
ATOM   3084  HB2 ARG B  30     -27.298   1.203  11.721  1.00 83.27           H  
ATOM   3085  HB3 ARG B  30     -27.954   0.552  10.214  1.00 83.27           H  
ATOM   3086  HG2 ARG B  30     -25.756   2.665  10.414  1.00 83.27           H  
ATOM   3087  HG3 ARG B  30     -26.457   2.032   8.905  1.00 83.27           H  
ATOM   3088  HD2 ARG B  30     -28.655   2.908   9.552  1.00 83.27           H  
ATOM   3089  HD3 ARG B  30     -28.022   3.377  11.130  1.00 83.27           H  
ATOM   3090  HE  ARG B  30     -26.774   4.537   8.682  1.00 83.27           H  
ATOM   3091 HH11 ARG B  30     -28.996   6.779  11.177  1.00 83.27           H  
ATOM   3092 HH12 ARG B  30     -28.999   5.042  11.304  1.00 83.27           H  
ATOM   3093 HH21 ARG B  30     -26.764   6.779   8.507  1.00 83.27           H  
ATOM   3094 HH22 ARG B  30     -27.714   7.742   9.604  1.00 83.27           H  
ATOM   3095  N   ASP B  31     -24.560   0.472  12.589  1.00 85.56           N  
ATOM   3096  CA  ASP B  31     -23.361   0.932  13.285  1.00 85.56           C  
ATOM   3097  C   ASP B  31     -22.207  -0.060  13.138  1.00 85.56           C  
ATOM   3098  O   ASP B  31     -21.079   0.360  12.878  1.00 85.56           O  
ATOM   3099  CB  ASP B  31     -23.697   1.252  14.746  1.00 85.56           C  
ATOM   3100  CG  ASP B  31     -24.527   2.540  14.888  1.00 85.56           C  
ATOM   3101  OD1 ASP B  31     -24.551   3.377  13.933  1.00 85.56           O  
ATOM   3102  OD2 ASP B  31     -25.113   2.710  15.975  1.00 85.56           O1-
ATOM   3103  H   ASP B  31     -25.369   0.221  13.138  1.00 85.56           H  
ATOM   3104  HA  ASP B  31     -23.013   1.853  12.818  1.00 85.56           H  
ATOM   3105  HB2 ASP B  31     -24.230   0.412  15.190  1.00 85.56           H  
ATOM   3106  HB3 ASP B  31     -22.765   1.392  15.294  1.00 85.56           H  
ATOM   3107  N   LEU B  32     -22.489  -1.369  13.150  1.00 87.67           N  
ATOM   3108  CA  LEU B  32     -21.501  -2.391  12.807  1.00 87.67           C  
ATOM   3109  C   LEU B  32     -20.921  -2.150  11.411  1.00 87.67           C  
ATOM   3110  O   LEU B  32     -19.705  -2.207  11.237  1.00 87.67           O  
ATOM   3111  CB  LEU B  32     -22.141  -3.789  12.886  1.00 87.67           C  
ATOM   3112  CG  LEU B  32     -21.169  -4.934  12.551  1.00 87.67           C  
ATOM   3113  CD1 LEU B  32     -19.947  -4.959  13.473  1.00 87.67           C  
ATOM   3114  CD2 LEU B  32     -21.888  -6.278  12.671  1.00 87.67           C  
ATOM   3115  H   LEU B  32     -23.420  -1.660  13.414  1.00 87.67           H  
ATOM   3116  HA  LEU B  32     -20.686  -2.317  13.526  1.00 87.67           H  
ATOM   3117  HB2 LEU B  32     -22.538  -3.949  13.888  1.00 87.67           H  
ATOM   3118  HB3 LEU B  32     -22.980  -3.833  12.191  1.00 87.67           H  
ATOM   3119  HG  LEU B  32     -20.831  -4.832  11.519  1.00 87.67           H  
ATOM   3120 HD11 LEU B  32     -20.262  -5.031  14.513  1.00 87.67           H  
ATOM   3121 HD12 LEU B  32     -19.310  -5.807  13.219  1.00 87.67           H  
ATOM   3122 HD13 LEU B  32     -19.357  -4.053  13.337  1.00 87.67           H  
ATOM   3123 HD21 LEU B  32     -22.766  -6.280  12.025  1.00 87.67           H  
ATOM   3124 HD22 LEU B  32     -22.207  -6.436  13.703  1.00 87.67           H  
ATOM   3125 HD23 LEU B  32     -21.224  -7.084  12.364  1.00 87.67           H  
ATOM   3126  N   ARG B  33     -21.777  -1.858  10.425  1.00 89.15           N  
ATOM   3127  CA  ARG B  33     -21.338  -1.572   9.055  1.00 89.15           C  
ATOM   3128  C   ARG B  33     -20.408  -0.365   9.005  1.00 89.15           C  
ATOM   3129  O   ARG B  33     -19.323  -0.484   8.459  1.00 89.15           O  
ATOM   3130  CB  ARG B  33     -22.553  -1.406   8.141  1.00 89.15           C  
ATOM   3131  CG  ARG B  33     -22.142  -1.388   6.658  1.00 89.15           C  
ATOM   3132  CD  ARG B  33     -23.363  -1.368   5.731  1.00 89.15           C  
ATOM   3133  NE  ARG B  33     -24.281  -2.490   6.024  1.00 89.15           N  
ATOM   3134  CZ  ARG B  33     -25.511  -2.656   5.578  1.00 89.15           C  
ATOM   3135  NH1 ARG B  33     -26.021  -1.870   4.673  1.00 89.15           N1+
ATOM   3136  NH2 ARG B  33     -26.256  -3.618   6.045  1.00 89.15           N  
ATOM   3137  H   ARG B  33     -22.765  -1.849  10.639  1.00 89.15           H  
ATOM   3138  HA  ARG B  33     -20.742  -2.412   8.698  1.00 89.15           H  
ATOM   3139  HB2 ARG B  33     -23.220  -2.248   8.329  1.00 89.15           H  
ATOM   3140  HB3 ARG B  33     -23.083  -0.484   8.380  1.00 89.15           H  
ATOM   3141  HG2 ARG B  33     -21.544  -2.272   6.435  1.00 89.15           H  
ATOM   3142  HG3 ARG B  33     -21.535  -0.507   6.455  1.00 89.15           H  
ATOM   3143  HD2 ARG B  33     -23.010  -1.434   4.701  1.00 89.15           H  
ATOM   3144  HD3 ARG B  33     -23.879  -0.418   5.864  1.00 89.15           H  
ATOM   3145  HE  ARG B  33     -23.939  -3.175   6.684  1.00 89.15           H  
ATOM   3146 HH11 ARG B  33     -25.422  -1.164   4.269  1.00 89.15           H  
ATOM   3147 HH12 ARG B  33     -26.955  -2.025   4.323  1.00 89.15           H  
ATOM   3148 HH21 ARG B  33     -27.213  -3.721   5.740  1.00 89.15           H  
ATOM   3149 HH22 ARG B  33     -25.910  -4.216   6.783  1.00 89.15           H  
ATOM   3150  N   LYS B  34     -20.765   0.749   9.651  1.00 88.50           N  
ATOM   3151  CA  LYS B  34     -19.900   1.945   9.707  1.00 88.50           C  
ATOM   3152  C   LYS B  34     -18.528   1.651  10.315  1.00 88.50           C  
ATOM   3153  O   LYS B  34     -17.527   2.142   9.803  1.00 88.50           O  
ATOM   3154  CB  LYS B  34     -20.547   3.040  10.550  1.00 88.50           C  
ATOM   3155  CG  LYS B  34     -21.797   3.681   9.937  1.00 88.50           C  
ATOM   3156  CD  LYS B  34     -22.352   4.615  11.014  1.00 88.50           C  
ATOM   3157  CE  LYS B  34     -23.745   5.149  10.710  1.00 88.50           C  
ATOM   3158  NZ  LYS B  34     -24.397   5.471  12.006  1.00 88.50           N1+
ATOM   3159  H   LYS B  34     -21.658   0.753  10.126  1.00 88.50           H  
ATOM   3160  HA  LYS B  34     -19.718   2.306   8.695  1.00 88.50           H  
ATOM   3161  HB2 LYS B  34     -20.792   2.613  11.522  1.00 88.50           H  
ATOM   3162  HB3 LYS B  34     -19.812   3.828  10.711  1.00 88.50           H  
ATOM   3163  HG2 LYS B  34     -22.533   2.916   9.689  1.00 88.50           H  
ATOM   3164  HG3 LYS B  34     -21.535   4.244   9.040  1.00 88.50           H  
ATOM   3165  HD2 LYS B  34     -21.664   5.445  11.171  1.00 88.50           H  
ATOM   3166  HD3 LYS B  34     -22.410   4.047  11.942  1.00 88.50           H  
ATOM   3167  HE2 LYS B  34     -23.664   6.022  10.063  1.00 88.50           H  
ATOM   3168  HE3 LYS B  34     -24.306   4.365  10.201  1.00 88.50           H  
ATOM   3169  HZ1 LYS B  34     -24.434   4.653  12.597  1.00 88.50           H  
ATOM   3170  HZ2 LYS B  34     -25.350   5.795  11.918  1.00 88.50           H  
ATOM   3171  HZ3 LYS B  34     -23.849   6.125  12.546  1.00 88.50           H  
ATOM   3172  N   VAL B  35     -18.482   0.882  11.405  1.00 89.01           N  
ATOM   3173  CA  VAL B  35     -17.221   0.527  12.074  1.00 89.01           C  
ATOM   3174  C   VAL B  35     -16.358  -0.359  11.175  1.00 89.01           C  
ATOM   3175  O   VAL B  35     -15.157  -0.118  11.060  1.00 89.01           O  
ATOM   3176  CB  VAL B  35     -17.493  -0.144  13.435  1.00 89.01           C  
ATOM   3177  CG1 VAL B  35     -16.224  -0.725  14.069  1.00 89.01           C  
ATOM   3178  CG2 VAL B  35     -18.067   0.874  14.428  1.00 89.01           C  
ATOM   3179  H   VAL B  35     -19.352   0.550  11.799  1.00 89.01           H  
ATOM   3180  HA  VAL B  35     -16.648   1.436  12.257  1.00 89.01           H  
ATOM   3181  HB  VAL B  35     -18.210  -0.954  13.304  1.00 89.01           H  
ATOM   3182 HG11 VAL B  35     -16.453  -1.116  15.060  1.00 89.01           H  
ATOM   3183 HG12 VAL B  35     -15.466   0.052  14.170  1.00 89.01           H  
ATOM   3184 HG13 VAL B  35     -15.823  -1.537  13.463  1.00 89.01           H  
ATOM   3185 HG21 VAL B  35     -18.273   0.387  15.381  1.00 89.01           H  
ATOM   3186 HG22 VAL B  35     -18.997   1.299  14.049  1.00 89.01           H  
ATOM   3187 HG23 VAL B  35     -17.351   1.678  14.596  1.00 89.01           H  
ATOM   3188  N   LEU B  36     -16.959  -1.349  10.510  1.00 87.69           N  
ATOM   3189  CA  LEU B  36     -16.250  -2.220   9.569  1.00 87.69           C  
ATOM   3190  C   LEU B  36     -15.739  -1.438   8.355  1.00 87.69           C  
ATOM   3191  O   LEU B  36     -14.550  -1.512   8.067  1.00 87.69           O  
ATOM   3192  CB  LEU B  36     -17.157  -3.387   9.147  1.00 87.69           C  
ATOM   3193  CG  LEU B  36     -17.455  -4.398  10.269  1.00 87.69           C  
ATOM   3194  CD1 LEU B  36     -18.473  -5.427   9.771  1.00 87.69           C  
ATOM   3195  CD2 LEU B  36     -16.210  -5.159  10.736  1.00 87.69           C  
ATOM   3196  H   LEU B  36     -17.956  -1.472  10.620  1.00 87.69           H  
ATOM   3197  HA  LEU B  36     -15.360  -2.615  10.059  1.00 87.69           H  
ATOM   3198  HB2 LEU B  36     -18.094  -2.979   8.772  1.00 87.69           H  
ATOM   3199  HB3 LEU B  36     -16.676  -3.914   8.323  1.00 87.69           H  
ATOM   3200  HG  LEU B  36     -17.874  -3.890  11.137  1.00 87.69           H  
ATOM   3201 HD11 LEU B  36     -18.723  -6.125  10.571  1.00 87.69           H  
ATOM   3202 HD12 LEU B  36     -19.379  -4.904   9.464  1.00 87.69           H  
ATOM   3203 HD13 LEU B  36     -18.069  -5.962   8.912  1.00 87.69           H  
ATOM   3204 HD21 LEU B  36     -15.505  -4.464  11.193  1.00 87.69           H  
ATOM   3205 HD22 LEU B  36     -15.733  -5.637   9.880  1.00 87.69           H  
ATOM   3206 HD23 LEU B  36     -16.486  -5.902  11.484  1.00 87.69           H  
ATOM   3207  N   ASP B  37     -16.582  -0.613   7.733  1.00 88.67           N  
ATOM   3208  CA  ASP B  37     -16.198   0.231   6.596  1.00 88.67           C  
ATOM   3209  C   ASP B  37     -15.048   1.185   6.970  1.00 88.67           C  
ATOM   3210  O   ASP B  37     -14.140   1.432   6.177  1.00 88.67           O  
ATOM   3211  CB  ASP B  37     -17.401   1.078   6.130  1.00 88.67           C  
ATOM   3212  CG  ASP B  37     -18.594   0.314   5.536  1.00 88.67           C  
ATOM   3213  OD1 ASP B  37     -18.481  -0.895   5.249  1.00 88.67           O  
ATOM   3214  OD2 ASP B  37     -19.648   0.977   5.368  1.00 88.67           O1-
ATOM   3215  H   ASP B  37     -17.563  -0.650   7.971  1.00 88.67           H  
ATOM   3216  HA  ASP B  37     -15.868  -0.402   5.773  1.00 88.67           H  
ATOM   3217  HB2 ASP B  37     -17.755   1.673   6.972  1.00 88.67           H  
ATOM   3218  HB3 ASP B  37     -17.047   1.775   5.370  1.00 88.67           H  
ATOM   3219  N   HIS B  38     -15.061   1.740   8.188  1.00 87.38           N  
ATOM   3220  CA  HIS B  38     -13.977   2.601   8.657  1.00 87.38           C  
ATOM   3221  C   HIS B  38     -12.679   1.820   8.886  1.00 87.38           C  
ATOM   3222  O   HIS B  38     -11.614   2.283   8.479  1.00 87.38           O  
ATOM   3223  CB  HIS B  38     -14.406   3.358   9.919  1.00 87.38           C  
ATOM   3224  CG  HIS B  38     -13.424   4.432  10.319  1.00 87.38           C  
ATOM   3225  CD2 HIS B  38     -13.097   4.810  11.591  1.00 87.38           C  
ATOM   3226  ND1 HIS B  38     -12.703   5.241   9.469  1.00 87.38           N  
ATOM   3227  CE1 HIS B  38     -11.957   6.074  10.214  1.00 87.38           C  
ATOM   3228  NE2 HIS B  38     -12.164   5.845  11.516  1.00 87.38           N  
ATOM   3229  H   HIS B  38     -15.839   1.545   8.801  1.00 87.38           H  
ATOM   3230  HA  HIS B  38     -13.776   3.331   7.873  1.00 87.38           H  
ATOM   3231  HB2 HIS B  38     -15.369   3.836   9.736  1.00 87.38           H  
ATOM   3232  HB3 HIS B  38     -14.528   2.653  10.742  1.00 87.38           H  
ATOM   3233  HD1 HIS B  38     -12.602   5.111   8.474  1.00 87.38           H  
ATOM   3234  HD2 HIS B  38     -13.524   4.403  12.496  1.00 87.38           H  
ATOM   3235  HE1 HIS B  38     -11.242   6.786   9.830  1.00 87.38           H  
ATOM   3236  N   ARG B  39     -12.761   0.626   9.487  1.00 86.24           N  
ATOM   3237  CA  ARG B  39     -11.606  -0.252   9.707  1.00 86.24           C  
ATOM   3238  C   ARG B  39     -10.977  -0.685   8.386  1.00 86.24           C  
ATOM   3239  O   ARG B  39      -9.757  -0.676   8.265  1.00 86.24           O  
ATOM   3240  CB  ARG B  39     -12.068  -1.467  10.512  1.00 86.24           C  
ATOM   3241  CG  ARG B  39     -10.893  -2.362  10.937  1.00 86.24           C  
ATOM   3242  CD  ARG B  39     -11.391  -3.741  11.361  1.00 86.24           C  
ATOM   3243  NE  ARG B  39     -12.023  -4.422  10.218  1.00 86.24           N  
ATOM   3244  CZ  ARG B  39     -12.468  -5.649  10.173  1.00 86.24           C  
ATOM   3245  NH1 ARG B  39     -12.419  -6.424  11.226  1.00 86.24           N1+
ATOM   3246  NH2 ARG B  39     -12.936  -6.077   9.036  1.00 86.24           N  
ATOM   3247  H   ARG B  39     -13.674   0.301   9.771  1.00 86.24           H  
ATOM   3248  HA  ARG B  39     -10.838   0.288  10.260  1.00 86.24           H  
ATOM   3249  HB2 ARG B  39     -12.596  -1.136  11.407  1.00 86.24           H  
ATOM   3250  HB3 ARG B  39     -12.778  -2.025   9.900  1.00 86.24           H  
ATOM   3251  HG2 ARG B  39     -10.365  -1.894  11.769  1.00 86.24           H  
ATOM   3252  HG3 ARG B  39     -10.187  -2.492  10.117  1.00 86.24           H  
ATOM   3253  HD2 ARG B  39     -10.533  -4.320  11.704  1.00 86.24           H  
ATOM   3254  HD3 ARG B  39     -12.099  -3.631  12.180  1.00 86.24           H  
ATOM   3255  HE  ARG B  39     -12.081  -3.911   9.347  1.00 86.24           H  
ATOM   3256 HH11 ARG B  39     -12.598  -7.414  11.133  1.00 86.24           H  
ATOM   3257 HH12 ARG B  39     -11.941  -6.048  12.033  1.00 86.24           H  
ATOM   3258 HH21 ARG B  39     -13.239  -7.028   8.878  1.00 86.24           H  
ATOM   3259 HH22 ARG B  39     -12.910  -5.438   8.255  1.00 86.24           H  
ATOM   3260  N   ASP B  40     -11.798  -1.016   7.399  1.00 86.90           N  
ATOM   3261  CA  ASP B  40     -11.318  -1.454   6.094  1.00 86.90           C  
ATOM   3262  C   ASP B  40     -10.554  -0.307   5.387  1.00 86.90           C  
ATOM   3263  O   ASP B  40      -9.446  -0.527   4.899  1.00 86.90           O  
ATOM   3264  CB  ASP B  40     -12.495  -2.059   5.306  1.00 86.90           C  
ATOM   3265  CG  ASP B  40     -13.088  -3.355   5.924  1.00 86.90           C  
ATOM   3266  OD1 ASP B  40     -12.531  -3.933   6.907  1.00 86.90           O  
ATOM   3267  OD2 ASP B  40     -14.129  -3.812   5.406  1.00 86.90           O1-
ATOM   3268  H   ASP B  40     -12.791  -1.057   7.581  1.00 86.90           H  
ATOM   3269  HA  ASP B  40     -10.593  -2.254   6.245  1.00 86.90           H  
ATOM   3270  HB2 ASP B  40     -12.142  -2.296   4.301  1.00 86.90           H  
ATOM   3271  HB3 ASP B  40     -13.282  -1.312   5.215  1.00 86.90           H  
ATOM   3272  N   LYS B  41     -11.012   0.954   5.497  1.00 87.76           N  
ATOM   3273  CA  LYS B  41     -10.252   2.146   5.043  1.00 87.76           C  
ATOM   3274  C   LYS B  41      -8.918   2.357   5.772  1.00 87.76           C  
ATOM   3275  O   LYS B  41      -7.974   2.897   5.194  1.00 87.76           O  
ATOM   3276  CB  LYS B  41     -11.093   3.416   5.225  1.00 87.76           C  
ATOM   3277  CG  LYS B  41     -12.258   3.500   4.241  1.00 87.76           C  
ATOM   3278  CD  LYS B  41     -13.142   4.699   4.594  1.00 87.76           C  
ATOM   3279  CE  LYS B  41     -14.327   4.727   3.632  1.00 87.76           C  
ATOM   3280  NZ  LYS B  41     -15.253   5.841   3.942  1.00 87.76           N1+
ATOM   3281  H   LYS B  41     -11.933   1.078   5.892  1.00 87.76           H  
ATOM   3282  HA  LYS B  41     -10.007   2.024   3.987  1.00 87.76           H  
ATOM   3283  HB2 LYS B  41     -11.470   3.453   6.247  1.00 87.76           H  
ATOM   3284  HB3 LYS B  41     -10.456   4.287   5.067  1.00 87.76           H  
ATOM   3285  HG2 LYS B  41     -11.867   3.614   3.230  1.00 87.76           H  
ATOM   3286  HG3 LYS B  41     -12.851   2.586   4.282  1.00 87.76           H  
ATOM   3287  HD2 LYS B  41     -13.502   4.586   5.616  1.00 87.76           H  
ATOM   3288  HD3 LYS B  41     -12.560   5.617   4.504  1.00 87.76           H  
ATOM   3289  HE2 LYS B  41     -14.845   3.770   3.704  1.00 87.76           H  
ATOM   3290  HE3 LYS B  41     -13.943   4.814   2.614  1.00 87.76           H  
ATOM   3291  HZ1 LYS B  41     -16.023   5.830   3.289  1.00 87.76           H  
ATOM   3292  HZ2 LYS B  41     -15.618   5.731   4.877  1.00 87.76           H  
ATOM   3293  HZ3 LYS B  41     -14.770   6.725   3.866  1.00 87.76           H  
ATOM   3294  N   VAL B  42      -8.835   1.994   7.052  1.00 87.68           N  
ATOM   3295  CA  VAL B  42      -7.576   2.058   7.819  1.00 87.68           C  
ATOM   3296  C   VAL B  42      -6.604   0.984   7.328  1.00 87.68           C  
ATOM   3297  O   VAL B  42      -5.420   1.270   7.151  1.00 87.68           O  
ATOM   3298  CB  VAL B  42      -7.841   1.953   9.335  1.00 87.68           C  
ATOM   3299  CG1 VAL B  42      -6.552   1.837  10.155  1.00 87.68           C  
ATOM   3300  CG2 VAL B  42      -8.584   3.199   9.834  1.00 87.68           C  
ATOM   3301  H   VAL B  42      -9.651   1.584   7.482  1.00 87.68           H  
ATOM   3302  HA  VAL B  42      -7.096   3.018   7.633  1.00 87.68           H  
ATOM   3303  HB  VAL B  42      -8.453   1.076   9.545  1.00 87.68           H  
ATOM   3304 HG11 VAL B  42      -6.039   0.903   9.931  1.00 87.68           H  
ATOM   3305 HG12 VAL B  42      -5.885   2.669   9.931  1.00 87.68           H  
ATOM   3306 HG13 VAL B  42      -6.787   1.850  11.219  1.00 87.68           H  
ATOM   3307 HG21 VAL B  42      -9.505   3.349   9.273  1.00 87.68           H  
ATOM   3308 HG22 VAL B  42      -8.845   3.074  10.886  1.00 87.68           H  
ATOM   3309 HG23 VAL B  42      -7.955   4.082   9.719  1.00 87.68           H  
ATOM   3310  N   TYR B  43      -7.092  -0.224   7.032  1.00 83.55           N  
ATOM   3311  CA  TYR B  43      -6.267  -1.282   6.444  1.00 83.55           C  
ATOM   3312  C   TYR B  43      -5.757  -0.934   5.047  1.00 83.55           C  
ATOM   3313  O   TYR B  43      -4.603  -1.225   4.739  1.00 83.55           O  
ATOM   3314  CB  TYR B  43      -7.026  -2.614   6.414  1.00 83.55           C  
ATOM   3315  CG  TYR B  43      -7.252  -3.275   7.762  1.00 83.55           C  
ATOM   3316  CD1 TYR B  43      -6.237  -3.275   8.744  1.00 83.55           C  
ATOM   3317  CD2 TYR B  43      -8.456  -3.961   8.006  1.00 83.55           C  
ATOM   3318  CE1 TYR B  43      -6.440  -3.909   9.980  1.00 83.55           C  
ATOM   3319  CE2 TYR B  43      -8.645  -4.635   9.228  1.00 83.55           C  
ATOM   3320  CZ  TYR B  43      -7.648  -4.591  10.223  1.00 83.55           C  
ATOM   3321  OH  TYR B  43      -7.855  -5.207  11.415  1.00 83.55           O  
ATOM   3322  H   TYR B  43      -8.071  -0.413   7.196  1.00 83.55           H  
ATOM   3323  HA  TYR B  43      -5.371  -1.395   7.054  1.00 83.55           H  
ATOM   3324  HB2 TYR B  43      -7.984  -2.466   5.917  1.00 83.55           H  
ATOM   3325  HB3 TYR B  43      -6.455  -3.318   5.809  1.00 83.55           H  
ATOM   3326  HD1 TYR B  43      -5.286  -2.799   8.558  1.00 83.55           H  
ATOM   3327  HD2 TYR B  43      -9.228  -3.982   7.251  1.00 83.55           H  
ATOM   3328  HE1 TYR B  43      -5.667  -3.881  10.735  1.00 83.55           H  
ATOM   3329  HE2 TYR B  43      -9.556  -5.185   9.411  1.00 83.55           H  
ATOM   3330  HH  TYR B  43      -7.114  -5.066  12.010  1.00 83.55           H  
ATOM   3331  N   GLU B  44      -6.559  -0.259   4.224  1.00 85.82           N  
ATOM   3332  CA  GLU B  44      -6.102   0.253   2.930  1.00 85.82           C  
ATOM   3333  C   GLU B  44      -4.936   1.246   3.079  1.00 85.82           C  
ATOM   3334  O   GLU B  44      -3.953   1.156   2.344  1.00 85.82           O  
ATOM   3335  CB  GLU B  44      -7.265   0.937   2.205  1.00 85.82           C  
ATOM   3336  CG  GLU B  44      -8.310  -0.049   1.662  1.00 85.82           C  
ATOM   3337  CD  GLU B  44      -9.556   0.668   1.115  1.00 85.82           C  
ATOM   3338  OE1 GLU B  44     -10.556  -0.034   0.851  1.00 85.82           O  
ATOM   3339  OE2 GLU B  44      -9.512   1.913   0.959  1.00 85.82           O1-
ATOM   3340  H   GLU B  44      -7.530  -0.145   4.476  1.00 85.82           H  
ATOM   3341  HA  GLU B  44      -5.746  -0.574   2.314  1.00 85.82           H  
ATOM   3342  HB2 GLU B  44      -7.743   1.636   2.892  1.00 85.82           H  
ATOM   3343  HB3 GLU B  44      -6.865   1.505   1.365  1.00 85.82           H  
ATOM   3344  HG2 GLU B  44      -7.851  -0.637   0.868  1.00 85.82           H  
ATOM   3345  HG3 GLU B  44      -8.608  -0.737   2.454  1.00 85.82           H  
ATOM   3346  N   GLN B  45      -4.998   2.164   4.051  1.00 89.98           N  
ATOM   3347  CA  GLN B  45      -3.890   3.089   4.331  1.00 89.98           C  
ATOM   3348  C   GLN B  45      -2.642   2.352   4.827  1.00 89.98           C  
ATOM   3349  O   GLN B  45      -1.545   2.621   4.342  1.00 89.98           O  
ATOM   3350  CB  GLN B  45      -4.318   4.149   5.352  1.00 89.98           C  
ATOM   3351  CG  GLN B  45      -5.267   5.181   4.737  1.00 89.98           C  
ATOM   3352  CD  GLN B  45      -5.772   6.154   5.791  1.00 89.98           C  
ATOM   3353  NE2 GLN B  45      -7.062   6.182   6.042  1.00 89.98           N  
ATOM   3354  OE1 GLN B  45      -5.029   6.886   6.421  1.00 89.98           O  
ATOM   3355  H   GLN B  45      -5.824   2.195   4.631  1.00 89.98           H  
ATOM   3356  HA  GLN B  45      -3.607   3.593   3.407  1.00 89.98           H  
ATOM   3357  HB2 GLN B  45      -3.431   4.675   5.708  1.00 89.98           H  
ATOM   3358  HB3 GLN B  45      -4.798   3.670   6.205  1.00 89.98           H  
ATOM   3359  HG2 GLN B  45      -4.742   5.745   3.966  1.00 89.98           H  
ATOM   3360  HG3 GLN B  45      -6.115   4.675   4.275  1.00 89.98           H  
ATOM   3361 HE21 GLN B  45      -7.661   5.499   5.602  1.00 89.98           H  
ATOM   3362 HE22 GLN B  45      -7.352   6.818   6.771  1.00 89.98           H  
ATOM   3363  N   LEU B  46      -2.801   1.391   5.743  1.00 89.72           N  
ATOM   3364  CA  LEU B  46      -1.698   0.546   6.217  1.00 89.72           C  
ATOM   3365  C   LEU B  46      -1.031  -0.221   5.074  1.00 89.72           C  
ATOM   3366  O   LEU B  46       0.194  -0.298   5.023  1.00 89.72           O  
ATOM   3367  CB  LEU B  46      -2.222  -0.443   7.274  1.00 89.72           C  
ATOM   3368  CG  LEU B  46      -2.353   0.170   8.673  1.00 89.72           C  
ATOM   3369  CD1 LEU B  46      -3.186  -0.740   9.578  1.00 89.72           C  
ATOM   3370  CD2 LEU B  46      -0.980   0.354   9.318  1.00 89.72           C  
ATOM   3371  H   LEU B  46      -3.728   1.225   6.108  1.00 89.72           H  
ATOM   3372  HA  LEU B  46      -0.926   1.181   6.653  1.00 89.72           H  
ATOM   3373  HB2 LEU B  46      -1.542  -1.293   7.338  1.00 89.72           H  
ATOM   3374  HB3 LEU B  46      -3.189  -0.825   6.950  1.00 89.72           H  
ATOM   3375  HG  LEU B  46      -2.854   1.135   8.599  1.00 89.72           H  
ATOM   3376 HD11 LEU B  46      -3.256  -0.302  10.573  1.00 89.72           H  
ATOM   3377 HD12 LEU B  46      -2.722  -1.724   9.651  1.00 89.72           H  
ATOM   3378 HD13 LEU B  46      -4.193  -0.828   9.172  1.00 89.72           H  
ATOM   3379 HD21 LEU B  46      -1.105   0.696  10.346  1.00 89.72           H  
ATOM   3380 HD22 LEU B  46      -0.393   1.092   8.771  1.00 89.72           H  
ATOM   3381 HD23 LEU B  46      -0.441  -0.593   9.338  1.00 89.72           H  
ATOM   3382  N   ALA B  47      -1.818  -0.747   4.133  1.00 85.79           N  
ATOM   3383  CA  ALA B  47      -1.287  -1.437   2.965  1.00 85.79           C  
ATOM   3384  C   ALA B  47      -0.434  -0.505   2.086  1.00 85.79           C  
ATOM   3385  O   ALA B  47       0.650  -0.906   1.663  1.00 85.79           O  
ATOM   3386  CB  ALA B  47      -2.452  -2.062   2.189  1.00 85.79           C  
ATOM   3387  H   ALA B  47      -2.820  -0.689   4.245  1.00 85.79           H  
ATOM   3388  HA  ALA B  47      -0.636  -2.242   3.307  1.00 85.79           H  
ATOM   3389  HB1 ALA B  47      -3.009  -2.737   2.839  1.00 85.79           H  
ATOM   3390  HB2 ALA B  47      -2.066  -2.623   1.340  1.00 85.79           H  
ATOM   3391  HB3 ALA B  47      -3.124  -1.284   1.825  1.00 85.79           H  
ATOM   3392  N   LYS B  48      -0.867   0.745   1.860  1.00 88.86           N  
ATOM   3393  CA  LYS B  48      -0.083   1.744   1.108  1.00 88.86           C  
ATOM   3394  C   LYS B  48       1.217   2.118   1.822  1.00 88.86           C  
ATOM   3395  O   LYS B  48       2.274   2.129   1.197  1.00 88.86           O  
ATOM   3396  CB  LYS B  48      -0.918   3.004   0.847  1.00 88.86           C  
ATOM   3397  CG  LYS B  48      -2.088   2.761  -0.113  1.00 88.86           C  
ATOM   3398  CD  LYS B  48      -2.881   4.059  -0.298  1.00 88.86           C  
ATOM   3399  CE  LYS B  48      -4.062   3.812  -1.239  1.00 88.86           C  
ATOM   3400  NZ  LYS B  48      -4.779   5.073  -1.547  1.00 88.86           N1+
ATOM   3401  H   LYS B  48      -1.766   1.009   2.234  1.00 88.86           H  
ATOM   3402  HA  LYS B  48       0.214   1.323   0.148  1.00 88.86           H  
ATOM   3403  HB2 LYS B  48      -1.291   3.398   1.793  1.00 88.86           H  
ATOM   3404  HB3 LYS B  48      -0.268   3.752   0.393  1.00 88.86           H  
ATOM   3405  HG2 LYS B  48      -2.745   1.987   0.282  1.00 88.86           H  
ATOM   3406  HG3 LYS B  48      -1.698   2.432  -1.076  1.00 88.86           H  
ATOM   3407  HD2 LYS B  48      -3.245   4.402   0.670  1.00 88.86           H  
ATOM   3408  HD3 LYS B  48      -2.222   4.816  -0.723  1.00 88.86           H  
ATOM   3409  HE2 LYS B  48      -4.735   3.092  -0.772  1.00 88.86           H  
ATOM   3410  HE3 LYS B  48      -3.681   3.366  -2.158  1.00 88.86           H  
ATOM   3411  HZ1 LYS B  48      -5.554   4.893  -2.169  1.00 88.86           H  
ATOM   3412  HZ2 LYS B  48      -4.153   5.721  -2.003  1.00 88.86           H  
ATOM   3413  HZ3 LYS B  48      -5.127   5.499  -0.700  1.00 88.86           H  
ATOM   3414  N   TYR B  49       1.168   2.346   3.138  1.00 90.78           N  
ATOM   3415  CA  TYR B  49       2.368   2.612   3.937  1.00 90.78           C  
ATOM   3416  C   TYR B  49       3.349   1.435   3.926  1.00 90.78           C  
ATOM   3417  O   TYR B  49       4.551   1.650   3.799  1.00 90.78           O  
ATOM   3418  CB  TYR B  49       1.983   2.982   5.375  1.00 90.78           C  
ATOM   3419  CG  TYR B  49       1.669   4.453   5.560  1.00 90.78           C  
ATOM   3420  CD1 TYR B  49       2.707   5.395   5.431  1.00 90.78           C  
ATOM   3421  CD2 TYR B  49       0.363   4.885   5.853  1.00 90.78           C  
ATOM   3422  CE1 TYR B  49       2.443   6.769   5.583  1.00 90.78           C  
ATOM   3423  CE2 TYR B  49       0.092   6.259   6.007  1.00 90.78           C  
ATOM   3424  CZ  TYR B  49       1.131   7.203   5.862  1.00 90.78           C  
ATOM   3425  OH  TYR B  49       0.864   8.531   5.966  1.00 90.78           O  
ATOM   3426  H   TYR B  49       0.266   2.345   3.593  1.00 90.78           H  
ATOM   3427  HA  TYR B  49       2.903   3.453   3.494  1.00 90.78           H  
ATOM   3428  HB2 TYR B  49       1.140   2.371   5.703  1.00 90.78           H  
ATOM   3429  HB3 TYR B  49       2.820   2.747   6.033  1.00 90.78           H  
ATOM   3430  HD1 TYR B  49       3.706   5.061   5.194  1.00 90.78           H  
ATOM   3431  HD2 TYR B  49      -0.433   4.163   5.957  1.00 90.78           H  
ATOM   3432  HE1 TYR B  49       3.242   7.485   5.458  1.00 90.78           H  
ATOM   3433  HE2 TYR B  49      -0.911   6.603   6.208  1.00 90.78           H  
ATOM   3434  HH  TYR B  49       1.586   9.049   5.601  1.00 90.78           H  
ATOM   3435  N   LEU B  50       2.854   0.195   3.991  1.00 88.74           N  
ATOM   3436  CA  LEU B  50       3.690  -0.999   3.881  1.00 88.74           C  
ATOM   3437  C   LEU B  50       4.354  -1.108   2.500  1.00 88.74           C  
ATOM   3438  O   LEU B  50       5.529  -1.453   2.412  1.00 88.74           O  
ATOM   3439  CB  LEU B  50       2.823  -2.232   4.191  1.00 88.74           C  
ATOM   3440  CG  LEU B  50       3.595  -3.564   4.162  1.00 88.74           C  
ATOM   3441  CD1 LEU B  50       4.646  -3.640   5.267  1.00 88.74           C  
ATOM   3442  CD2 LEU B  50       2.621  -4.729   4.341  1.00 88.74           C  
ATOM   3443  H   LEU B  50       1.865   0.078   4.157  1.00 88.74           H  
ATOM   3444  HA  LEU B  50       4.487  -0.923   4.621  1.00 88.74           H  
ATOM   3445  HB2 LEU B  50       2.373  -2.107   5.176  1.00 88.74           H  
ATOM   3446  HB3 LEU B  50       2.017  -2.282   3.460  1.00 88.74           H  
ATOM   3447  HG  LEU B  50       4.083  -3.691   3.195  1.00 88.74           H  
ATOM   3448 HD11 LEU B  50       5.108  -4.626   5.266  1.00 88.74           H  
ATOM   3449 HD12 LEU B  50       4.190  -3.446   6.237  1.00 88.74           H  
ATOM   3450 HD13 LEU B  50       5.425  -2.901   5.078  1.00 88.74           H  
ATOM   3451 HD21 LEU B  50       3.163  -5.673   4.297  1.00 88.74           H  
ATOM   3452 HD22 LEU B  50       1.879  -4.710   3.543  1.00 88.74           H  
ATOM   3453 HD23 LEU B  50       2.116  -4.646   5.303  1.00 88.74           H  
ATOM   3454  N   GLN B  51       3.621  -0.804   1.424  1.00 86.06           N  
ATOM   3455  CA  GLN B  51       4.185  -0.772   0.070  1.00 86.06           C  
ATOM   3456  C   GLN B  51       5.295   0.274  -0.049  1.00 86.06           C  
ATOM   3457  O   GLN B  51       6.370  -0.052  -0.543  1.00 86.06           O  
ATOM   3458  CB  GLN B  51       3.088  -0.499  -0.967  1.00 86.06           C  
ATOM   3459  CG  GLN B  51       2.185  -1.718  -1.196  1.00 86.06           C  
ATOM   3460  CD  GLN B  51       1.027  -1.417  -2.143  1.00 86.06           C  
ATOM   3461  NE2 GLN B  51       0.060  -2.300  -2.253  1.00 86.06           N  
ATOM   3462  OE1 GLN B  51       0.954  -0.405  -2.811  1.00 86.06           O  
ATOM   3463  H   GLN B  51       2.657  -0.536   1.552  1.00 86.06           H  
ATOM   3464  HA  GLN B  51       4.640  -1.738  -0.151  1.00 86.06           H  
ATOM   3465  HB2 GLN B  51       3.558  -0.244  -1.917  1.00 86.06           H  
ATOM   3466  HB3 GLN B  51       2.483   0.350  -0.650  1.00 86.06           H  
ATOM   3467  HG2 GLN B  51       2.778  -2.526  -1.624  1.00 86.06           H  
ATOM   3468  HG3 GLN B  51       1.780  -2.066  -0.246  1.00 86.06           H  
ATOM   3469 HE21 GLN B  51       0.077  -3.159  -1.723  1.00 86.06           H  
ATOM   3470 HE22 GLN B  51      -0.653  -2.059  -2.926  1.00 86.06           H  
ATOM   3471  N   LEU B  52       5.061   1.490   0.454  1.00 91.15           N  
ATOM   3472  CA  LEU B  52       6.066   2.551   0.461  1.00 91.15           C  
ATOM   3473  C   LEU B  52       7.298   2.162   1.294  1.00 91.15           C  
ATOM   3474  O   LEU B  52       8.419   2.319   0.819  1.00 91.15           O  
ATOM   3475  CB  LEU B  52       5.411   3.845   0.963  1.00 91.15           C  
ATOM   3476  CG  LEU B  52       6.389   5.032   1.017  1.00 91.15           C  
ATOM   3477  CD1 LEU B  52       6.931   5.419  -0.357  1.00 91.15           C  
ATOM   3478  CD2 LEU B  52       5.679   6.233   1.622  1.00 91.15           C  
ATOM   3479  H   LEU B  52       4.147   1.698   0.828  1.00 91.15           H  
ATOM   3480  HA  LEU B  52       6.405   2.708  -0.563  1.00 91.15           H  
ATOM   3481  HB2 LEU B  52       5.016   3.674   1.964  1.00 91.15           H  
ATOM   3482  HB3 LEU B  52       4.582   4.104   0.306  1.00 91.15           H  
ATOM   3483  HG  LEU B  52       7.228   4.779   1.664  1.00 91.15           H  
ATOM   3484 HD11 LEU B  52       7.567   4.630  -0.759  1.00 91.15           H  
ATOM   3485 HD12 LEU B  52       7.529   6.327  -0.279  1.00 91.15           H  
ATOM   3486 HD13 LEU B  52       6.104   5.606  -1.043  1.00 91.15           H  
ATOM   3487 HD21 LEU B  52       5.225   5.973   2.577  1.00 91.15           H  
ATOM   3488 HD22 LEU B  52       4.924   6.606   0.928  1.00 91.15           H  
ATOM   3489 HD23 LEU B  52       6.426   7.009   1.788  1.00 91.15           H  
ATOM   3490  N   ARG B  53       7.109   1.579   2.489  1.00 90.81           N  
ATOM   3491  CA  ARG B  53       8.212   1.078   3.329  1.00 90.81           C  
ATOM   3492  C   ARG B  53       9.102   0.109   2.553  1.00 90.81           C  
ATOM   3493  O   ARG B  53      10.311   0.286   2.512  1.00 90.81           O  
ATOM   3494  CB  ARG B  53       7.666   0.382   4.588  1.00 90.81           C  
ATOM   3495  CG  ARG B  53       8.772   0.225   5.643  1.00 90.81           C  
ATOM   3496  CD  ARG B  53       8.382  -0.724   6.775  1.00 90.81           C  
ATOM   3497  NE  ARG B  53       8.397  -2.121   6.313  1.00 90.81           N  
ATOM   3498  CZ  ARG B  53       7.755  -3.130   6.855  1.00 90.81           C  
ATOM   3499  NH1 ARG B  53       7.087  -2.993   7.969  1.00 90.81           N1+
ATOM   3500  NH2 ARG B  53       7.791  -4.295   6.273  1.00 90.81           N  
ATOM   3501  H   ARG B  53       6.164   1.506   2.836  1.00 90.81           H  
ATOM   3502  HA  ARG B  53       8.841   1.918   3.620  1.00 90.81           H  
ATOM   3503  HB2 ARG B  53       7.265  -0.596   4.320  1.00 90.81           H  
ATOM   3504  HB3 ARG B  53       6.855   0.969   5.020  1.00 90.81           H  
ATOM   3505  HG2 ARG B  53       9.692  -0.137   5.185  1.00 90.81           H  
ATOM   3506  HG3 ARG B  53       8.968   1.207   6.075  1.00 90.81           H  
ATOM   3507  HD2 ARG B  53       9.111  -0.611   7.576  1.00 90.81           H  
ATOM   3508  HD3 ARG B  53       7.401  -0.439   7.154  1.00 90.81           H  
ATOM   3509  HE  ARG B  53       9.169  -2.352   5.703  1.00 90.81           H  
ATOM   3510 HH11 ARG B  53       6.664  -3.789   8.426  1.00 90.81           H  
ATOM   3511 HH12 ARG B  53       7.197  -2.109   8.445  1.00 90.81           H  
ATOM   3512 HH21 ARG B  53       7.403  -5.119   6.711  1.00 90.81           H  
ATOM   3513 HH22 ARG B  53       8.344  -4.351   5.431  1.00 90.81           H  
ATOM   3514  N   ASN B  54       8.487  -0.863   1.879  1.00 85.42           N  
ATOM   3515  CA  ASN B  54       9.207  -1.863   1.095  1.00 85.42           C  
ATOM   3516  C   ASN B  54       9.971  -1.258  -0.093  1.00 85.42           C  
ATOM   3517  O   ASN B  54      10.936  -1.864  -0.548  1.00 85.42           O  
ATOM   3518  CB  ASN B  54       8.204  -2.891   0.551  1.00 85.42           C  
ATOM   3519  CG  ASN B  54       7.521  -3.746   1.599  1.00 85.42           C  
ATOM   3520  ND2 ASN B  54       6.374  -4.286   1.261  1.00 85.42           N  
ATOM   3521  OD1 ASN B  54       7.992  -4.011   2.691  1.00 85.42           O  
ATOM   3522  H   ASN B  54       7.483  -0.932   1.966  1.00 85.42           H  
ATOM   3523  HA  ASN B  54       9.935  -2.360   1.737  1.00 85.42           H  
ATOM   3524  HB2 ASN B  54       8.732  -3.568  -0.120  1.00 85.42           H  
ATOM   3525  HB3 ASN B  54       7.445  -2.365  -0.028  1.00 85.42           H  
ATOM   3526 HD21 ASN B  54       5.899  -4.762   2.016  1.00 85.42           H  
ATOM   3527 HD22 ASN B  54       5.901  -3.949   0.435  1.00 85.42           H  
ATOM   3528  N   VAL B  55       9.516  -0.129  -0.644  1.00 85.00           N  
ATOM   3529  CA  VAL B  55      10.215   0.579  -1.728  1.00 85.00           C  
ATOM   3530  C   VAL B  55      11.410   1.324  -1.152  1.00 85.00           C  
ATOM   3531  O   VAL B  55      12.520   1.114  -1.621  1.00 85.00           O  
ATOM   3532  CB  VAL B  55       9.249   1.506  -2.488  1.00 85.00           C  
ATOM   3533  CG1 VAL B  55       9.953   2.436  -3.484  1.00 85.00           C  
ATOM   3534  CG2 VAL B  55       8.217   0.653  -3.242  1.00 85.00           C  
ATOM   3535  H   VAL B  55       8.696   0.309  -0.248  1.00 85.00           H  
ATOM   3536  HA  VAL B  55      10.609  -0.143  -2.444  1.00 85.00           H  
ATOM   3537  HB  VAL B  55       8.720   2.127  -1.766  1.00 85.00           H  
ATOM   3538 HG11 VAL B  55       9.214   3.013  -4.039  1.00 85.00           H  
ATOM   3539 HG12 VAL B  55      10.599   3.140  -2.961  1.00 85.00           H  
ATOM   3540 HG13 VAL B  55      10.555   1.860  -4.187  1.00 85.00           H  
ATOM   3541 HG21 VAL B  55       7.239   1.126  -3.145  1.00 85.00           H  
ATOM   3542 HG22 VAL B  55       8.132  -0.348  -2.819  1.00 85.00           H  
ATOM   3543 HG23 VAL B  55       8.488   0.558  -4.294  1.00 85.00           H  
ATOM   3544  N   ILE B  56      11.219   2.087  -0.074  1.00 88.02           N  
ATOM   3545  CA  ILE B  56      12.296   2.834   0.591  1.00 88.02           C  
ATOM   3546  C   ILE B  56      13.393   1.903   1.124  1.00 88.02           C  
ATOM   3547  O   ILE B  56      14.574   2.190   0.943  1.00 88.02           O  
ATOM   3548  CB  ILE B  56      11.701   3.729   1.700  1.00 88.02           C  
ATOM   3549  CG1 ILE B  56      10.796   4.807   1.058  1.00 88.02           C  
ATOM   3550  CG2 ILE B  56      12.810   4.386   2.542  1.00 88.02           C  
ATOM   3551  CD1 ILE B  56      10.132   5.727   2.080  1.00 88.02           C  
ATOM   3552  H   ILE B  56      10.279   2.187   0.282  1.00 88.02           H  
ATOM   3553  HA  ILE B  56      12.772   3.482  -0.145  1.00 88.02           H  
ATOM   3554  HB  ILE B  56      11.095   3.110   2.361  1.00 88.02           H  
ATOM   3555 HG12 ILE B  56      11.381   5.415   0.367  1.00 88.02           H  
ATOM   3556 HG13 ILE B  56      10.003   4.328   0.485  1.00 88.02           H  
ATOM   3557 HG21 ILE B  56      12.384   5.017   3.323  1.00 88.02           H  
ATOM   3558 HG22 ILE B  56      13.426   3.634   3.034  1.00 88.02           H  
ATOM   3559 HG23 ILE B  56      13.445   4.997   1.899  1.00 88.02           H  
ATOM   3560 HD11 ILE B  56      10.858   6.452   2.447  1.00 88.02           H  
ATOM   3561 HD12 ILE B  56       9.757   5.125   2.908  1.00 88.02           H  
ATOM   3562 HD13 ILE B  56       9.310   6.267   1.610  1.00 88.02           H  
ATOM   3563  N   GLU B  57      13.032   0.763   1.720  1.00 85.99           N  
ATOM   3564  CA  GLU B  57      13.996  -0.266   2.144  1.00 85.99           C  
ATOM   3565  C   GLU B  57      14.838  -0.764   0.959  1.00 85.99           C  
ATOM   3566  O   GLU B  57      16.060  -0.853   1.058  1.00 85.99           O  
ATOM   3567  CB  GLU B  57      13.248  -1.452   2.786  1.00 85.99           C  
ATOM   3568  CG  GLU B  57      12.747  -1.169   4.216  1.00 85.99           C  
ATOM   3569  CD  GLU B  57      11.774  -2.236   4.763  1.00 85.99           C  
ATOM   3570  OE1 GLU B  57      11.353  -2.120   5.937  1.00 85.99           O  
ATOM   3571  OE2 GLU B  57      11.341  -3.143   4.011  1.00 85.99           O1-
ATOM   3572  H   GLU B  57      12.052   0.599   1.899  1.00 85.99           H  
ATOM   3573  HA  GLU B  57      14.687   0.154   2.875  1.00 85.99           H  
ATOM   3574  HB2 GLU B  57      12.407  -1.712   2.143  1.00 85.99           H  
ATOM   3575  HB3 GLU B  57      13.918  -2.311   2.830  1.00 85.99           H  
ATOM   3576  HG2 GLU B  57      13.611  -1.093   4.876  1.00 85.99           H  
ATOM   3577  HG3 GLU B  57      12.238  -0.205   4.228  1.00 85.99           H  
ATOM   3578  N   ARG B  58      14.213  -1.020  -0.199  1.00 79.44           N  
ATOM   3579  CA  ARG B  58      14.940  -1.428  -1.412  1.00 79.44           C  
ATOM   3580  C   ARG B  58      15.825  -0.315  -1.972  1.00 79.44           C  
ATOM   3581  O   ARG B  58      16.924  -0.612  -2.431  1.00 79.44           O  
ATOM   3582  CB  ARG B  58      13.972  -1.897  -2.496  1.00 79.44           C  
ATOM   3583  CG  ARG B  58      13.310  -3.243  -2.187  1.00 79.44           C  
ATOM   3584  CD  ARG B  58      12.327  -3.575  -3.319  1.00 79.44           C  
ATOM   3585  NE  ARG B  58      11.099  -4.228  -2.843  1.00 79.44           N  
ATOM   3586  CZ  ARG B  58      10.293  -4.954  -3.601  1.00 79.44           C  
ATOM   3587  NH1 ARG B  58      10.582  -5.268  -4.835  1.00 79.44           N1+
ATOM   3588  NH2 ARG B  58       9.168  -5.400  -3.118  1.00 79.44           N  
ATOM   3589  H   ARG B  58      13.219  -0.847  -0.254  1.00 79.44           H  
ATOM   3590  HA  ARG B  58      15.619  -2.244  -1.161  1.00 79.44           H  
ATOM   3591  HB2 ARG B  58      13.210  -1.134  -2.655  1.00 79.44           H  
ATOM   3592  HB3 ARG B  58      14.546  -2.004  -3.417  1.00 79.44           H  
ATOM   3593  HG2 ARG B  58      12.804  -3.199  -1.222  1.00 79.44           H  
ATOM   3594  HG3 ARG B  58      14.072  -4.020  -2.127  1.00 79.44           H  
ATOM   3595  HD2 ARG B  58      12.032  -2.654  -3.822  1.00 79.44           H  
ATOM   3596  HD3 ARG B  58      12.849  -4.207  -4.038  1.00 79.44           H  
ATOM   3597  HE  ARG B  58      10.766  -3.887  -1.954  1.00 79.44           H  
ATOM   3598 HH11 ARG B  58       9.913  -5.715  -5.447  1.00 79.44           H  
ATOM   3599 HH12 ARG B  58      11.386  -4.835  -5.267  1.00 79.44           H  
ATOM   3600 HH21 ARG B  58       8.524  -5.843  -3.759  1.00 79.44           H  
ATOM   3601 HH22 ARG B  58       8.839  -5.015  -2.244  1.00 79.44           H  
ATOM   3602  N   LEU B  59      15.382   0.943  -1.916  1.00 78.36           N  
ATOM   3603  CA  LEU B  59      16.201   2.098  -2.304  1.00 78.36           C  
ATOM   3604  C   LEU B  59      17.446   2.212  -1.412  1.00 78.36           C  
ATOM   3605  O   LEU B  59      18.545   2.429  -1.916  1.00 78.36           O  
ATOM   3606  CB  LEU B  59      15.373   3.400  -2.243  1.00 78.36           C  
ATOM   3607  CG  LEU B  59      14.221   3.524  -3.256  1.00 78.36           C  
ATOM   3608  CD1 LEU B  59      13.470   4.837  -3.042  1.00 78.36           C  
ATOM   3609  CD2 LEU B  59      14.707   3.479  -4.695  1.00 78.36           C  
ATOM   3610  H   LEU B  59      14.449   1.106  -1.565  1.00 78.36           H  
ATOM   3611  HA  LEU B  59      16.565   1.955  -3.321  1.00 78.36           H  
ATOM   3612  HB2 LEU B  59      14.964   3.511  -1.239  1.00 78.36           H  
ATOM   3613  HB3 LEU B  59      16.052   4.235  -2.411  1.00 78.36           H  
ATOM   3614  HG  LEU B  59      13.515   2.704  -3.123  1.00 78.36           H  
ATOM   3615 HD11 LEU B  59      13.075   4.885  -2.027  1.00 78.36           H  
ATOM   3616 HD12 LEU B  59      14.141   5.680  -3.203  1.00 78.36           H  
ATOM   3617 HD13 LEU B  59      12.644   4.910  -3.749  1.00 78.36           H  
ATOM   3618 HD21 LEU B  59      15.447   4.261  -4.861  1.00 78.36           H  
ATOM   3619 HD22 LEU B  59      15.141   2.502  -4.907  1.00 78.36           H  
ATOM   3620 HD23 LEU B  59      13.861   3.633  -5.364  1.00 78.36           H  
ATOM   3621  N   GLN B  60      17.310   1.984  -0.101  1.00 80.47           N  
ATOM   3622  CA  GLN B  60      18.461   1.939   0.809  1.00 80.47           C  
ATOM   3623  C   GLN B  60      19.415   0.784   0.491  1.00 80.47           C  
ATOM   3624  O   GLN B  60      20.634   0.954   0.533  1.00 80.47           O  
ATOM   3625  CB  GLN B  60      18.001   1.805   2.265  1.00 80.47           C  
ATOM   3626  CG  GLN B  60      17.419   3.102   2.817  1.00 80.47           C  
ATOM   3627  CD  GLN B  60      17.203   3.021   4.319  1.00 80.47           C  
ATOM   3628  NE2 GLN B  60      17.614   4.019   5.070  1.00 80.47           N  
ATOM   3629  OE1 GLN B  60      16.700   2.060   4.866  1.00 80.47           O  
ATOM   3630  H   GLN B  60      16.383   1.828   0.268  1.00 80.47           H  
ATOM   3631  HA  GLN B  60      19.033   2.861   0.697  1.00 80.47           H  
ATOM   3632  HB2 GLN B  60      18.867   1.545   2.875  1.00 80.47           H  
ATOM   3633  HB3 GLN B  60      17.268   1.004   2.360  1.00 80.47           H  
ATOM   3634  HG2 GLN B  60      16.460   3.306   2.340  1.00 80.47           H  
ATOM   3635  HG3 GLN B  60      18.110   3.918   2.603  1.00 80.47           H  
ATOM   3636 HE21 GLN B  60      18.054   4.823   4.646  1.00 80.47           H  
ATOM   3637 HE22 GLN B  60      17.442   3.909   6.059  1.00 80.47           H  
ATOM   3638  N   GLU B  61      18.877  -0.396   0.170  1.00 72.40           N  
ATOM   3639  CA  GLU B  61      19.681  -1.557  -0.221  1.00 72.40           C  
ATOM   3640  C   GLU B  61      20.457  -1.322  -1.529  1.00 72.40           C  
ATOM   3641  O   GLU B  61      21.550  -1.874  -1.686  1.00 72.40           O  
ATOM   3642  CB  GLU B  61      18.788  -2.804  -0.345  1.00 72.40           C  
ATOM   3643  CG  GLU B  61      18.333  -3.363   1.015  1.00 72.40           C  
ATOM   3644  CD  GLU B  61      17.372  -4.564   0.892  1.00 72.40           C  
ATOM   3645  OE1 GLU B  61      16.853  -5.008   1.941  1.00 72.40           O  
ATOM   3646  OE2 GLU B  61      17.206  -5.117  -0.223  1.00 72.40           O1-
ATOM   3647  H   GLU B  61      17.873  -0.497   0.218  1.00 72.40           H  
ATOM   3648  HA  GLU B  61      20.426  -1.745   0.552  1.00 72.40           H  
ATOM   3649  HB2 GLU B  61      19.355  -3.583  -0.854  1.00 72.40           H  
ATOM   3650  HB3 GLU B  61      17.917  -2.566  -0.954  1.00 72.40           H  
ATOM   3651  HG2 GLU B  61      17.856  -2.574   1.597  1.00 72.40           H  
ATOM   3652  HG3 GLU B  61      19.220  -3.679   1.564  1.00 72.40           H  
ATOM   3653  N   ALA B  62      19.942  -0.476  -2.426  1.00 67.73           N  
ATOM   3654  CA  ALA B  62      20.522  -0.180  -3.736  1.00 67.73           C  
ATOM   3655  C   ALA B  62      21.799   0.690  -3.714  1.00 67.73           C  
ATOM   3656  O   ALA B  62      22.348   0.969  -4.775  1.00 67.73           O  
ATOM   3657  CB  ALA B  62      19.428   0.432  -4.619  1.00 67.73           C  
ATOM   3658  H   ALA B  62      19.033  -0.082  -2.235  1.00 67.73           H  
ATOM   3659  HA  ALA B  62      20.811  -1.128  -4.191  1.00 67.73           H  
ATOM   3660  HB1 ALA B  62      18.556  -0.222  -4.648  1.00 67.73           H  
ATOM   3661  HB2 ALA B  62      19.811   0.565  -5.631  1.00 67.73           H  
ATOM   3662  HB3 ALA B  62      19.133   1.408  -4.233  1.00 67.73           H  
ATOM   3663  N   LYS B  63      22.318   1.104  -2.544  1.00 60.86           N  
ATOM   3664  CA  LYS B  63      23.629   1.780  -2.365  1.00 60.86           C  
ATOM   3665  C   LYS B  63      23.990   2.841  -3.429  1.00 60.86           C  
ATOM   3666  O   LYS B  63      25.075   2.783  -4.000  1.00 60.86           O  
ATOM   3667  CB  LYS B  63      24.765   0.745  -2.257  1.00 60.86           C  
ATOM   3668  CG  LYS B  63      24.757  -0.103  -0.987  1.00 60.86           C  
ATOM   3669  CD  LYS B  63      26.086  -0.861  -0.940  1.00 60.86           C  
ATOM   3670  CE  LYS B  63      26.200  -1.671   0.346  1.00 60.86           C  
ATOM   3671  NZ  LYS B  63      27.553  -2.264   0.441  1.00 60.86           N1+
ATOM   3672  H   LYS B  63      21.778   0.879  -1.720  1.00 60.86           H  
ATOM   3673  HA  LYS B  63      23.585   2.335  -1.428  1.00 60.86           H  
ATOM   3674  HB2 LYS B  63      25.713   1.285  -2.258  1.00 60.86           H  
ATOM   3675  HB3 LYS B  63      24.746   0.098  -3.134  1.00 60.86           H  
ATOM   3676  HG2 LYS B  63      23.921  -0.802  -1.006  1.00 60.86           H  
ATOM   3677  HG3 LYS B  63      24.672   0.545  -0.115  1.00 60.86           H  
ATOM   3678  HD2 LYS B  63      26.904  -0.142  -0.984  1.00 60.86           H  
ATOM   3679  HD3 LYS B  63      26.148  -1.521  -1.805  1.00 60.86           H  
ATOM   3680  HE2 LYS B  63      25.427  -2.439   0.339  1.00 60.86           H  
ATOM   3681  HE3 LYS B  63      26.011  -1.006   1.187  1.00 60.86           H  
ATOM   3682  HZ1 LYS B  63      27.650  -2.803   1.290  1.00 60.86           H  
ATOM   3683  HZ2 LYS B  63      28.239  -1.522   0.439  1.00 60.86           H  
ATOM   3684  HZ3 LYS B  63      27.725  -2.844  -0.368  1.00 60.86           H  
ATOM   3685  N   HIS B  64      23.122   3.825  -3.661  1.00 58.11           N  
ATOM   3686  CA  HIS B  64      23.368   4.911  -4.628  1.00 58.11           C  
ATOM   3687  C   HIS B  64      23.625   4.441  -6.076  1.00 58.11           C  
ATOM   3688  O   HIS B  64      24.325   5.116  -6.825  1.00 58.11           O  
ATOM   3689  CB  HIS B  64      24.486   5.854  -4.135  1.00 58.11           C  
ATOM   3690  CG  HIS B  64      24.341   6.325  -2.715  1.00 58.11           C  
ATOM   3691  CD2 HIS B  64      25.079   5.910  -1.641  1.00 58.11           C  
ATOM   3692  ND1 HIS B  64      23.479   7.298  -2.271  1.00 58.11           N  
ATOM   3693  CE1 HIS B  64      23.700   7.470  -0.957  1.00 58.11           C  
ATOM   3694  NE2 HIS B  64      24.655   6.631  -0.518  1.00 58.11           N  
ATOM   3695  H   HIS B  64      22.237   3.818  -3.174  1.00 58.11           H  
ATOM   3696  HA  HIS B  64      22.454   5.502  -4.676  1.00 58.11           H  
ATOM   3697  HB2 HIS B  64      25.450   5.358  -4.243  1.00 58.11           H  
ATOM   3698  HB3 HIS B  64      24.506   6.734  -4.778  1.00 58.11           H  
ATOM   3699  HD1 HIS B  64      22.834   7.825  -2.841  1.00 58.11           H  
ATOM   3700  HD2 HIS B  64      25.863   5.168  -1.666  1.00 58.11           H  
ATOM   3701  HE1 HIS B  64      23.196   8.195  -0.335  1.00 58.11           H  
ATOM   3702  N   SER B  65      23.090   3.280  -6.470  1.00 62.14           N  
ATOM   3703  CA  SER B  65      23.102   2.841  -7.873  1.00 62.14           C  
ATOM   3704  C   SER B  65      22.274   3.787  -8.746  1.00 62.14           C  
ATOM   3705  O   SER B  65      21.380   4.470  -8.237  1.00 62.14           O  
ATOM   3706  CB  SER B  65      22.552   1.420  -8.014  1.00 62.14           C  
ATOM   3707  OG  SER B  65      23.296   0.519  -7.215  1.00 62.14           O  
ATOM   3708  H   SER B  65      22.559   2.732  -5.808  1.00 62.14           H  
ATOM   3709  HA  SER B  65      24.128   2.851  -8.240  1.00 62.14           H  
ATOM   3710  HB2 SER B  65      22.610   1.109  -9.057  1.00 62.14           H  
ATOM   3711  HB3 SER B  65      21.508   1.410  -7.701  1.00 62.14           H  
ATOM   3712  HG  SER B  65      23.053   0.684  -6.301  1.00 62.14           H  
ATOM   3713  N   GLU B  66      22.544   3.796 -10.054  1.00 66.38           N  
ATOM   3714  CA  GLU B  66      21.698   4.508 -11.013  1.00 66.38           C  
ATOM   3715  C   GLU B  66      20.279   3.953 -10.946  1.00 66.38           C  
ATOM   3716  O   GLU B  66      20.039   2.745 -11.041  1.00 66.38           O  
ATOM   3717  CB  GLU B  66      22.249   4.447 -12.444  1.00 66.38           C  
ATOM   3718  CG  GLU B  66      23.432   5.413 -12.597  1.00 66.38           C  
ATOM   3719  CD  GLU B  66      23.965   5.509 -14.034  1.00 66.38           C  
ATOM   3720  OE1 GLU B  66      24.529   6.576 -14.365  1.00 66.38           O  
ATOM   3721  OE2 GLU B  66      23.881   4.507 -14.770  1.00 66.38           O1-
ATOM   3722  H   GLU B  66      23.275   3.209 -10.430  1.00 66.38           H  
ATOM   3723  HA  GLU B  66      21.656   5.557 -10.719  1.00 66.38           H  
ATOM   3724  HB2 GLU B  66      21.464   4.757 -13.133  1.00 66.38           H  
ATOM   3725  HB3 GLU B  66      22.551   3.426 -12.680  1.00 66.38           H  
ATOM   3726  HG2 GLU B  66      24.240   5.086 -11.942  1.00 66.38           H  
ATOM   3727  HG3 GLU B  66      23.115   6.402 -12.268  1.00 66.38           H  
ATOM   3728  N   LEU B  67      19.348   4.861 -10.684  1.00 74.02           N  
ATOM   3729  CA  LEU B  67      17.985   4.518 -10.359  1.00 74.02           C  
ATOM   3730  C   LEU B  67      17.075   5.165 -11.383  1.00 74.02           C  
ATOM   3731  O   LEU B  67      16.946   6.392 -11.453  1.00 74.02           O  
ATOM   3732  CB  LEU B  67      17.716   4.931  -8.913  1.00 74.02           C  
ATOM   3733  CG  LEU B  67      16.604   4.080  -8.289  1.00 74.02           C  
ATOM   3734  CD1 LEU B  67      17.137   3.248  -7.125  1.00 74.02           C  
ATOM   3735  CD2 LEU B  67      15.513   4.982  -7.762  1.00 74.02           C  
ATOM   3736  H   LEU B  67      19.612   5.835 -10.640  1.00 74.02           H  
ATOM   3737  HA  LEU B  67      17.868   3.437 -10.431  1.00 74.02           H  
ATOM   3738  HB2 LEU B  67      18.633   4.773  -8.346  1.00 74.02           H  
ATOM   3739  HB3 LEU B  67      17.484   5.996  -8.874  1.00 74.02           H  
ATOM   3740  HG  LEU B  67      16.165   3.408  -9.027  1.00 74.02           H  
ATOM   3741 HD11 LEU B  67      17.994   2.668  -7.470  1.00 74.02           H  
ATOM   3742 HD12 LEU B  67      16.366   2.553  -6.794  1.00 74.02           H  
ATOM   3743 HD13 LEU B  67      17.452   3.894  -6.307  1.00 74.02           H  
ATOM   3744 HD21 LEU B  67      15.118   5.560  -8.597  1.00 74.02           H  
ATOM   3745 HD22 LEU B  67      15.905   5.664  -7.008  1.00 74.02           H  
ATOM   3746 HD23 LEU B  67      14.742   4.355  -7.312  1.00 74.02           H  
ATOM   3747  N   TYR B  68      16.472   4.300 -12.184  1.00 76.85           N  
ATOM   3748  CA  TYR B  68      15.607   4.695 -13.272  1.00 76.85           C  
ATOM   3749  C   TYR B  68      14.163   4.590 -12.827  1.00 76.85           C  
ATOM   3750  O   TYR B  68      13.772   3.697 -12.064  1.00 76.85           O  
ATOM   3751  CB  TYR B  68      15.892   3.851 -14.516  1.00 76.85           C  
ATOM   3752  CG  TYR B  68      17.336   3.939 -14.961  1.00 76.85           C  
ATOM   3753  CD1 TYR B  68      17.759   4.999 -15.787  1.00 76.85           C  
ATOM   3754  CD2 TYR B  68      18.258   2.970 -14.521  1.00 76.85           C  
ATOM   3755  CE1 TYR B  68      19.109   5.089 -16.182  1.00 76.85           C  
ATOM   3756  CE2 TYR B  68      19.600   3.048 -14.929  1.00 76.85           C  
ATOM   3757  CZ  TYR B  68      20.025   4.101 -15.761  1.00 76.85           C  
ATOM   3758  OH  TYR B  68      21.322   4.133 -16.142  1.00 76.85           O  
ATOM   3759  H   TYR B  68      16.628   3.311 -12.045  1.00 76.85           H  
ATOM   3760  HA  TYR B  68      15.814   5.733 -13.533  1.00 76.85           H  
ATOM   3761  HB2 TYR B  68      15.642   2.811 -14.308  1.00 76.85           H  
ATOM   3762  HB3 TYR B  68      15.251   4.190 -15.330  1.00 76.85           H  
ATOM   3763  HD1 TYR B  68      17.045   5.737 -16.125  1.00 76.85           H  
ATOM   3764  HD2 TYR B  68      17.940   2.157 -13.887  1.00 76.85           H  
ATOM   3765  HE1 TYR B  68      19.440   5.888 -16.827  1.00 76.85           H  
ATOM   3766  HE2 TYR B  68      20.320   2.301 -14.630  1.00 76.85           H  
ATOM   3767  HH  TYR B  68      21.621   4.951 -16.546  1.00 76.85           H  
ATOM   3768  N   MET B  69      13.354   5.503 -13.336  1.00 78.45           N  
ATOM   3769  CA  MET B  69      11.917   5.425 -13.213  1.00 78.45           C  
ATOM   3770  C   MET B  69      11.259   5.529 -14.564  1.00 78.45           C  
ATOM   3771  O   MET B  69      11.458   6.500 -15.288  1.00 78.45           O  
ATOM   3772  CB  MET B  69      11.381   6.495 -12.273  1.00 78.45           C  
ATOM   3773  CG  MET B  69      11.466   6.021 -10.837  1.00 78.45           C  
ATOM   3774  SD  MET B  69      10.264   6.793  -9.742  1.00 78.45           S  
ATOM   3775  CE  MET B  69      10.877   8.447  -9.946  1.00 78.45           C  
ATOM   3776  H   MET B  69      13.745   6.217 -13.935  1.00 78.45           H  
ATOM   3777  HA  MET B  69      11.652   4.447 -12.810  1.00 78.45           H  
ATOM   3778  HB2 MET B  69      10.336   6.694 -12.513  1.00 78.45           H  
ATOM   3779  HB3 MET B  69      11.964   7.410 -12.370  1.00 78.45           H  
ATOM   3780  HG2 MET B  69      12.478   6.199 -10.474  1.00 78.45           H  
ATOM   3781  HG3 MET B  69      11.254   4.953 -10.809  1.00 78.45           H  
ATOM   3782  HE1 MET B  69      10.761   8.731 -10.992  1.00 78.45           H  
ATOM   3783  HE2 MET B  69      10.304   9.119  -9.308  1.00 78.45           H  
ATOM   3784  HE3 MET B  69      11.930   8.485  -9.664  1.00 78.45           H  
ATOM   3785  N   GLN B  70      10.406   4.555 -14.846  1.00 80.94           N  
ATOM   3786  CA  GLN B  70       9.489   4.628 -15.961  1.00 80.94           C  
ATOM   3787  C   GLN B  70       8.164   5.193 -15.448  1.00 80.94           C  
ATOM   3788  O   GLN B  70       7.397   4.510 -14.762  1.00 80.94           O  
ATOM   3789  CB  GLN B  70       9.372   3.243 -16.597  1.00 80.94           C  
ATOM   3790  CG  GLN B  70       8.630   3.371 -17.922  1.00 80.94           C  
ATOM   3791  CD  GLN B  70       8.471   2.034 -18.624  1.00 80.94           C  
ATOM   3792  NE2 GLN B  70       8.904   1.927 -19.859  1.00 80.94           N  
ATOM   3793  OE1 GLN B  70       7.932   1.082 -18.081  1.00 80.94           O  
ATOM   3794  H   GLN B  70      10.289   3.806 -14.179  1.00 80.94           H  
ATOM   3795  HA  GLN B  70       9.894   5.300 -16.717  1.00 80.94           H  
ATOM   3796  HB2 GLN B  70      10.368   2.843 -16.789  1.00 80.94           H  
ATOM   3797  HB3 GLN B  70       8.837   2.567 -15.930  1.00 80.94           H  
ATOM   3798  HG2 GLN B  70       7.635   3.772 -17.728  1.00 80.94           H  
ATOM   3799  HG3 GLN B  70       9.170   4.062 -18.571  1.00 80.94           H  
ATOM   3800 HE21 GLN B  70       8.897   0.997 -20.251  1.00 80.94           H  
ATOM   3801 HE22 GLN B  70       9.536   2.633 -20.210  1.00 80.94           H  
ATOM   3802  N   VAL B  71       7.906   6.464 -15.744  1.00 80.42           N  
ATOM   3803  CA  VAL B  71       6.692   7.144 -15.287  1.00 80.42           C  
ATOM   3804  C   VAL B  71       5.563   6.890 -16.275  1.00 80.42           C  
ATOM   3805  O   VAL B  71       5.680   7.190 -17.462  1.00 80.42           O  
ATOM   3806  CB  VAL B  71       6.937   8.638 -15.043  1.00 80.42           C  
ATOM   3807  CG1 VAL B  71       5.657   9.356 -14.594  1.00 80.42           C  
ATOM   3808  CG2 VAL B  71       7.999   8.814 -13.947  1.00 80.42           C  
ATOM   3809  H   VAL B  71       8.552   6.958 -16.343  1.00 80.42           H  
ATOM   3810  HA  VAL B  71       6.398   6.716 -14.328  1.00 80.42           H  
ATOM   3811  HB  VAL B  71       7.288   9.092 -15.970  1.00 80.42           H  
ATOM   3812 HG11 VAL B  71       5.872  10.407 -14.401  1.00 80.42           H  
ATOM   3813 HG12 VAL B  71       5.270   8.902 -13.683  1.00 80.42           H  
ATOM   3814 HG13 VAL B  71       4.899   9.307 -15.376  1.00 80.42           H  
ATOM   3815 HG21 VAL B  71       7.749   8.208 -13.076  1.00 80.42           H  
ATOM   3816 HG22 VAL B  71       8.056   9.855 -13.632  1.00 80.42           H  
ATOM   3817 HG23 VAL B  71       8.977   8.512 -14.321  1.00 80.42           H  
ATOM   3818  N   ASP B  72       4.458   6.339 -15.773  1.00 84.68           N  
ATOM   3819  CA  ASP B  72       3.232   6.108 -16.540  1.00 84.68           C  
ATOM   3820  C   ASP B  72       2.490   7.433 -16.771  1.00 84.68           C  
ATOM   3821  O   ASP B  72       1.976   8.063 -15.842  1.00 84.68           O  
ATOM   3822  CB  ASP B  72       2.356   5.067 -15.813  1.00 84.68           C  
ATOM   3823  CG  ASP B  72       1.113   4.604 -16.598  1.00 84.68           C  
ATOM   3824  OD1 ASP B  72       0.833   5.133 -17.697  1.00 84.68           O  
ATOM   3825  OD2 ASP B  72       0.385   3.725 -16.081  1.00 84.68           O1-
ATOM   3826  H   ASP B  72       4.450   6.106 -14.790  1.00 84.68           H  
ATOM   3827  HA  ASP B  72       3.498   5.696 -17.513  1.00 84.68           H  
ATOM   3828  HB2 ASP B  72       2.969   4.191 -15.596  1.00 84.68           H  
ATOM   3829  HB3 ASP B  72       2.032   5.480 -14.859  1.00 84.68           H  
ATOM   3830  N   LEU B  73       2.405   7.844 -18.035  1.00 81.81           N  
ATOM   3831  CA  LEU B  73       1.686   9.039 -18.487  1.00 81.81           C  
ATOM   3832  C   LEU B  73       0.225   8.730 -18.851  1.00 81.81           C  
ATOM   3833  O   LEU B  73      -0.523   9.574 -19.349  1.00 81.81           O  
ATOM   3834  CB  LEU B  73       2.474   9.687 -19.638  1.00 81.81           C  
ATOM   3835  CG  LEU B  73       3.935  10.016 -19.275  1.00 81.81           C  
ATOM   3836  CD1 LEU B  73       4.609  10.724 -20.448  1.00 81.81           C  
ATOM   3837  CD2 LEU B  73       4.015  10.896 -18.029  1.00 81.81           C  
ATOM   3838  H   LEU B  73       2.801   7.239 -18.741  1.00 81.81           H  
ATOM   3839  HA  LEU B  73       1.638   9.749 -17.661  1.00 81.81           H  
ATOM   3840  HB2 LEU B  73       1.969  10.612 -19.917  1.00 81.81           H  
ATOM   3841  HB3 LEU B  73       2.467   9.016 -20.496  1.00 81.81           H  
ATOM   3842  HG  LEU B  73       4.490   9.097 -19.086  1.00 81.81           H  
ATOM   3843 HD11 LEU B  73       4.807   9.979 -21.218  1.00 81.81           H  
ATOM   3844 HD12 LEU B  73       3.985  11.531 -20.831  1.00 81.81           H  
ATOM   3845 HD13 LEU B  73       5.570  11.130 -20.129  1.00 81.81           H  
ATOM   3846 HD21 LEU B  73       3.717  10.319 -17.153  1.00 81.81           H  
ATOM   3847 HD22 LEU B  73       5.044  11.210 -17.857  1.00 81.81           H  
ATOM   3848 HD23 LEU B  73       3.352  11.755 -18.125  1.00 81.81           H  
ATOM   3849  N   GLY B  74      -0.208   7.500 -18.592  1.00 81.44           N  
ATOM   3850  CA  GLY B  74      -1.498   6.966 -18.968  1.00 81.44           C  
ATOM   3851  C   GLY B  74      -1.569   6.588 -20.445  1.00 81.44           C  
ATOM   3852  O   GLY B  74      -0.715   6.898 -21.268  1.00 81.44           O  
ATOM   3853  H   GLY B  74       0.460   6.840 -18.222  1.00 81.44           H  
ATOM   3854  HA2 GLY B  74      -1.673   6.072 -18.370  1.00 81.44           H  
ATOM   3855  HA3 GLY B  74      -2.275   7.698 -18.749  1.00 81.44           H  
ATOM   3856  N   CYS B  75      -2.657   5.904 -20.805  1.00 90.01           N  
ATOM   3857  CA  CYS B  75      -2.928   5.474 -22.182  1.00 90.01           C  
ATOM   3858  C   CYS B  75      -1.823   4.597 -22.805  1.00 90.01           C  
ATOM   3859  O   CYS B  75      -1.675   4.600 -24.028  1.00 90.01           O  
ATOM   3860  CB  CYS B  75      -3.265   6.688 -23.065  1.00 90.01           C  
ATOM   3861  SG  CYS B  75      -4.598   7.687 -22.356  1.00 90.01           S  
ATOM   3862  H   CYS B  75      -3.316   5.660 -20.080  1.00 90.01           H  
ATOM   3863  HA  CYS B  75      -3.814   4.841 -22.155  1.00 90.01           H  
ATOM   3864  HB2 CYS B  75      -2.374   7.303 -23.196  1.00 90.01           H  
ATOM   3865  HB3 CYS B  75      -3.573   6.327 -24.046  1.00 90.01           H  
ATOM   3866  HG  CYS B  75      -3.791   8.487 -21.654  1.00 90.01           H  
ATOM   3867  N   ASN B  76      -1.104   3.832 -21.976  1.00 85.96           N  
ATOM   3868  CA  ASN B  76       0.075   3.039 -22.332  1.00 85.96           C  
ATOM   3869  C   ASN B  76       1.305   3.874 -22.724  1.00 85.96           C  
ATOM   3870  O   ASN B  76       2.219   3.316 -23.322  1.00 85.96           O  
ATOM   3871  CB  ASN B  76      -0.249   1.989 -23.417  1.00 85.96           C  
ATOM   3872  CG  ASN B  76      -1.308   0.965 -23.096  1.00 85.96           C  
ATOM   3873  ND2 ASN B  76      -1.392  -0.040 -23.936  1.00 85.96           N  
ATOM   3874  OD1 ASN B  76      -2.054   1.008 -22.132  1.00 85.96           O  
ATOM   3875  H   ASN B  76      -1.282   3.920 -20.985  1.00 85.96           H  
ATOM   3876  HA  ASN B  76       0.377   2.501 -21.433  1.00 85.96           H  
ATOM   3877  HB2 ASN B  76       0.666   1.433 -23.625  1.00 85.96           H  
ATOM   3878  HB3 ASN B  76      -0.511   2.482 -24.354  1.00 85.96           H  
ATOM   3879 HD21 ASN B  76      -1.922  -0.822 -23.578  1.00 85.96           H  
ATOM   3880 HD22 ASN B  76      -0.598  -0.155 -24.549  1.00 85.96           H  
ATOM   3881  N   PHE B  77       1.336   5.175 -22.443  1.00 87.78           N  
ATOM   3882  CA  PHE B  77       2.513   6.000 -22.687  1.00 87.78           C  
ATOM   3883  C   PHE B  77       3.376   6.110 -21.439  1.00 87.78           C  
ATOM   3884  O   PHE B  77       2.858   6.217 -20.331  1.00 87.78           O  
ATOM   3885  CB  PHE B  77       2.127   7.378 -23.221  1.00 87.78           C  
ATOM   3886  CG  PHE B  77       1.779   7.367 -24.693  1.00 87.78           C  
ATOM   3887  CD1 PHE B  77       2.724   7.806 -25.635  1.00 87.78           C  
ATOM   3888  CD2 PHE B  77       0.517   6.923 -25.126  1.00 87.78           C  
ATOM   3889  CE1 PHE B  77       2.400   7.834 -26.999  1.00 87.78           C  
ATOM   3890  CE2 PHE B  77       0.190   6.945 -26.494  1.00 87.78           C  
ATOM   3891  CZ  PHE B  77       1.132   7.411 -27.428  1.00 87.78           C  
ATOM   3892  H   PHE B  77       0.604   5.595 -21.888  1.00 87.78           H  
ATOM   3893  HA  PHE B  77       3.121   5.522 -23.456  1.00 87.78           H  
ATOM   3894  HB2 PHE B  77       2.972   8.051 -23.078  1.00 87.78           H  
ATOM   3895  HB3 PHE B  77       1.297   7.784 -22.642  1.00 87.78           H  
ATOM   3896  HD1 PHE B  77       3.709   8.107 -25.311  1.00 87.78           H  
ATOM   3897  HD2 PHE B  77      -0.203   6.585 -24.394  1.00 87.78           H  
ATOM   3898  HE1 PHE B  77       3.142   8.156 -27.716  1.00 87.78           H  
ATOM   3899  HE2 PHE B  77      -0.781   6.602 -26.820  1.00 87.78           H  
ATOM   3900  HZ  PHE B  77       0.904   7.432 -28.484  1.00 87.78           H  
ATOM   3901  N   PHE B  78       4.686   6.121 -21.640  1.00 85.68           N  
ATOM   3902  CA  PHE B  78       5.676   6.164 -20.577  1.00 85.68           C  
ATOM   3903  C   PHE B  78       6.815   7.106 -20.943  1.00 85.68           C  
ATOM   3904  O   PHE B  78       7.103   7.314 -22.123  1.00 85.68           O  
ATOM   3905  CB  PHE B  78       6.212   4.754 -20.307  1.00 85.68           C  
ATOM   3906  CG  PHE B  78       5.164   3.760 -19.847  1.00 85.68           C  
ATOM   3907  CD1 PHE B  78       4.906   3.578 -18.476  1.00 85.68           C  
ATOM   3908  CD2 PHE B  78       4.423   3.032 -20.797  1.00 85.68           C  
ATOM   3909  CE1 PHE B  78       3.925   2.663 -18.059  1.00 85.68           C  
ATOM   3910  CE2 PHE B  78       3.425   2.135 -20.378  1.00 85.68           C  
ATOM   3911  CZ  PHE B  78       3.178   1.948 -19.009  1.00 85.68           C  
ATOM   3912  H   PHE B  78       5.036   6.077 -22.587  1.00 85.68           H  
ATOM   3913  HA  PHE B  78       5.208   6.537 -19.666  1.00 85.68           H  
ATOM   3914  HB2 PHE B  78       6.986   4.835 -19.543  1.00 85.68           H  
ATOM   3915  HB3 PHE B  78       6.691   4.370 -21.207  1.00 85.68           H  
ATOM   3916  HD1 PHE B  78       5.455   4.146 -17.739  1.00 85.68           H  
ATOM   3917  HD2 PHE B  78       4.619   3.174 -21.850  1.00 85.68           H  
ATOM   3918  HE1 PHE B  78       3.741   2.518 -17.004  1.00 85.68           H  
ATOM   3919  HE2 PHE B  78       2.850   1.589 -21.112  1.00 85.68           H  
ATOM   3920  HZ  PHE B  78       2.414   1.260 -18.679  1.00 85.68           H  
ATOM   3921  N   VAL B  79       7.479   7.647 -19.932  1.00 84.45           N  
ATOM   3922  CA  VAL B  79       8.734   8.381 -20.090  1.00 84.45           C  
ATOM   3923  C   VAL B  79       9.771   7.808 -19.133  1.00 84.45           C  
ATOM   3924  O   VAL B  79       9.439   7.464 -17.995  1.00 84.45           O  
ATOM   3925  CB  VAL B  79       8.512   9.891 -19.896  1.00 84.45           C  
ATOM   3926  CG1 VAL B  79       8.169  10.246 -18.445  1.00 84.45           C  
ATOM   3927  CG2 VAL B  79       9.718  10.710 -20.354  1.00 84.45           C  
ATOM   3928  H   VAL B  79       7.185   7.436 -18.989  1.00 84.45           H  
ATOM   3929  HA  VAL B  79       9.112   8.233 -21.100  1.00 84.45           H  
ATOM   3930  HB  VAL B  79       7.674  10.191 -20.526  1.00 84.45           H  
ATOM   3931 HG11 VAL B  79       8.107  11.327 -18.316  1.00 84.45           H  
ATOM   3932 HG12 VAL B  79       8.955   9.904 -17.773  1.00 84.45           H  
ATOM   3933 HG13 VAL B  79       7.220   9.790 -18.166  1.00 84.45           H  
ATOM   3934 HG21 VAL B  79      10.577  10.506 -19.714  1.00 84.45           H  
ATOM   3935 HG22 VAL B  79       9.485  11.774 -20.299  1.00 84.45           H  
ATOM   3936 HG23 VAL B  79       9.974  10.464 -21.383  1.00 84.45           H  
ATOM   3937  N   ASP B  80      11.013   7.719 -19.595  1.00 80.60           N  
ATOM   3938  CA  ASP B  80      12.128   7.334 -18.742  1.00 80.60           C  
ATOM   3939  C   ASP B  80      12.667   8.558 -18.013  1.00 80.60           C  
ATOM   3940  O   ASP B  80      12.855   9.636 -18.581  1.00 80.60           O  
ATOM   3941  CB  ASP B  80      13.234   6.638 -19.537  1.00 80.60           C  
ATOM   3942  CG  ASP B  80      12.791   5.303 -20.138  1.00 80.60           C  
ATOM   3943  OD1 ASP B  80      11.876   4.657 -19.568  1.00 80.60           O  
ATOM   3944  OD2 ASP B  80      13.361   4.972 -21.199  1.00 80.60           O1-
ATOM   3945  H   ASP B  80      11.232   8.026 -20.532  1.00 80.60           H  
ATOM   3946  HA  ASP B  80      11.775   6.621 -17.997  1.00 80.60           H  
ATOM   3947  HB2 ASP B  80      14.076   6.449 -18.871  1.00 80.60           H  
ATOM   3948  HB3 ASP B  80      13.573   7.304 -20.330  1.00 80.60           H  
ATOM   3949  N   THR B  81      12.922   8.374 -16.728  1.00 83.56           N  
ATOM   3950  CA  THR B  81      13.480   9.387 -15.841  1.00 83.56           C  
ATOM   3951  C   THR B  81      14.575   8.811 -14.984  1.00 83.56           C  
ATOM   3952  O   THR B  81      14.651   7.602 -14.764  1.00 83.56           O  
ATOM   3953  CB  THR B  81      12.428  10.010 -14.932  1.00 83.56           C  
ATOM   3954  CG2 THR B  81      11.377  10.711 -15.753  1.00 83.56           C  
ATOM   3955  OG1 THR B  81      11.771   9.054 -14.143  1.00 83.56           O  
ATOM   3956  H   THR B  81      12.730   7.465 -16.333  1.00 83.56           H  
ATOM   3957  HA  THR B  81      13.921  10.185 -16.438  1.00 83.56           H  
ATOM   3958  HB  THR B  81      12.908  10.745 -14.284  1.00 83.56           H  
ATOM   3959  HG1 THR B  81      11.607   8.292 -14.703  1.00 83.56           H  
ATOM   3960 HG21 THR B  81      11.093  11.578 -15.157  1.00 83.56           H  
ATOM   3961 HG22 THR B  81      11.794  11.062 -16.697  1.00 83.56           H  
ATOM   3962 HG23 THR B  81      10.539  10.045 -15.956  1.00 83.56           H  
ATOM   3963  N   VAL B  82      15.414   9.702 -14.477  1.00 82.60           N  
ATOM   3964  CA  VAL B  82      16.484   9.365 -13.546  1.00 82.60           C  
ATOM   3965  C   VAL B  82      16.235  10.116 -12.249  1.00 82.60           C  
ATOM   3966  O   VAL B  82      15.803  11.270 -12.269  1.00 82.60           O  
ATOM   3967  CB  VAL B  82      17.857   9.680 -14.162  1.00 82.60           C  
ATOM   3968  CG1 VAL B  82      19.000   9.290 -13.218  1.00 82.60           C  
ATOM   3969  CG2 VAL B  82      18.059   8.903 -15.470  1.00 82.60           C  
ATOM   3970  H   VAL B  82      15.269  10.678 -14.690  1.00 82.60           H  
ATOM   3971  HA  VAL B  82      16.460   8.298 -13.324  1.00 82.60           H  
ATOM   3972  HB  VAL B  82      17.923  10.747 -14.375  1.00 82.60           H  
ATOM   3973 HG11 VAL B  82      18.917   8.239 -12.940  1.00 82.60           H  
ATOM   3974 HG12 VAL B  82      19.959   9.449 -13.711  1.00 82.60           H  
ATOM   3975 HG13 VAL B  82      18.980   9.906 -12.319  1.00 82.60           H  
ATOM   3976 HG21 VAL B  82      19.028   9.151 -15.904  1.00 82.60           H  
ATOM   3977 HG22 VAL B  82      17.282   9.152 -16.193  1.00 82.60           H  
ATOM   3978 HG23 VAL B  82      18.023   7.832 -15.269  1.00 82.60           H  
ATOM   3979  N   VAL B  83      16.505   9.461 -11.123  1.00 80.19           N  
ATOM   3980  CA  VAL B  83      16.477  10.094  -9.800  1.00 80.19           C  
ATOM   3981  C   VAL B  83      17.877  10.610  -9.473  1.00 80.19           C  
ATOM   3982  O   VAL B  83      18.761   9.788  -9.224  1.00 80.19           O  
ATOM   3983  CB  VAL B  83      15.961   9.121  -8.733  1.00 80.19           C  
ATOM   3984  CG1 VAL B  83      15.909   9.793  -7.357  1.00 80.19           C  
ATOM   3985  CG2 VAL B  83      14.558   8.643  -9.129  1.00 80.19           C  
ATOM   3986  H   VAL B  83      16.828   8.506 -11.188  1.00 80.19           H  
ATOM   3987  HA  VAL B  83      15.772  10.927  -9.809  1.00 80.19           H  
ATOM   3988  HB  VAL B  83      16.618   8.254  -8.669  1.00 80.19           H  
ATOM   3989 HG11 VAL B  83      15.299  10.696  -7.401  1.00 80.19           H  
ATOM   3990 HG12 VAL B  83      15.491   9.108  -6.620  1.00 80.19           H  
ATOM   3991 HG13 VAL B  83      16.914  10.063  -7.032  1.00 80.19           H  
ATOM   3992 HG21 VAL B  83      13.887   8.676  -8.270  1.00 80.19           H  
ATOM   3993 HG22 VAL B  83      14.136   9.285  -9.902  1.00 80.19           H  
ATOM   3994 HG23 VAL B  83      14.621   7.634  -9.537  1.00 80.19           H  
ATOM   3995  N   PRO B  84      18.111  11.937  -9.466  1.00 77.04           N  
ATOM   3996  CA  PRO B  84      19.452  12.488  -9.271  1.00 77.04           C  
ATOM   3997  C   PRO B  84      20.016  12.206  -7.877  1.00 77.04           C  
ATOM   3998  O   PRO B  84      21.199  11.900  -7.744  1.00 77.04           O  
ATOM   3999  CB  PRO B  84      19.329  13.996  -9.519  1.00 77.04           C  
ATOM   4000  CG  PRO B  84      18.044  14.145 -10.323  1.00 77.04           C  
ATOM   4001  CD  PRO B  84      17.181  13.011  -9.789  1.00 77.04           C  
ATOM   4002  HA  PRO B  84      20.121  12.054 -10.015  1.00 77.04           H  
ATOM   4003  HB2 PRO B  84      20.190  14.383 -10.063  1.00 77.04           H  
ATOM   4004  HB3 PRO B  84      19.215  14.527  -8.573  1.00 77.04           H  
ATOM   4005  HG2 PRO B  84      18.249  13.981 -11.381  1.00 77.04           H  
ATOM   4006  HG3 PRO B  84      17.578  15.116 -10.159  1.00 77.04           H  
ATOM   4007  HD2 PRO B  84      16.456  12.733 -10.555  1.00 77.04           H  
ATOM   4008  HD3 PRO B  84      16.665  13.330  -8.884  1.00 77.04           H  
ATOM   4009  N   ASP B  85      19.176  12.283  -6.840  1.00 78.44           N  
ATOM   4010  CA  ASP B  85      19.553  11.962  -5.462  1.00 78.44           C  
ATOM   4011  C   ASP B  85      18.614  10.906  -4.877  1.00 78.44           C  
ATOM   4012  O   ASP B  85      17.488  11.171  -4.468  1.00 78.44           O  
ATOM   4013  CB  ASP B  85      19.629  13.220  -4.585  1.00 78.44           C  
ATOM   4014  CG  ASP B  85      20.182  12.912  -3.183  1.00 78.44           C  
ATOM   4015  OD1 ASP B  85      20.488  11.729  -2.879  1.00 78.44           O  
ATOM   4016  OD2 ASP B  85      20.333  13.845  -2.375  1.00 78.44           O1-
ATOM   4017  H   ASP B  85      18.217  12.549  -7.009  1.00 78.44           H  
ATOM   4018  HA  ASP B  85      20.556  11.536  -5.466  1.00 78.44           H  
ATOM   4019  HB2 ASP B  85      20.289  13.943  -5.065  1.00 78.44           H  
ATOM   4020  HB3 ASP B  85      18.638  13.668  -4.495  1.00 78.44           H  
ATOM   4021  N   THR B  86      19.112   9.675  -4.813  1.00 76.72           N  
ATOM   4022  CA  THR B  86      18.395   8.533  -4.235  1.00 76.72           C  
ATOM   4023  C   THR B  86      18.468   8.474  -2.711  1.00 76.72           C  
ATOM   4024  O   THR B  86      17.848   7.605  -2.101  1.00 76.72           O  
ATOM   4025  CB  THR B  86      18.925   7.223  -4.826  1.00 76.72           C  
ATOM   4026  CG2 THR B  86      18.583   7.114  -6.305  1.00 76.72           C  
ATOM   4027  OG1 THR B  86      20.335   7.146  -4.740  1.00 76.72           O  
ATOM   4028  H   THR B  86      20.044   9.526  -5.171  1.00 76.72           H  
ATOM   4029  HA  THR B  86      17.339   8.620  -4.490  1.00 76.72           H  
ATOM   4030  HB  THR B  86      18.482   6.376  -4.303  1.00 76.72           H  
ATOM   4031  HG1 THR B  86      20.644   7.158  -5.649  1.00 76.72           H  
ATOM   4032 HG21 THR B  86      19.038   7.923  -6.875  1.00 76.72           H  
ATOM   4033 HG22 THR B  86      18.952   6.159  -6.680  1.00 76.72           H  
ATOM   4034 HG23 THR B  86      17.502   7.166  -6.432  1.00 76.72           H  
ATOM   4035  N   SER B  87      19.231   9.362  -2.066  1.00 79.34           N  
ATOM   4036  CA  SER B  87      19.394   9.388  -0.609  1.00 79.34           C  
ATOM   4037  C   SER B  87      18.315  10.205   0.111  1.00 79.34           C  
ATOM   4038  O   SER B  87      18.142  10.056   1.331  1.00 79.34           O  
ATOM   4039  CB  SER B  87      20.801   9.873  -0.256  1.00 79.34           C  
ATOM   4040  OG  SER B  87      20.959  11.269  -0.352  1.00 79.34           O  
ATOM   4041  H   SER B  87      19.668  10.097  -2.601  1.00 79.34           H  
ATOM   4042  HA  SER B  87      19.306   8.365  -0.241  1.00 79.34           H  
ATOM   4043  HB2 SER B  87      21.022   9.575   0.769  1.00 79.34           H  
ATOM   4044  HB3 SER B  87      21.519   9.391  -0.921  1.00 79.34           H  
ATOM   4045  HG  SER B  87      20.816  11.554  -1.257  1.00 79.34           H  
ATOM   4046  N   ARG B  88      17.571  11.019  -0.647  1.00 83.04           N  
ATOM   4047  CA  ARG B  88      16.558  11.956  -0.161  1.00 83.04           C  
ATOM   4048  C   ARG B  88      15.182  11.647  -0.738  1.00 83.04           C  
ATOM   4049  O   ARG B  88      15.041  11.113  -1.832  1.00 83.04           O  
ATOM   4050  CB  ARG B  88      16.984  13.395  -0.499  1.00 83.04           C  
ATOM   4051  CG  ARG B  88      18.326  13.801   0.123  1.00 83.04           C  
ATOM   4052  CD  ARG B  88      18.293  13.769   1.651  1.00 83.04           C  
ATOM   4053  NE  ARG B  88      19.502  14.402   2.197  1.00 83.04           N  
ATOM   4054  CZ  ARG B  88      19.577  15.070   3.329  1.00 83.04           C  
ATOM   4055  NH1 ARG B  88      18.587  15.097   4.177  1.00 83.04           N1+
ATOM   4056  NH2 ARG B  88      20.656  15.739   3.624  1.00 83.04           N  
ATOM   4057  H   ARG B  88      17.763  11.043  -1.638  1.00 83.04           H  
ATOM   4058  HA  ARG B  88      16.472  11.866   0.922  1.00 83.04           H  
ATOM   4059  HB2 ARG B  88      17.065  13.496  -1.582  1.00 83.04           H  
ATOM   4060  HB3 ARG B  88      16.217  14.090  -0.159  1.00 83.04           H  
ATOM   4061  HG2 ARG B  88      19.118  13.142  -0.231  1.00 83.04           H  
ATOM   4062  HG3 ARG B  88      18.562  14.811  -0.217  1.00 83.04           H  
ATOM   4063  HD2 ARG B  88      18.235  12.735   1.990  1.00 83.04           H  
ATOM   4064  HD3 ARG B  88      17.401  14.306   1.976  1.00 83.04           H  
ATOM   4065  HE  ARG B  88      20.238  14.539   1.520  1.00 83.04           H  
ATOM   4066 HH11 ARG B  88      17.702  14.826   3.773  1.00 83.04           H  
ATOM   4067 HH12 ARG B  88      18.577  15.780   4.921  1.00 83.04           H  
ATOM   4068 HH21 ARG B  88      20.593  16.431   4.359  1.00 83.04           H  
ATOM   4069 HH22 ARG B  88      21.306  15.888   2.866  1.00 83.04           H  
ATOM   4070  N   ILE B  89      14.159  11.947   0.048  1.00 86.87           N  
ATOM   4071  CA  ILE B  89      12.751  11.801  -0.316  1.00 86.87           C  
ATOM   4072  C   ILE B  89      11.953  12.909   0.368  1.00 86.87           C  
ATOM   4073  O   ILE B  89      12.261  13.297   1.496  1.00 86.87           O  
ATOM   4074  CB  ILE B  89      12.251  10.382   0.044  1.00 86.87           C  
ATOM   4075  CG1 ILE B  89      10.889  10.078  -0.616  1.00 86.87           C  
ATOM   4076  CG2 ILE B  89      12.203  10.154   1.567  1.00 86.87           C  
ATOM   4077  CD1 ILE B  89      10.398   8.642  -0.381  1.00 86.87           C  
ATOM   4078  H   ILE B  89      14.361  12.361   0.947  1.00 86.87           H  
ATOM   4079  HA  ILE B  89      12.660  11.938  -1.395  1.00 86.87           H  
ATOM   4080  HB  ILE B  89      12.969   9.674  -0.371  1.00 86.87           H  
ATOM   4081 HG12 ILE B  89      10.135  10.770  -0.242  1.00 86.87           H  
ATOM   4082 HG13 ILE B  89      10.987  10.224  -1.692  1.00 86.87           H  
ATOM   4083 HG21 ILE B  89      13.132  10.495   2.024  1.00 86.87           H  
ATOM   4084 HG22 ILE B  89      12.106   9.089   1.777  1.00 86.87           H  
ATOM   4085 HG23 ILE B  89      11.370  10.703   2.005  1.00 86.87           H  
ATOM   4086 HD11 ILE B  89      11.090   7.933  -0.838  1.00 86.87           H  
ATOM   4087 HD12 ILE B  89       9.405   8.514  -0.812  1.00 86.87           H  
ATOM   4088 HD13 ILE B  89      10.308   8.431   0.684  1.00 86.87           H  
ATOM   4089  N   TYR B  90      10.907  13.396  -0.285  1.00 86.80           N  
ATOM   4090  CA  TYR B  90      10.069  14.465   0.242  1.00 86.80           C  
ATOM   4091  C   TYR B  90       8.790  13.903   0.840  1.00 86.80           C  
ATOM   4092  O   TYR B  90       8.226  12.930   0.340  1.00 86.80           O  
ATOM   4093  CB  TYR B  90       9.798  15.504  -0.848  1.00 86.80           C  
ATOM   4094  CG  TYR B  90      11.075  16.152  -1.335  1.00 86.80           C  
ATOM   4095  CD1 TYR B  90      11.614  17.256  -0.642  1.00 86.80           C  
ATOM   4096  CD2 TYR B  90      11.759  15.609  -2.439  1.00 86.80           C  
ATOM   4097  CE1 TYR B  90      12.847  17.804  -1.044  1.00 86.80           C  
ATOM   4098  CE2 TYR B  90      12.999  16.150  -2.829  1.00 86.80           C  
ATOM   4099  CZ  TYR B  90      13.552  17.242  -2.129  1.00 86.80           C  
ATOM   4100  OH  TYR B  90      14.788  17.702  -2.449  1.00 86.80           O  
ATOM   4101  H   TYR B  90      10.684  13.033  -1.202  1.00 86.80           H  
ATOM   4102  HA  TYR B  90      10.612  14.980   1.034  1.00 86.80           H  
ATOM   4103  HB2 TYR B  90       9.142  16.278  -0.450  1.00 86.80           H  
ATOM   4104  HB3 TYR B  90       9.291  15.029  -1.688  1.00 86.80           H  
ATOM   4105  HD1 TYR B  90      11.093  17.682   0.203  1.00 86.80           H  
ATOM   4106  HD2 TYR B  90      11.339  14.788  -3.001  1.00 86.80           H  
ATOM   4107  HE1 TYR B  90      13.279  18.647  -0.525  1.00 86.80           H  
ATOM   4108  HE2 TYR B  90      13.532  15.769  -3.688  1.00 86.80           H  
ATOM   4109  HH  TYR B  90      15.132  18.326  -1.806  1.00 86.80           H  
ATOM   4110  N   VAL B  91       8.292  14.538   1.898  1.00 87.17           N  
ATOM   4111  CA  VAL B  91       6.950  14.284   2.426  1.00 87.17           C  
ATOM   4112  C   VAL B  91       6.144  15.578   2.474  1.00 87.17           C  
ATOM   4113  O   VAL B  91       6.544  16.558   3.102  1.00 87.17           O  
ATOM   4114  CB  VAL B  91       6.993  13.517   3.761  1.00 87.17           C  
ATOM   4115  CG1 VAL B  91       7.665  14.274   4.909  1.00 87.17           C  
ATOM   4116  CG2 VAL B  91       5.586  13.100   4.210  1.00 87.17           C  
ATOM   4117  H   VAL B  91       8.851  15.272   2.309  1.00 87.17           H  
ATOM   4118  HA  VAL B  91       6.438  13.625   1.725  1.00 87.17           H  
ATOM   4119  HB  VAL B  91       7.566  12.604   3.597  1.00 87.17           H  
ATOM   4120 HG11 VAL B  91       7.115  15.188   5.134  1.00 87.17           H  
ATOM   4121 HG12 VAL B  91       7.688  13.645   5.799  1.00 87.17           H  
ATOM   4122 HG13 VAL B  91       8.688  14.525   4.630  1.00 87.17           H  
ATOM   4123 HG21 VAL B  91       5.662  12.475   5.100  1.00 87.17           H  
ATOM   4124 HG22 VAL B  91       4.981  13.981   4.428  1.00 87.17           H  
ATOM   4125 HG23 VAL B  91       5.115  12.521   3.416  1.00 87.17           H  
ATOM   4126  N   ALA B  92       4.973  15.577   1.840  1.00 85.35           N  
ATOM   4127  CA  ALA B  92       4.030  16.682   1.911  1.00 85.35           C  
ATOM   4128  C   ALA B  92       3.306  16.669   3.265  1.00 85.35           C  
ATOM   4129  O   ALA B  92       2.536  15.753   3.608  1.00 85.35           O  
ATOM   4130  CB  ALA B  92       3.072  16.651   0.717  1.00 85.35           C  
ATOM   4131  H   ALA B  92       4.726  14.763   1.296  1.00 85.35           H  
ATOM   4132  HA  ALA B  92       4.598  17.609   1.829  1.00 85.35           H  
ATOM   4133  HB1 ALA B  92       2.448  17.546   0.729  1.00 85.35           H  
ATOM   4134  HB2 ALA B  92       2.435  15.767   0.743  1.00 85.35           H  
ATOM   4135  HB3 ALA B  92       3.648  16.649  -0.208  1.00 85.35           H  
ATOM   4136  N   LEU B  93       3.533  17.716   4.052  1.00 79.31           N  
ATOM   4137  CA  LEU B  93       2.928  17.883   5.372  1.00 79.31           C  
ATOM   4138  C   LEU B  93       1.496  18.436   5.277  1.00 79.31           C  
ATOM   4139  O   LEU B  93       0.673  18.139   6.149  1.00 79.31           O  
ATOM   4140  CB  LEU B  93       3.842  18.762   6.245  1.00 79.31           C  
ATOM   4141  CG  LEU B  93       5.307  18.288   6.369  1.00 79.31           C  
ATOM   4142  CD1 LEU B  93       6.016  19.167   7.399  1.00 79.31           C  
ATOM   4143  CD2 LEU B  93       5.425  16.825   6.804  1.00 79.31           C  
ATOM   4144  H   LEU B  93       4.152  18.435   3.704  1.00 79.31           H  
ATOM   4145  HA  LEU B  93       2.853  16.905   5.845  1.00 79.31           H  
ATOM   4146  HB2 LEU B  93       3.849  19.771   5.834  1.00 79.31           H  
ATOM   4147  HB3 LEU B  93       3.404  18.821   7.242  1.00 79.31           H  
ATOM   4148  HG  LEU B  93       5.810  18.406   5.410  1.00 79.31           H  
ATOM   4149 HD11 LEU B  93       5.511  19.127   8.364  1.00 79.31           H  
ATOM   4150 HD12 LEU B  93       6.031  20.196   7.043  1.00 79.31           H  
ATOM   4151 HD13 LEU B  93       7.049  18.840   7.525  1.00 79.31           H  
ATOM   4152 HD21 LEU B  93       5.057  16.175   6.011  1.00 79.31           H  
ATOM   4153 HD22 LEU B  93       6.478  16.591   6.965  1.00 79.31           H  
ATOM   4154 HD23 LEU B  93       4.878  16.654   7.732  1.00 79.31           H  
ATOM   4155  N   GLY B  94       1.193  19.160   4.194  1.00 75.30           N  
ATOM   4156  CA  GLY B  94      -0.071  19.856   3.927  1.00 75.30           C  
ATOM   4157  C   GLY B  94       0.155  21.353   3.678  1.00 75.30           C  
ATOM   4158  O   GLY B  94       1.207  21.869   4.027  1.00 75.30           O  
ATOM   4159  H   GLY B  94       1.967  19.386   3.586  1.00 75.30           H  
ATOM   4160  HA2 GLY B  94      -0.752  19.749   4.772  1.00 75.30           H  
ATOM   4161  HA3 GLY B  94      -0.536  19.421   3.043  1.00 75.30           H  
ATOM   4162  N   TYR B  95      -0.819  22.048   3.076  1.00 72.45           N  
ATOM   4163  CA  TYR B  95      -0.748  23.496   2.775  1.00 72.45           C  
ATOM   4164  C   TYR B  95       0.492  23.937   1.970  1.00 72.45           C  
ATOM   4165  O   TYR B  95       0.988  25.040   2.150  1.00 72.45           O  
ATOM   4166  CB  TYR B  95      -0.941  24.334   4.053  1.00 72.45           C  
ATOM   4167  CG  TYR B  95      -2.263  24.110   4.754  1.00 72.45           C  
ATOM   4168  CD1 TYR B  95      -3.381  24.891   4.415  1.00 72.45           C  
ATOM   4169  CD2 TYR B  95      -2.361  23.139   5.762  1.00 72.45           C  
ATOM   4170  CE1 TYR B  95      -4.602  24.696   5.086  1.00 72.45           C  
ATOM   4171  CE2 TYR B  95      -3.575  22.950   6.454  1.00 72.45           C  
ATOM   4172  CZ  TYR B  95      -4.698  23.739   6.117  1.00 72.45           C  
ATOM   4173  OH  TYR B  95      -5.873  23.579   6.786  1.00 72.45           O  
ATOM   4174  H   TYR B  95      -1.679  21.575   2.840  1.00 72.45           H  
ATOM   4175  HA  TYR B  95      -1.593  23.728   2.128  1.00 72.45           H  
ATOM   4176  HB2 TYR B  95      -0.885  25.392   3.794  1.00 72.45           H  
ATOM   4177  HB3 TYR B  95      -0.123  24.136   4.744  1.00 72.45           H  
ATOM   4178  HD1 TYR B  95      -3.290  25.667   3.669  1.00 72.45           H  
ATOM   4179  HD2 TYR B  95      -1.473  22.573   6.002  1.00 72.45           H  
ATOM   4180  HE1 TYR B  95      -5.454  25.318   4.857  1.00 72.45           H  
ATOM   4181  HE2 TYR B  95      -3.644  22.225   7.251  1.00 72.45           H  
ATOM   4182  HH  TYR B  95      -5.764  22.986   7.534  1.00 72.45           H  
ATOM   4183  N   GLY B  96       1.007  23.073   1.090  1.00 74.47           N  
ATOM   4184  CA  GLY B  96       2.195  23.368   0.279  1.00 74.47           C  
ATOM   4185  C   GLY B  96       3.530  23.115   0.982  1.00 74.47           C  
ATOM   4186  O   GLY B  96       4.560  23.201   0.326  1.00 74.47           O  
ATOM   4187  H   GLY B  96       0.564  22.173   0.966  1.00 74.47           H  
ATOM   4188  HA2 GLY B  96       2.178  24.414  -0.026  1.00 74.47           H  
ATOM   4189  HA3 GLY B  96       2.175  22.761  -0.625  1.00 74.47           H  
ATOM   4190  N   PHE B  97       3.540  22.748   2.271  1.00 77.11           N  
ATOM   4191  CA  PHE B  97       4.761  22.364   2.980  1.00 77.11           C  
ATOM   4192  C   PHE B  97       5.281  20.998   2.551  1.00 77.11           C  
ATOM   4193  O   PHE B  97       4.572  19.989   2.668  1.00 77.11           O  
ATOM   4194  CB  PHE B  97       4.534  22.342   4.492  1.00 77.11           C  
ATOM   4195  CG  PHE B  97       4.339  23.686   5.136  1.00 77.11           C  
ATOM   4196  CD1 PHE B  97       5.404  24.591   5.181  1.00 77.11           C  
ATOM   4197  CD2 PHE B  97       3.126  24.010   5.762  1.00 77.11           C  
ATOM   4198  CE1 PHE B  97       5.266  25.806   5.870  1.00 77.11           C  
ATOM   4199  CE2 PHE B  97       3.009  25.202   6.486  1.00 77.11           C  
ATOM   4200  CZ  PHE B  97       4.080  26.099   6.549  1.00 77.11           C  
ATOM   4201  H   PHE B  97       2.673  22.756   2.789  1.00 77.11           H  
ATOM   4202  HA  PHE B  97       5.547  23.089   2.764  1.00 77.11           H  
ATOM   4203  HB2 PHE B  97       5.404  21.884   4.963  1.00 77.11           H  
ATOM   4204  HB3 PHE B  97       3.677  21.706   4.711  1.00 77.11           H  
ATOM   4205  HD1 PHE B  97       6.320  24.358   4.657  1.00 77.11           H  
ATOM   4206  HD2 PHE B  97       2.297  23.317   5.737  1.00 77.11           H  
ATOM   4207  HE1 PHE B  97       6.050  26.548   5.846  1.00 77.11           H  
ATOM   4208  HE2 PHE B  97       2.104  25.408   7.040  1.00 77.11           H  
ATOM   4209  HZ  PHE B  97       3.986  26.999   7.138  1.00 77.11           H  
ATOM   4210  N   PHE B  98       6.559  20.969   2.189  1.00 81.83           N  
ATOM   4211  CA  PHE B  98       7.339  19.767   1.950  1.00 81.83           C  
ATOM   4212  C   PHE B  98       8.515  19.713   2.921  1.00 81.83           C  
ATOM   4213  O   PHE B  98       9.188  20.709   3.190  1.00 81.83           O  
ATOM   4214  CB  PHE B  98       7.800  19.709   0.492  1.00 81.83           C  
ATOM   4215  CG  PHE B  98       6.660  19.498  -0.483  1.00 81.83           C  
ATOM   4216  CD1 PHE B  98       6.335  18.202  -0.927  1.00 81.83           C  
ATOM   4217  CD2 PHE B  98       5.934  20.601  -0.964  1.00 81.83           C  
ATOM   4218  CE1 PHE B  98       5.301  18.018  -1.863  1.00 81.83           C  
ATOM   4219  CE2 PHE B  98       4.881  20.415  -1.876  1.00 81.83           C  
ATOM   4220  CZ  PHE B  98       4.571  19.123  -2.334  1.00 81.83           C  
ATOM   4221  H   PHE B  98       7.064  21.842   2.137  1.00 81.83           H  
ATOM   4222  HA  PHE B  98       6.717  18.890   2.128  1.00 81.83           H  
ATOM   4223  HB2 PHE B  98       8.326  20.630   0.241  1.00 81.83           H  
ATOM   4224  HB3 PHE B  98       8.510  18.890   0.379  1.00 81.83           H  
ATOM   4225  HD1 PHE B  98       6.912  17.353  -0.593  1.00 81.83           H  
ATOM   4226  HD2 PHE B  98       6.210  21.599  -0.659  1.00 81.83           H  
ATOM   4227  HE1 PHE B  98       5.101  17.037  -2.267  1.00 81.83           H  
ATOM   4228  HE2 PHE B  98       4.351  21.269  -2.271  1.00 81.83           H  
ATOM   4229  HZ  PHE B  98       3.814  18.987  -3.091  1.00 81.83           H  
ATOM   4230  N   LEU B  99       8.741  18.521   3.457  1.00 83.24           N  
ATOM   4231  CA  LEU B  99       9.885  18.213   4.298  1.00 83.24           C  
ATOM   4232  C   LEU B  99      10.783  17.234   3.554  1.00 83.24           C  
ATOM   4233  O   LEU B  99      10.323  16.157   3.168  1.00 83.24           O  
ATOM   4234  CB  LEU B  99       9.360  17.651   5.623  1.00 83.24           C  
ATOM   4235  CG  LEU B  99      10.453  17.191   6.597  1.00 83.24           C  
ATOM   4236  CD1 LEU B  99      11.288  18.365   7.097  1.00 83.24           C  
ATOM   4237  CD2 LEU B  99       9.783  16.516   7.796  1.00 83.24           C  
ATOM   4238  H   LEU B  99       8.135  17.756   3.197  1.00 83.24           H  
ATOM   4239  HA  LEU B  99      10.456  19.119   4.499  1.00 83.24           H  
ATOM   4240  HB2 LEU B  99       8.759  18.423   6.103  1.00 83.24           H  
ATOM   4241  HB3 LEU B  99       8.712  16.804   5.401  1.00 83.24           H  
ATOM   4242  HG  LEU B  99      11.107  16.463   6.115  1.00 83.24           H  
ATOM   4243 HD11 LEU B  99      10.649  19.144   7.512  1.00 83.24           H  
ATOM   4244 HD12 LEU B  99      11.985  18.003   7.853  1.00 83.24           H  
ATOM   4245 HD13 LEU B  99      11.872  18.784   6.278  1.00 83.24           H  
ATOM   4246 HD21 LEU B  99      10.537  16.260   8.540  1.00 83.24           H  
ATOM   4247 HD22 LEU B  99       9.280  15.608   7.462  1.00 83.24           H  
ATOM   4248 HD23 LEU B  99       9.055  17.194   8.241  1.00 83.24           H  
ATOM   4249  N   GLU B 100      12.049  17.596   3.387  1.00 84.16           N  
ATOM   4250  CA  GLU B 100      13.066  16.684   2.878  1.00 84.16           C  
ATOM   4251  C   GLU B 100      13.539  15.753   3.996  1.00 84.16           C  
ATOM   4252  O   GLU B 100      13.878  16.185   5.100  1.00 84.16           O  
ATOM   4253  CB  GLU B 100      14.233  17.472   2.287  1.00 84.16           C  
ATOM   4254  CG  GLU B 100      15.129  16.544   1.458  1.00 84.16           C  
ATOM   4255  CD  GLU B 100      16.369  17.281   0.953  1.00 84.16           C  
ATOM   4256  OE1 GLU B 100      17.463  16.697   1.132  1.00 84.16           O  
ATOM   4257  OE2 GLU B 100      16.207  18.412   0.457  1.00 84.16           O1-
ATOM   4258  H   GLU B 100      12.360  18.504   3.702  1.00 84.16           H  
ATOM   4259  HA  GLU B 100      12.633  16.085   2.076  1.00 84.16           H  
ATOM   4260  HB2 GLU B 100      14.813  17.926   3.091  1.00 84.16           H  
ATOM   4261  HB3 GLU B 100      13.841  18.266   1.651  1.00 84.16           H  
ATOM   4262  HG2 GLU B 100      15.440  15.702   2.074  1.00 84.16           H  
ATOM   4263  HG3 GLU B 100      14.563  16.147   0.615  1.00 84.16           H  
ATOM   4264  N   LEU B 101      13.558  14.456   3.714  1.00 86.31           N  
ATOM   4265  CA  LEU B 101      13.958  13.410   4.643  1.00 86.31           C  
ATOM   4266  C   LEU B 101      15.020  12.527   4.002  1.00 86.31           C  
ATOM   4267  O   LEU B 101      14.953  12.189   2.822  1.00 86.31           O  
ATOM   4268  CB  LEU B 101      12.723  12.578   5.033  1.00 86.31           C  
ATOM   4269  CG  LEU B 101      11.637  13.345   5.806  1.00 86.31           C  
ATOM   4270  CD1 LEU B 101      10.480  12.389   6.113  1.00 86.31           C  
ATOM   4271  CD2 LEU B 101      12.155  13.890   7.139  1.00 86.31           C  
ATOM   4272  H   LEU B 101      13.257  14.164   2.794  1.00 86.31           H  
ATOM   4273  HA  LEU B 101      14.393  13.851   5.539  1.00 86.31           H  
ATOM   4274  HB2 LEU B 101      12.281  12.178   4.120  1.00 86.31           H  
ATOM   4275  HB3 LEU B 101      13.053  11.732   5.636  1.00 86.31           H  
ATOM   4276  HG  LEU B 101      11.250  14.168   5.205  1.00 86.31           H  
ATOM   4277 HD11 LEU B 101      10.052  12.041   5.173  1.00 86.31           H  
ATOM   4278 HD12 LEU B 101       9.712  12.918   6.677  1.00 86.31           H  
ATOM   4279 HD13 LEU B 101      10.842  11.541   6.695  1.00 86.31           H  
ATOM   4280 HD21 LEU B 101      12.718  13.120   7.669  1.00 86.31           H  
ATOM   4281 HD22 LEU B 101      11.326  14.229   7.760  1.00 86.31           H  
ATOM   4282 HD23 LEU B 101      12.816  14.736   6.951  1.00 86.31           H  
ATOM   4283  N   THR B 102      15.972  12.063   4.803  1.00 87.06           N  
ATOM   4284  CA  THR B 102      16.763  10.889   4.420  1.00 87.06           C  
ATOM   4285  C   THR B 102      15.868   9.648   4.379  1.00 87.06           C  
ATOM   4286  O   THR B 102      14.882   9.553   5.119  1.00 87.06           O  
ATOM   4287  CB  THR B 102      17.936  10.646   5.379  1.00 87.06           C  
ATOM   4288  CG2 THR B 102      18.888  11.836   5.468  1.00 87.06           C  
ATOM   4289  OG1 THR B 102      17.462  10.379   6.679  1.00 87.06           O  
ATOM   4290  H   THR B 102      16.002  12.390   5.757  1.00 87.06           H  
ATOM   4291  HA  THR B 102      17.169  11.050   3.421  1.00 87.06           H  
ATOM   4292  HB  THR B 102      18.496   9.781   5.027  1.00 87.06           H  
ATOM   4293  HG1 THR B 102      17.101  11.218   6.979  1.00 87.06           H  
ATOM   4294 HG21 THR B 102      19.262  12.078   4.472  1.00 87.06           H  
ATOM   4295 HG22 THR B 102      19.731  11.582   6.110  1.00 87.06           H  
ATOM   4296 HG23 THR B 102      18.379  12.708   5.878  1.00 87.06           H  
ATOM   4297  N   LEU B 103      16.239   8.629   3.598  1.00 87.77           N  
ATOM   4298  CA  LEU B 103      15.483   7.365   3.563  1.00 87.77           C  
ATOM   4299  C   LEU B 103      15.284   6.743   4.965  1.00 87.77           C  
ATOM   4300  O   LEU B 103      14.230   6.186   5.266  1.00 87.77           O  
ATOM   4301  CB  LEU B 103      16.190   6.361   2.640  1.00 87.77           C  
ATOM   4302  CG  LEU B 103      16.357   6.767   1.161  1.00 87.77           C  
ATOM   4303  CD1 LEU B 103      16.933   5.573   0.401  1.00 87.77           C  
ATOM   4304  CD2 LEU B 103      15.055   7.192   0.484  1.00 87.77           C  
ATOM   4305  H   LEU B 103      16.953   8.800   2.905  1.00 87.77           H  
ATOM   4306  HA  LEU B 103      14.488   7.568   3.166  1.00 87.77           H  
ATOM   4307  HB2 LEU B 103      15.615   5.435   2.673  1.00 87.77           H  
ATOM   4308  HB3 LEU B 103      17.181   6.157   3.044  1.00 87.77           H  
ATOM   4309  HG  LEU B 103      17.067   7.593   1.101  1.00 87.77           H  
ATOM   4310 HD11 LEU B 103      17.009   5.816  -0.659  1.00 87.77           H  
ATOM   4311 HD12 LEU B 103      16.279   4.706   0.497  1.00 87.77           H  
ATOM   4312 HD13 LEU B 103      17.936   5.343   0.761  1.00 87.77           H  
ATOM   4313 HD21 LEU B 103      14.338   6.372   0.453  1.00 87.77           H  
ATOM   4314 HD22 LEU B 103      14.626   8.059   0.985  1.00 87.77           H  
ATOM   4315 HD23 LEU B 103      15.277   7.492  -0.541  1.00 87.77           H  
ATOM   4316  N   ALA B 104      16.264   6.890   5.864  1.00 88.54           N  
ATOM   4317  CA  ALA B 104      16.166   6.387   7.236  1.00 88.54           C  
ATOM   4318  C   ALA B 104      15.145   7.164   8.089  1.00 88.54           C  
ATOM   4319  O   ALA B 104      14.485   6.588   8.958  1.00 88.54           O  
ATOM   4320  CB  ALA B 104      17.562   6.443   7.868  1.00 88.54           C  
ATOM   4321  H   ALA B 104      17.062   7.449   5.601  1.00 88.54           H  
ATOM   4322  HA  ALA B 104      15.836   5.349   7.203  1.00 88.54           H  
ATOM   4323  HB1 ALA B 104      17.524   6.028   8.875  1.00 88.54           H  
ATOM   4324  HB2 ALA B 104      18.265   5.863   7.271  1.00 88.54           H  
ATOM   4325  HB3 ALA B 104      17.905   7.476   7.917  1.00 88.54           H  
ATOM   4326  N   GLU B 105      15.009   8.472   7.873  1.00 88.08           N  
ATOM   4327  CA  GLU B 105      13.991   9.292   8.535  1.00 88.08           C  
ATOM   4328  C   GLU B 105      12.602   9.023   7.967  1.00 88.08           C  
ATOM   4329  O   GLU B 105      11.645   8.925   8.737  1.00 88.08           O  
ATOM   4330  CB  GLU B 105      14.327  10.772   8.386  1.00 88.08           C  
ATOM   4331  CG  GLU B 105      15.555  11.147   9.222  1.00 88.08           C  
ATOM   4332  CD  GLU B 105      16.178  12.471   8.779  1.00 88.08           C  
ATOM   4333  OE1 GLU B 105      16.673  13.174   9.682  1.00 88.08           O  
ATOM   4334  OE2 GLU B 105      16.244  12.685   7.547  1.00 88.08           O1-
ATOM   4335  H   GLU B 105      15.538   8.905   7.130  1.00 88.08           H  
ATOM   4336  HA  GLU B 105      13.956   9.052   9.597  1.00 88.08           H  
ATOM   4337  HB2 GLU B 105      13.482  11.361   8.744  1.00 88.08           H  
ATOM   4338  HB3 GLU B 105      14.488  10.985   7.329  1.00 88.08           H  
ATOM   4339  HG2 GLU B 105      15.254  11.196  10.269  1.00 88.08           H  
ATOM   4340  HG3 GLU B 105      16.314  10.369   9.149  1.00 88.08           H  
ATOM   4341  N   ALA B 106      12.503   8.818   6.653  1.00 90.06           N  
ATOM   4342  CA  ALA B 106      11.267   8.421   5.998  1.00 90.06           C  
ATOM   4343  C   ALA B 106      10.739   7.087   6.552  1.00 90.06           C  
ATOM   4344  O   ALA B 106       9.564   7.002   6.907  1.00 90.06           O  
ATOM   4345  CB  ALA B 106      11.519   8.372   4.494  1.00 90.06           C  
ATOM   4346  H   ALA B 106      13.318   8.967   6.076  1.00 90.06           H  
ATOM   4347  HA  ALA B 106      10.510   9.181   6.191  1.00 90.06           H  
ATOM   4348  HB1 ALA B 106      12.250   7.602   4.250  1.00 90.06           H  
ATOM   4349  HB2 ALA B 106      11.896   9.340   4.167  1.00 90.06           H  
ATOM   4350  HB3 ALA B 106      10.584   8.159   3.974  1.00 90.06           H  
ATOM   4351  N   LEU B 107      11.602   6.081   6.748  1.00 93.28           N  
ATOM   4352  CA  LEU B 107      11.210   4.828   7.408  1.00 93.28           C  
ATOM   4353  C   LEU B 107      10.700   5.059   8.835  1.00 93.28           C  
ATOM   4354  O   LEU B 107       9.622   4.583   9.180  1.00 93.28           O  
ATOM   4355  CB  LEU B 107      12.374   3.824   7.410  1.00 93.28           C  
ATOM   4356  CG  LEU B 107      12.707   3.229   6.034  1.00 93.28           C  
ATOM   4357  CD1 LEU B 107      13.892   2.282   6.175  1.00 93.28           C  
ATOM   4358  CD2 LEU B 107      11.550   2.438   5.422  1.00 93.28           C  
ATOM   4359  H   LEU B 107      12.539   6.173   6.382  1.00 93.28           H  
ATOM   4360  HA  LEU B 107      10.369   4.398   6.864  1.00 93.28           H  
ATOM   4361  HB2 LEU B 107      13.262   4.312   7.811  1.00 93.28           H  
ATOM   4362  HB3 LEU B 107      12.114   3.000   8.077  1.00 93.28           H  
ATOM   4363  HG  LEU B 107      12.979   4.033   5.349  1.00 93.28           H  
ATOM   4364 HD11 LEU B 107      14.759   2.825   6.550  1.00 93.28           H  
ATOM   4365 HD12 LEU B 107      13.648   1.464   6.853  1.00 93.28           H  
ATOM   4366 HD13 LEU B 107      14.141   1.864   5.199  1.00 93.28           H  
ATOM   4367 HD21 LEU B 107      11.272   1.627   6.095  1.00 93.28           H  
ATOM   4368 HD22 LEU B 107      10.695   3.087   5.228  1.00 93.28           H  
ATOM   4369 HD23 LEU B 107      11.869   2.017   4.470  1.00 93.28           H  
ATOM   4370  N   LYS B 108      11.393   5.874   9.643  1.00 90.13           N  
ATOM   4371  CA  LYS B 108      10.921   6.223  10.998  1.00 90.13           C  
ATOM   4372  C   LYS B 108       9.569   6.936  10.975  1.00 90.13           C  
ATOM   4373  O   LYS B 108       8.743   6.719  11.863  1.00 90.13           O  
ATOM   4374  CB  LYS B 108      11.943   7.117  11.709  1.00 90.13           C  
ATOM   4375  CG  LYS B 108      13.205   6.356  12.121  1.00 90.13           C  
ATOM   4376  CD  LYS B 108      14.248   7.346  12.648  1.00 90.13           C  
ATOM   4377  CE  LYS B 108      15.550   6.610  12.957  1.00 90.13           C  
ATOM   4378  NZ  LYS B 108      16.652   7.563  13.242  1.00 90.13           N1+
ATOM   4379  H   LYS B 108      12.261   6.254   9.293  1.00 90.13           H  
ATOM   4380  HA  LYS B 108      10.775   5.301  11.561  1.00 90.13           H  
ATOM   4381  HB2 LYS B 108      11.485   7.528  12.610  1.00 90.13           H  
ATOM   4382  HB3 LYS B 108      12.209   7.946  11.054  1.00 90.13           H  
ATOM   4383  HG2 LYS B 108      13.614   5.821  11.264  1.00 90.13           H  
ATOM   4384  HG3 LYS B 108      12.956   5.632  12.897  1.00 90.13           H  
ATOM   4385  HD2 LYS B 108      13.870   7.838  13.545  1.00 90.13           H  
ATOM   4386  HD3 LYS B 108      14.434   8.094  11.876  1.00 90.13           H  
ATOM   4387  HE2 LYS B 108      15.390   5.930  13.793  1.00 90.13           H  
ATOM   4388  HE3 LYS B 108      15.806   6.008  12.085  1.00 90.13           H  
ATOM   4389  HZ1 LYS B 108      17.520   7.066  13.385  1.00 90.13           H  
ATOM   4390  HZ2 LYS B 108      16.451   8.134  14.051  1.00 90.13           H  
ATOM   4391  HZ3 LYS B 108      16.786   8.170  12.446  1.00 90.13           H  
ATOM   4392  N   PHE B 109       9.342   7.810   9.999  1.00 88.25           N  
ATOM   4393  CA  PHE B 109       8.063   8.489   9.823  1.00 88.25           C  
ATOM   4394  C   PHE B 109       6.951   7.485   9.486  1.00 88.25           C  
ATOM   4395  O   PHE B 109       5.888   7.500  10.115  1.00 88.25           O  
ATOM   4396  CB  PHE B 109       8.210   9.569   8.744  1.00 88.25           C  
ATOM   4397  CG  PHE B 109       6.975  10.430   8.598  1.00 88.25           C  
ATOM   4398  CD1 PHE B 109       5.911  10.013   7.776  1.00 88.25           C  
ATOM   4399  CD2 PHE B 109       6.882  11.650   9.293  1.00 88.25           C  
ATOM   4400  CE1 PHE B 109       4.775  10.826   7.623  1.00 88.25           C  
ATOM   4401  CE2 PHE B 109       5.740  12.455   9.155  1.00 88.25           C  
ATOM   4402  CZ  PHE B 109       4.692  12.050   8.311  1.00 88.25           C  
ATOM   4403  H   PHE B 109      10.074   7.977   9.323  1.00 88.25           H  
ATOM   4404  HA  PHE B 109       7.788   8.979  10.756  1.00 88.25           H  
ATOM   4405  HB2 PHE B 109       9.055  10.210   8.997  1.00 88.25           H  
ATOM   4406  HB3 PHE B 109       8.431   9.107   7.782  1.00 88.25           H  
ATOM   4407  HD1 PHE B 109       5.977   9.077   7.240  1.00 88.25           H  
ATOM   4408  HD2 PHE B 109       7.696  11.983   9.921  1.00 88.25           H  
ATOM   4409  HE1 PHE B 109       3.988  10.526   6.947  1.00 88.25           H  
ATOM   4410  HE2 PHE B 109       5.693  13.399   9.679  1.00 88.25           H  
ATOM   4411  HZ  PHE B 109       3.838  12.697   8.167  1.00 88.25           H  
ATOM   4412  N   ILE B 110       7.216   6.571   8.549  1.00 92.92           N  
ATOM   4413  CA  ILE B 110       6.292   5.506   8.150  1.00 92.92           C  
ATOM   4414  C   ILE B 110       5.987   4.571   9.319  1.00 92.92           C  
ATOM   4415  O   ILE B 110       4.820   4.246   9.534  1.00 92.92           O  
ATOM   4416  CB  ILE B 110       6.854   4.739   6.934  1.00 92.92           C  
ATOM   4417  CG1 ILE B 110       6.828   5.658   5.694  1.00 92.92           C  
ATOM   4418  CG2 ILE B 110       6.047   3.452   6.669  1.00 92.92           C  
ATOM   4419  CD1 ILE B 110       7.637   5.100   4.525  1.00 92.92           C  
ATOM   4420  H   ILE B 110       8.110   6.615   8.080  1.00 92.92           H  
ATOM   4421  HA  ILE B 110       5.346   5.960   7.855  1.00 92.92           H  
ATOM   4422  HB  ILE B 110       7.885   4.455   7.142  1.00 92.92           H  
ATOM   4423 HG12 ILE B 110       5.801   5.824   5.370  1.00 92.92           H  
ATOM   4424 HG13 ILE B 110       7.248   6.633   5.942  1.00 92.92           H  
ATOM   4425 HG21 ILE B 110       6.243   2.719   7.450  1.00 92.92           H  
ATOM   4426 HG22 ILE B 110       6.346   3.005   5.721  1.00 92.92           H  
ATOM   4427 HG23 ILE B 110       4.980   3.671   6.632  1.00 92.92           H  
ATOM   4428 HD11 ILE B 110       7.726   5.880   3.768  1.00 92.92           H  
ATOM   4429 HD12 ILE B 110       8.633   4.820   4.870  1.00 92.92           H  
ATOM   4430 HD13 ILE B 110       7.142   4.236   4.083  1.00 92.92           H  
ATOM   4431  N   ASP B 111       6.982   4.183  10.115  1.00 92.80           N  
ATOM   4432  CA  ASP B 111       6.800   3.309  11.277  1.00 92.80           C  
ATOM   4433  C   ASP B 111       5.895   3.952  12.334  1.00 92.80           C  
ATOM   4434  O   ASP B 111       4.982   3.304  12.861  1.00 92.80           O  
ATOM   4435  CB  ASP B 111       8.163   2.973  11.897  1.00 92.80           C  
ATOM   4436  CG  ASP B 111       8.998   1.995  11.067  1.00 92.80           C  
ATOM   4437  OD1 ASP B 111       8.397   1.229  10.276  1.00 92.80           O  
ATOM   4438  OD2 ASP B 111      10.227   1.990  11.302  1.00 92.80           O1-
ATOM   4439  H   ASP B 111       7.928   4.386   9.826  1.00 92.80           H  
ATOM   4440  HA  ASP B 111       6.325   2.381  10.959  1.00 92.80           H  
ATOM   4441  HB2 ASP B 111       7.995   2.514  12.872  1.00 92.80           H  
ATOM   4442  HB3 ASP B 111       8.724   3.894  12.058  1.00 92.80           H  
ATOM   4443  N   ARG B 112       6.079   5.253  12.605  1.00 88.90           N  
ATOM   4444  CA  ARG B 112       5.203   6.006  13.517  1.00 88.90           C  
ATOM   4445  C   ARG B 112       3.768   6.064  12.999  1.00 88.90           C  
ATOM   4446  O   ARG B 112       2.839   5.756  13.749  1.00 88.90           O  
ATOM   4447  CB  ARG B 112       5.741   7.423  13.751  1.00 88.90           C  
ATOM   4448  CG  ARG B 112       6.978   7.438  14.654  1.00 88.90           C  
ATOM   4449  CD  ARG B 112       7.367   8.887  14.954  1.00 88.90           C  
ATOM   4450  NE  ARG B 112       8.653   8.959  15.668  1.00 88.90           N  
ATOM   4451  CZ  ARG B 112       9.797   9.398  15.176  1.00 88.90           C  
ATOM   4452  NH1 ARG B 112       9.923   9.788  13.937  1.00 88.90           N1+
ATOM   4453  NH2 ARG B 112      10.852   9.465  15.939  1.00 88.90           N  
ATOM   4454  H   ARG B 112       6.842   5.722  12.138  1.00 88.90           H  
ATOM   4455  HA  ARG B 112       5.152   5.482  14.471  1.00 88.90           H  
ATOM   4456  HB2 ARG B 112       4.961   8.013  14.234  1.00 88.90           H  
ATOM   4457  HB3 ARG B 112       5.977   7.892  12.795  1.00 88.90           H  
ATOM   4458  HG2 ARG B 112       7.805   6.924  14.165  1.00 88.90           H  
ATOM   4459  HG3 ARG B 112       6.754   6.928  15.591  1.00 88.90           H  
ATOM   4460  HD2 ARG B 112       6.589   9.342  15.568  1.00 88.90           H  
ATOM   4461  HD3 ARG B 112       7.403   9.448  14.020  1.00 88.90           H  
ATOM   4462  HE  ARG B 112       8.635   8.694  16.643  1.00 88.90           H  
ATOM   4463 HH11 ARG B 112       9.103   9.765  13.348  1.00 88.90           H  
ATOM   4464 HH12 ARG B 112      10.756  10.241  13.589  1.00 88.90           H  
ATOM   4465 HH21 ARG B 112      10.778   9.205  16.913  1.00 88.90           H  
ATOM   4466 HH22 ARG B 112      11.697   9.870  15.563  1.00 88.90           H  
ATOM   4467  N   LYS B 113       3.568   6.412  11.721  1.00 88.45           N  
ATOM   4468  CA  LYS B 113       2.225   6.462  11.112  1.00 88.45           C  
ATOM   4469  C   LYS B 113       1.558   5.091  11.081  1.00 88.45           C  
ATOM   4470  O   LYS B 113       0.384   4.977  11.432  1.00 88.45           O  
ATOM   4471  CB  LYS B 113       2.294   7.065   9.696  1.00 88.45           C  
ATOM   4472  CG  LYS B 113       2.553   8.580   9.671  1.00 88.45           C  
ATOM   4473  CD  LYS B 113       1.423   9.394  10.322  1.00 88.45           C  
ATOM   4474  CE  LYS B 113       1.725  10.891  10.197  1.00 88.45           C  
ATOM   4475  NZ  LYS B 113       0.833  11.708  11.059  1.00 88.45           N1+
ATOM   4476  H   LYS B 113       4.377   6.634  11.160  1.00 88.45           H  
ATOM   4477  HA  LYS B 113       1.575   7.067  11.745  1.00 88.45           H  
ATOM   4478  HB2 LYS B 113       3.080   6.565   9.131  1.00 88.45           H  
ATOM   4479  HB3 LYS B 113       1.352   6.876   9.182  1.00 88.45           H  
ATOM   4480  HG2 LYS B 113       3.493   8.797  10.182  1.00 88.45           H  
ATOM   4481  HG3 LYS B 113       2.654   8.889   8.631  1.00 88.45           H  
ATOM   4482  HD2 LYS B 113       0.477   9.163   9.833  1.00 88.45           H  
ATOM   4483  HD3 LYS B 113       1.357   9.140  11.380  1.00 88.45           H  
ATOM   4484  HE2 LYS B 113       2.762  11.051  10.493  1.00 88.45           H  
ATOM   4485  HE3 LYS B 113       1.638  11.182   9.151  1.00 88.45           H  
ATOM   4486  HZ1 LYS B 113       0.962  11.448  12.026  1.00 88.45           H  
ATOM   4487  HZ2 LYS B 113       1.092  12.682  11.002  1.00 88.45           H  
ATOM   4488  HZ3 LYS B 113      -0.138  11.590  10.810  1.00 88.45           H  
ATOM   4489  N   SER B 114       2.309   4.052  10.737  1.00 93.21           N  
ATOM   4490  CA  SER B 114       1.824   2.672  10.701  1.00 93.21           C  
ATOM   4491  C   SER B 114       1.427   2.180  12.091  1.00 93.21           C  
ATOM   4492  O   SER B 114       0.399   1.523  12.233  1.00 93.21           O  
ATOM   4493  CB  SER B 114       2.884   1.744  10.103  1.00 93.21           C  
ATOM   4494  OG  SER B 114       3.200   2.164   8.793  1.00 93.21           O  
ATOM   4495  H   SER B 114       3.261   4.231  10.447  1.00 93.21           H  
ATOM   4496  HA  SER B 114       0.940   2.627  10.066  1.00 93.21           H  
ATOM   4497  HB2 SER B 114       2.489   0.729  10.066  1.00 93.21           H  
ATOM   4498  HB3 SER B 114       3.783   1.755  10.718  1.00 93.21           H  
ATOM   4499  HG  SER B 114       3.848   2.869   8.868  1.00 93.21           H  
ATOM   4500  N   SER B 115       2.176   2.547  13.132  1.00 92.17           N  
ATOM   4501  CA  SER B 115       1.841   2.199  14.520  1.00 92.17           C  
ATOM   4502  C   SER B 115       0.522   2.838  14.963  1.00 92.17           C  
ATOM   4503  O   SER B 115      -0.358   2.139  15.465  1.00 92.17           O  
ATOM   4504  CB  SER B 115       2.971   2.613  15.464  1.00 92.17           C  
ATOM   4505  OG  SER B 115       4.163   1.934  15.121  1.00 92.17           O  
ATOM   4506  H   SER B 115       3.036   3.049  12.960  1.00 92.17           H  
ATOM   4507  HA  SER B 115       1.726   1.118  14.594  1.00 92.17           H  
ATOM   4508  HB2 SER B 115       3.133   3.689  15.408  1.00 92.17           H  
ATOM   4509  HB3 SER B 115       2.695   2.350  16.485  1.00 92.17           H  
ATOM   4510  HG  SER B 115       4.528   2.326  14.324  1.00 92.17           H  
ATOM   4511  N   LEU B 116       0.332   4.133  14.689  1.00 90.30           N  
ATOM   4512  CA  LEU B 116      -0.901   4.851  15.029  1.00 90.30           C  
ATOM   4513  C   LEU B 116      -2.120   4.301  14.270  1.00 90.30           C  
ATOM   4514  O   LEU B 116      -3.188   4.103  14.851  1.00 90.30           O  
ATOM   4515  CB  LEU B 116      -0.654   6.350  14.780  1.00 90.30           C  
ATOM   4516  CG  LEU B 116      -1.802   7.260  15.262  1.00 90.30           C  
ATOM   4517  CD1 LEU B 116      -1.235   8.564  15.822  1.00 90.30           C  
ATOM   4518  CD2 LEU B 116      -2.760   7.626  14.123  1.00 90.30           C  
ATOM   4519  H   LEU B 116       1.092   4.654  14.274  1.00 90.30           H  
ATOM   4520  HA  LEU B 116      -1.097   4.707  16.092  1.00 90.30           H  
ATOM   4521  HB2 LEU B 116       0.251   6.614  15.328  1.00 90.30           H  
ATOM   4522  HB3 LEU B 116      -0.454   6.524  13.723  1.00 90.30           H  
ATOM   4523  HG  LEU B 116      -2.361   6.765  16.056  1.00 90.30           H  
ATOM   4524 HD11 LEU B 116      -2.048   9.208  16.158  1.00 90.30           H  
ATOM   4525 HD12 LEU B 116      -0.601   8.346  16.682  1.00 90.30           H  
ATOM   4526 HD13 LEU B 116      -0.646   9.082  15.065  1.00 90.30           H  
ATOM   4527 HD21 LEU B 116      -3.549   8.272  14.507  1.00 90.30           H  
ATOM   4528 HD22 LEU B 116      -3.224   6.724  13.723  1.00 90.30           H  
ATOM   4529 HD23 LEU B 116      -2.222   8.140  13.327  1.00 90.30           H  
ATOM   4530  N   LEU B 117      -1.966   3.993  12.979  1.00 91.09           N  
ATOM   4531  CA  LEU B 117      -3.024   3.355  12.188  1.00 91.09           C  
ATOM   4532  C   LEU B 117      -3.325   1.929  12.668  1.00 91.09           C  
ATOM   4533  O   LEU B 117      -4.484   1.512  12.676  1.00 91.09           O  
ATOM   4534  CB  LEU B 117      -2.620   3.338  10.706  1.00 91.09           C  
ATOM   4535  CG  LEU B 117      -2.654   4.701   9.996  1.00 91.09           C  
ATOM   4536  CD1 LEU B 117      -2.054   4.539   8.598  1.00 91.09           C  
ATOM   4537  CD2 LEU B 117      -4.078   5.240   9.839  1.00 91.09           C  
ATOM   4538  H   LEU B 117      -1.080   4.197  12.538  1.00 91.09           H  
ATOM   4539  HA  LEU B 117      -3.947   3.922  12.306  1.00 91.09           H  
ATOM   4540  HB2 LEU B 117      -1.611   2.931  10.631  1.00 91.09           H  
ATOM   4541  HB3 LEU B 117      -3.298   2.669  10.179  1.00 91.09           H  
ATOM   4542  HG  LEU B 117      -2.064   5.429  10.551  1.00 91.09           H  
ATOM   4543 HD11 LEU B 117      -1.011   4.231   8.681  1.00 91.09           H  
ATOM   4544 HD12 LEU B 117      -2.608   3.788   8.034  1.00 91.09           H  
ATOM   4545 HD13 LEU B 117      -2.094   5.491   8.069  1.00 91.09           H  
ATOM   4546 HD21 LEU B 117      -4.529   5.413  10.816  1.00 91.09           H  
ATOM   4547 HD22 LEU B 117      -4.684   4.536   9.268  1.00 91.09           H  
ATOM   4548 HD23 LEU B 117      -4.049   6.187   9.300  1.00 91.09           H  
ATOM   4549  N   THR B 118      -2.308   1.185  13.106  1.00 91.53           N  
ATOM   4550  CA  THR B 118      -2.485  -0.154  13.678  1.00 91.53           C  
ATOM   4551  C   THR B 118      -3.299  -0.083  14.968  1.00 91.53           C  
ATOM   4552  O   THR B 118      -4.258  -0.840  15.126  1.00 91.53           O  
ATOM   4553  CB  THR B 118      -1.135  -0.840  13.925  1.00 91.53           C  
ATOM   4554  CG2 THR B 118      -1.288  -2.242  14.514  1.00 91.53           C  
ATOM   4555  OG1 THR B 118      -0.464  -0.991  12.698  1.00 91.53           O  
ATOM   4556  H   THR B 118      -1.375   1.571  13.058  1.00 91.53           H  
ATOM   4557  HA  THR B 118      -3.039  -0.769  12.969  1.00 91.53           H  
ATOM   4558  HB  THR B 118      -0.523  -0.240  14.597  1.00 91.53           H  
ATOM   4559  HG1 THR B 118      -0.127  -0.127  12.452  1.00 91.53           H  
ATOM   4560 HG21 THR B 118      -1.678  -2.181  15.530  1.00 91.53           H  
ATOM   4561 HG22 THR B 118      -1.963  -2.834  13.896  1.00 91.53           H  
ATOM   4562 HG23 THR B 118      -0.312  -2.726  14.545  1.00 91.53           H  
ATOM   4563  N   GLU B 119      -2.995   0.868  15.852  1.00 90.07           N  
ATOM   4564  CA  GLU B 119      -3.755   1.097  17.083  1.00 90.07           C  
ATOM   4565  C   GLU B 119      -5.216   1.476  16.796  1.00 90.07           C  
ATOM   4566  O   GLU B 119      -6.136   0.887  17.374  1.00 90.07           O  
ATOM   4567  CB  GLU B 119      -3.031   2.163  17.915  1.00 90.07           C  
ATOM   4568  CG  GLU B 119      -3.598   2.242  19.338  1.00 90.07           C  
ATOM   4569  CD  GLU B 119      -2.799   3.181  20.254  1.00 90.07           C  
ATOM   4570  OE1 GLU B 119      -3.072   3.128  21.474  1.00 90.07           O  
ATOM   4571  OE2 GLU B 119      -1.940   3.931  19.741  1.00 90.07           O1-
ATOM   4572  H   GLU B 119      -2.195   1.458  15.680  1.00 90.07           H  
ATOM   4573  HA  GLU B 119      -3.766   0.172  17.660  1.00 90.07           H  
ATOM   4574  HB2 GLU B 119      -3.120   3.134  17.425  1.00 90.07           H  
ATOM   4575  HB3 GLU B 119      -1.977   1.893  17.975  1.00 90.07           H  
ATOM   4576  HG2 GLU B 119      -4.632   2.584  19.289  1.00 90.07           H  
ATOM   4577  HG3 GLU B 119      -3.597   1.239  19.765  1.00 90.07           H  
ATOM   4578  N   LEU B 120      -5.449   2.360  15.817  1.00 88.55           N  
ATOM   4579  CA  LEU B 120      -6.797   2.692  15.355  1.00 88.55           C  
ATOM   4580  C   LEU B 120      -7.536   1.455  14.817  1.00 88.55           C  
ATOM   4581  O   LEU B 120      -8.698   1.228  15.162  1.00 88.55           O  
ATOM   4582  CB  LEU B 120      -6.701   3.814  14.306  1.00 88.55           C  
ATOM   4583  CG  LEU B 120      -8.058   4.257  13.729  1.00 88.55           C  
ATOM   4584  CD1 LEU B 120      -9.015   4.779  14.802  1.00 88.55           C  
ATOM   4585  CD2 LEU B 120      -7.843   5.363  12.696  1.00 88.55           C  
ATOM   4586  H   LEU B 120      -4.660   2.839  15.410  1.00 88.55           H  
ATOM   4587  HA  LEU B 120      -7.360   3.062  16.213  1.00 88.55           H  
ATOM   4588  HB2 LEU B 120      -6.074   3.472  13.483  1.00 88.55           H  
ATOM   4589  HB3 LEU B 120      -6.212   4.676  14.761  1.00 88.55           H  
ATOM   4590  HG  LEU B 120      -8.528   3.412  13.225  1.00 88.55           H  
ATOM   4591 HD11 LEU B 120      -9.297   3.973  15.480  1.00 88.55           H  
ATOM   4592 HD12 LEU B 120      -9.922   5.158  14.331  1.00 88.55           H  
ATOM   4593 HD13 LEU B 120      -8.541   5.582  15.367  1.00 88.55           H  
ATOM   4594 HD21 LEU B 120      -7.162   5.013  11.920  1.00 88.55           H  
ATOM   4595 HD22 LEU B 120      -7.415   6.243  13.176  1.00 88.55           H  
ATOM   4596 HD23 LEU B 120      -8.797   5.627  12.239  1.00 88.55           H  
ATOM   4597  N   SER B 121      -6.869   0.614  14.025  1.00 90.40           N  
ATOM   4598  CA  SER B 121      -7.467  -0.616  13.486  1.00 90.40           C  
ATOM   4599  C   SER B 121      -7.848  -1.618  14.587  1.00 90.40           C  
ATOM   4600  O   SER B 121      -8.892  -2.274  14.500  1.00 90.40           O  
ATOM   4601  CB  SER B 121      -6.531  -1.255  12.454  1.00 90.40           C  
ATOM   4602  OG  SER B 121      -5.524  -2.056  13.044  1.00 90.40           O  
ATOM   4603  H   SER B 121      -5.927   0.860  13.756  1.00 90.40           H  
ATOM   4604  HA  SER B 121      -8.384  -0.339  12.967  1.00 90.40           H  
ATOM   4605  HB2 SER B 121      -7.128  -1.888  11.798  1.00 90.40           H  
ATOM   4606  HB3 SER B 121      -6.068  -0.480  11.844  1.00 90.40           H  
ATOM   4607  HG  SER B 121      -5.059  -1.560  13.722  1.00 90.40           H  
ATOM   4608  N   ASN B 122      -7.049  -1.693  15.656  1.00 88.55           N  
ATOM   4609  CA  ASN B 122      -7.311  -2.539  16.817  1.00 88.55           C  
ATOM   4610  C   ASN B 122      -8.507  -2.018  17.621  1.00 88.55           C  
ATOM   4611  O   ASN B 122      -9.373  -2.807  18.007  1.00 88.55           O  
ATOM   4612  CB  ASN B 122      -6.041  -2.614  17.682  1.00 88.55           C  
ATOM   4613  CG  ASN B 122      -4.935  -3.432  17.041  1.00 88.55           C  
ATOM   4614  ND2 ASN B 122      -3.705  -3.221  17.445  1.00 88.55           N  
ATOM   4615  OD1 ASN B 122      -5.163  -4.300  16.216  1.00 88.55           O  
ATOM   4616  H   ASN B 122      -6.202  -1.143  15.652  1.00 88.55           H  
ATOM   4617  HA  ASN B 122      -7.563  -3.543  16.478  1.00 88.55           H  
ATOM   4618  HB2 ASN B 122      -6.280  -3.086  18.634  1.00 88.55           H  
ATOM   4619  HB3 ASN B 122      -5.671  -1.608  17.885  1.00 88.55           H  
ATOM   4620 HD21 ASN B 122      -2.989  -3.754  16.973  1.00 88.55           H  
ATOM   4621 HD22 ASN B 122      -3.493  -2.478  18.095  1.00 88.55           H  
ATOM   4622  N   SER B 123      -8.599  -0.699  17.811  1.00 91.65           N  
ATOM   4623  CA  SER B 123      -9.748  -0.054  18.455  1.00 91.65           C  
ATOM   4624  C   SER B 123     -11.045  -0.336  17.691  1.00 91.65           C  
ATOM   4625  O   SER B 123     -12.003  -0.867  18.251  1.00 91.65           O  
ATOM   4626  CB  SER B 123      -9.507   1.452  18.564  1.00 91.65           C  
ATOM   4627  OG  SER B 123     -10.523   2.006  19.369  1.00 91.65           O  
ATOM   4628  H   SER B 123      -7.836  -0.116  17.496  1.00 91.65           H  
ATOM   4629  HA  SER B 123      -9.859  -0.453  19.464  1.00 91.65           H  
ATOM   4630  HB2 SER B 123      -8.538   1.641  19.025  1.00 91.65           H  
ATOM   4631  HB3 SER B 123      -9.526   1.909  17.573  1.00 91.65           H  
ATOM   4632  HG  SER B 123     -10.685   2.916  19.108  1.00 91.65           H  
ATOM   4633  N   LEU B 124     -11.042  -0.130  16.370  1.00 88.91           N  
ATOM   4634  CA  LEU B 124     -12.204  -0.410  15.520  1.00 88.91           C  
ATOM   4635  C   LEU B 124     -12.563  -1.900  15.491  1.00 88.91           C  
ATOM   4636  O   LEU B 124     -13.736  -2.271  15.443  1.00 88.91           O  
ATOM   4637  CB  LEU B 124     -11.916   0.096  14.098  1.00 88.91           C  
ATOM   4638  CG  LEU B 124     -11.774   1.623  14.003  1.00 88.91           C  
ATOM   4639  CD1 LEU B 124     -11.219   2.005  12.631  1.00 88.91           C  
ATOM   4640  CD2 LEU B 124     -13.118   2.322  14.208  1.00 88.91           C  
ATOM   4641  H   LEU B 124     -10.228   0.301  15.956  1.00 88.91           H  
ATOM   4642  HA  LEU B 124     -13.069   0.110  15.931  1.00 88.91           H  
ATOM   4643  HB2 LEU B 124     -10.999  -0.372  13.743  1.00 88.91           H  
ATOM   4644  HB3 LEU B 124     -12.735  -0.212  13.448  1.00 88.91           H  
ATOM   4645  HG  LEU B 124     -11.083   1.985  14.763  1.00 88.91           H  
ATOM   4646 HD11 LEU B 124     -11.053   3.082  12.595  1.00 88.91           H  
ATOM   4647 HD12 LEU B 124     -11.927   1.726  11.850  1.00 88.91           H  
ATOM   4648 HD13 LEU B 124     -10.265   1.505  12.467  1.00 88.91           H  
ATOM   4649 HD21 LEU B 124     -13.805   2.077  13.397  1.00 88.91           H  
ATOM   4650 HD22 LEU B 124     -13.561   2.032  15.161  1.00 88.91           H  
ATOM   4651 HD23 LEU B 124     -12.946   3.397  14.257  1.00 88.91           H  
ATOM   4652  N   THR B 125     -11.563  -2.779  15.560  1.00 87.42           N  
ATOM   4653  CA  THR B 125     -11.797  -4.220  15.688  1.00 87.42           C  
ATOM   4654  C   THR B 125     -12.504  -4.543  17.002  1.00 87.42           C  
ATOM   4655  O   THR B 125     -13.506  -5.264  16.977  1.00 87.42           O  
ATOM   4656  CB  THR B 125     -10.491  -5.006  15.539  1.00 87.42           C  
ATOM   4657  CG2 THR B 125     -10.683  -6.512  15.718  1.00 87.42           C  
ATOM   4658  OG1 THR B 125     -10.024  -4.809  14.225  1.00 87.42           O  
ATOM   4659  H   THR B 125     -10.617  -2.427  15.559  1.00 87.42           H  
ATOM   4660  HA  THR B 125     -12.459  -4.531  14.881  1.00 87.42           H  
ATOM   4661  HB  THR B 125      -9.745  -4.651  16.251  1.00 87.42           H  
ATOM   4662  HG1 THR B 125      -9.529  -3.987  14.228  1.00 87.42           H  
ATOM   4663 HG21 THR B 125     -10.936  -6.739  16.753  1.00 87.42           H  
ATOM   4664 HG22 THR B 125      -9.752  -7.023  15.474  1.00 87.42           H  
ATOM   4665 HG23 THR B 125     -11.475  -6.871  15.061  1.00 87.42           H  
ATOM   4666  N   LYS B 126     -12.060  -3.958  18.121  1.00 86.60           N  
ATOM   4667  CA  LYS B 126     -12.697  -4.104  19.436  1.00 86.60           C  
ATOM   4668  C   LYS B 126     -14.137  -3.588  19.425  1.00 86.60           C  
ATOM   4669  O   LYS B 126     -15.034  -4.300  19.873  1.00 86.60           O  
ATOM   4670  CB  LYS B 126     -11.829  -3.381  20.477  1.00 86.60           C  
ATOM   4671  CG  LYS B 126     -12.325  -3.590  21.912  1.00 86.60           C  
ATOM   4672  CD  LYS B 126     -11.430  -2.803  22.876  1.00 86.60           C  
ATOM   4673  CE  LYS B 126     -11.915  -2.963  24.319  1.00 86.60           C  
ATOM   4674  NZ  LYS B 126     -11.100  -2.135  25.241  1.00 86.60           N1+
ATOM   4675  H   LYS B 126     -11.261  -3.344  18.050  1.00 86.60           H  
ATOM   4676  HA  LYS B 126     -12.742  -5.164  19.688  1.00 86.60           H  
ATOM   4677  HB2 LYS B 126     -11.819  -2.313  20.264  1.00 86.60           H  
ATOM   4678  HB3 LYS B 126     -10.808  -3.753  20.400  1.00 86.60           H  
ATOM   4679  HG2 LYS B 126     -12.292  -4.651  22.161  1.00 86.60           H  
ATOM   4680  HG3 LYS B 126     -13.348  -3.230  22.006  1.00 86.60           H  
ATOM   4681  HD2 LYS B 126     -11.459  -1.750  22.597  1.00 86.60           H  
ATOM   4682  HD3 LYS B 126     -10.404  -3.163  22.789  1.00 86.60           H  
ATOM   4683  HE2 LYS B 126     -11.857  -4.016  24.594  1.00 86.60           H  
ATOM   4684  HE3 LYS B 126     -12.960  -2.657  24.367  1.00 86.60           H  
ATOM   4685  HZ1 LYS B 126     -11.425  -2.225  26.193  1.00 86.60           H  
ATOM   4686  HZ2 LYS B 126     -10.129  -2.407  25.198  1.00 86.60           H  
ATOM   4687  HZ3 LYS B 126     -11.158  -1.163  24.972  1.00 86.60           H  
ATOM   4688  N   ASP B 127     -14.383  -2.422  18.837  1.00 87.65           N  
ATOM   4689  CA  ASP B 127     -15.733  -1.864  18.703  1.00 87.65           C  
ATOM   4690  C   ASP B 127     -16.638  -2.773  17.865  1.00 87.65           C  
ATOM   4691  O   ASP B 127     -17.771  -3.065  18.255  1.00 87.65           O  
ATOM   4692  CB  ASP B 127     -15.660  -0.456  18.097  1.00 87.65           C  
ATOM   4693  CG  ASP B 127     -15.070   0.580  19.059  1.00 87.65           C  
ATOM   4694  OD1 ASP B 127     -15.006   0.277  20.277  1.00 87.65           O  
ATOM   4695  OD2 ASP B 127     -14.742   1.675  18.559  1.00 87.65           O1-
ATOM   4696  H   ASP B 127     -13.601  -1.843  18.569  1.00 87.65           H  
ATOM   4697  HA  ASP B 127     -16.186  -1.786  19.691  1.00 87.65           H  
ATOM   4698  HB2 ASP B 127     -15.068  -0.487  17.181  1.00 87.65           H  
ATOM   4699  HB3 ASP B 127     -16.668  -0.138  17.835  1.00 87.65           H  
ATOM   4700  N   SER B 128     -16.120  -3.325  16.763  1.00 87.11           N  
ATOM   4701  CA  SER B 128     -16.872  -4.276  15.939  1.00 87.11           C  
ATOM   4702  C   SER B 128     -17.241  -5.550  16.710  1.00 87.11           C  
ATOM   4703  O   SER B 128     -18.337  -6.085  16.529  1.00 87.11           O  
ATOM   4704  CB  SER B 128     -16.102  -4.610  14.655  1.00 87.11           C  
ATOM   4705  OG  SER B 128     -15.144  -5.642  14.834  1.00 87.11           O  
ATOM   4706  H   SER B 128     -15.206  -3.016  16.464  1.00 87.11           H  
ATOM   4707  HA  SER B 128     -17.804  -3.791  15.648  1.00 87.11           H  
ATOM   4708  HB2 SER B 128     -16.818  -4.940  13.903  1.00 87.11           H  
ATOM   4709  HB3 SER B 128     -15.610  -3.713  14.277  1.00 87.11           H  
ATOM   4710  HG  SER B 128     -14.560  -5.388  15.554  1.00 87.11           H  
ATOM   4711  N   MET B 129     -16.357  -6.034  17.590  1.00 81.71           N  
ATOM   4712  CA  MET B 129     -16.615  -7.198  18.442  1.00 81.71           C  
ATOM   4713  C   MET B 129     -17.669  -6.888  19.503  1.00 81.71           C  
ATOM   4714  O   MET B 129     -18.567  -7.703  19.707  1.00 81.71           O  
ATOM   4715  CB  MET B 129     -15.322  -7.681  19.109  1.00 81.71           C  
ATOM   4716  CG  MET B 129     -14.375  -8.354  18.112  1.00 81.71           C  
ATOM   4717  SD  MET B 129     -12.784  -8.864  18.816  1.00 81.71           S  
ATOM   4718  CE  MET B 129     -13.315 -10.124  20.010  1.00 81.71           C  
ATOM   4719  H   MET B 129     -15.489  -5.535  17.717  1.00 81.71           H  
ATOM   4720  HA  MET B 129     -17.010  -8.009  17.830  1.00 81.71           H  
ATOM   4721  HB2 MET B 129     -14.810  -6.845  19.586  1.00 81.71           H  
ATOM   4722  HB3 MET B 129     -15.582  -8.405  19.881  1.00 81.71           H  
ATOM   4723  HG2 MET B 129     -14.171  -7.663  17.294  1.00 81.71           H  
ATOM   4724  HG3 MET B 129     -14.868  -9.232  17.695  1.00 81.71           H  
ATOM   4725  HE1 MET B 129     -13.907 -10.887  19.505  1.00 81.71           H  
ATOM   4726  HE2 MET B 129     -13.905  -9.663  20.801  1.00 81.71           H  
ATOM   4727  HE3 MET B 129     -12.435 -10.589  20.454  1.00 81.71           H  
ATOM   4728  N   ASN B 130     -17.615  -5.704  20.117  1.00 86.06           N  
ATOM   4729  CA  ASN B 130     -18.606  -5.262  21.098  1.00 86.06           C  
ATOM   4730  C   ASN B 130     -20.005  -5.169  20.478  1.00 86.06           C  
ATOM   4731  O   ASN B 130     -20.972  -5.676  21.047  1.00 86.06           O  
ATOM   4732  CB  ASN B 130     -18.172  -3.902  21.671  1.00 86.06           C  
ATOM   4733  CG  ASN B 130     -16.912  -3.974  22.511  1.00 86.06           C  
ATOM   4734  ND2 ASN B 130     -16.205  -2.875  22.642  1.00 86.06           N  
ATOM   4735  OD1 ASN B 130     -16.553  -4.993  23.079  1.00 86.06           O  
ATOM   4736  H   ASN B 130     -16.830  -5.098  19.924  1.00 86.06           H  
ATOM   4737  HA  ASN B 130     -18.657  -5.988  21.910  1.00 86.06           H  
ATOM   4738  HB2 ASN B 130     -18.965  -3.514  22.312  1.00 86.06           H  
ATOM   4739  HB3 ASN B 130     -18.018  -3.193  20.859  1.00 86.06           H  
ATOM   4740 HD21 ASN B 130     -16.431  -2.044  22.115  1.00 86.06           H  
ATOM   4741 HD22 ASN B 130     -15.347  -2.954  23.166  1.00 86.06           H  
ATOM   4742  N   ILE B 131     -20.113  -4.589  19.277  1.00 86.45           N  
ATOM   4743  CA  ILE B 131     -21.394  -4.494  18.568  1.00 86.45           C  
ATOM   4744  C   ILE B 131     -21.903  -5.891  18.188  1.00 86.45           C  
ATOM   4745  O   ILE B 131     -23.075  -6.192  18.405  1.00 86.45           O  
ATOM   4746  CB  ILE B 131     -21.291  -3.559  17.342  1.00 86.45           C  
ATOM   4747  CG1 ILE B 131     -20.925  -2.115  17.756  1.00 86.45           C  
ATOM   4748  CG2 ILE B 131     -22.642  -3.542  16.603  1.00 86.45           C  
ATOM   4749  CD1 ILE B 131     -20.476  -1.238  16.580  1.00 86.45           C  
ATOM   4750  H   ILE B 131     -19.296  -4.149  18.879  1.00 86.45           H  
ATOM   4751  HA  ILE B 131     -22.129  -4.065  19.249  1.00 86.45           H  
ATOM   4752  HB  ILE B 131     -20.520  -3.941  16.674  1.00 86.45           H  
ATOM   4753 HG12 ILE B 131     -20.109  -2.126  18.480  1.00 86.45           H  
ATOM   4754 HG13 ILE B 131     -21.780  -1.647  18.244  1.00 86.45           H  
ATOM   4755 HG21 ILE B 131     -23.447  -3.290  17.294  1.00 86.45           H  
ATOM   4756 HG22 ILE B 131     -22.850  -4.514  16.155  1.00 86.45           H  
ATOM   4757 HG23 ILE B 131     -22.638  -2.797  15.806  1.00 86.45           H  
ATOM   4758 HD11 ILE B 131     -19.660  -1.723  16.043  1.00 86.45           H  
ATOM   4759 HD12 ILE B 131     -21.304  -1.050  15.895  1.00 86.45           H  
ATOM   4760 HD13 ILE B 131     -20.125  -0.280  16.964  1.00 86.45           H  
ATOM   4761  N   LYS B 132     -21.036  -6.781  17.683  1.00 82.40           N  
ATOM   4762  CA  LYS B 132     -21.412  -8.174  17.380  1.00 82.40           C  
ATOM   4763  C   LYS B 132     -21.893  -8.929  18.621  1.00 82.40           C  
ATOM   4764  O   LYS B 132     -22.896  -9.630  18.537  1.00 82.40           O  
ATOM   4765  CB  LYS B 132     -20.235  -8.920  16.745  1.00 82.40           C  
ATOM   4766  CG  LYS B 132     -20.034  -8.534  15.275  1.00 82.40           C  
ATOM   4767  CD  LYS B 132     -18.736  -9.161  14.757  1.00 82.40           C  
ATOM   4768  CE  LYS B 132     -18.476  -8.705  13.323  1.00 82.40           C  
ATOM   4769  NZ  LYS B 132     -17.168  -9.198  12.834  1.00 82.40           N1+
ATOM   4770  H   LYS B 132     -20.083  -6.484  17.530  1.00 82.40           H  
ATOM   4771  HA  LYS B 132     -22.255  -8.175  16.689  1.00 82.40           H  
ATOM   4772  HB2 LYS B 132     -20.427  -9.993  16.790  1.00 82.40           H  
ATOM   4773  HB3 LYS B 132     -19.330  -8.713  17.315  1.00 82.40           H  
ATOM   4774  HG2 LYS B 132     -19.982  -7.450  15.177  1.00 82.40           H  
ATOM   4775  HG3 LYS B 132     -20.878  -8.896  14.687  1.00 82.40           H  
ATOM   4776  HD2 LYS B 132     -18.818 -10.247  14.797  1.00 82.40           H  
ATOM   4777  HD3 LYS B 132     -17.912  -8.837  15.393  1.00 82.40           H  
ATOM   4778  HE2 LYS B 132     -19.287  -9.057  12.686  1.00 82.40           H  
ATOM   4779  HE3 LYS B 132     -18.483  -7.615  13.309  1.00 82.40           H  
ATOM   4780  HZ1 LYS B 132     -17.137 -10.207  12.870  1.00 82.40           H  
ATOM   4781  HZ2 LYS B 132     -16.432  -8.825  13.418  1.00 82.40           H  
ATOM   4782  HZ3 LYS B 132     -17.009  -8.886  11.888  1.00 82.40           H  
ATOM   4783  N   ALA B 133     -21.216  -8.768  19.757  1.00 74.56           N  
ATOM   4784  CA  ALA B 133     -21.622  -9.378  21.021  1.00 74.56           C  
ATOM   4785  C   ALA B 133     -22.988  -8.851  21.487  1.00 74.56           C  
ATOM   4786  O   ALA B 133     -23.838  -9.638  21.902  1.00 74.56           O  
ATOM   4787  CB  ALA B 133     -20.528  -9.120  22.064  1.00 74.56           C  
ATOM   4788  H   ALA B 133     -20.382  -8.200  19.751  1.00 74.56           H  
ATOM   4789  HA  ALA B 133     -21.718 -10.454  20.881  1.00 74.56           H  
ATOM   4790  HB1 ALA B 133     -19.581  -9.538  21.720  1.00 74.56           H  
ATOM   4791  HB2 ALA B 133     -20.802  -9.598  23.005  1.00 74.56           H  
ATOM   4792  HB3 ALA B 133     -20.407  -8.050  22.232  1.00 74.56           H  
ATOM   4793  N   HIS B 134     -23.237  -7.545  21.351  1.00 80.93           N  
ATOM   4794  CA  HIS B 134     -24.528  -6.945  21.683  1.00 80.93           C  
ATOM   4795  C   HIS B 134     -25.655  -7.458  20.774  1.00 80.93           C  
ATOM   4796  O   HIS B 134     -26.710  -7.847  21.268  1.00 80.93           O  
ATOM   4797  CB  HIS B 134     -24.395  -5.418  21.621  1.00 80.93           C  
ATOM   4798  CG  HIS B 134     -25.585  -4.651  22.146  1.00 80.93           C  
ATOM   4799  CD2 HIS B 134     -26.637  -5.123  22.893  1.00 80.93           C  
ATOM   4800  ND1 HIS B 134     -25.771  -3.295  22.009  1.00 80.93           N  
ATOM   4801  CE1 HIS B 134     -26.901  -2.959  22.650  1.00 80.93           C  
ATOM   4802  NE2 HIS B 134     -27.467  -4.040  23.198  1.00 80.93           N  
ATOM   4803  H   HIS B 134     -22.489  -6.937  21.048  1.00 80.93           H  
ATOM   4804  HA  HIS B 134     -24.778  -7.227  22.706  1.00 80.93           H  
ATOM   4805  HB2 HIS B 134     -23.530  -5.120  22.212  1.00 80.93           H  
ATOM   4806  HB3 HIS B 134     -24.216  -5.114  20.589  1.00 80.93           H  
ATOM   4807  HD1 HIS B 134     -25.157  -2.657  21.521  1.00 80.93           H  
ATOM   4808  HD2 HIS B 134     -26.796  -6.142  23.212  1.00 80.93           H  
ATOM   4809  HE1 HIS B 134     -27.302  -1.959  22.719  1.00 80.93           H  
ATOM   4810  N   ILE B 135     -25.415  -7.542  19.460  1.00 81.56           N  
ATOM   4811  CA  ILE B 135     -26.363  -8.148  18.512  1.00 81.56           C  
ATOM   4812  C   ILE B 135     -26.671  -9.593  18.917  1.00 81.56           C  
ATOM   4813  O   ILE B 135     -27.834  -9.981  18.963  1.00 81.56           O  
ATOM   4814  CB  ILE B 135     -25.815  -8.069  17.066  1.00 81.56           C  
ATOM   4815  CG1 ILE B 135     -25.826  -6.608  16.569  1.00 81.56           C  
ATOM   4816  CG2 ILE B 135     -26.632  -8.955  16.103  1.00 81.56           C  
ATOM   4817  CD1 ILE B 135     -25.048  -6.379  15.266  1.00 81.56           C  
ATOM   4818  H   ILE B 135     -24.538  -7.185  19.110  1.00 81.56           H  
ATOM   4819  HA  ILE B 135     -27.305  -7.600  18.557  1.00 81.56           H  
ATOM   4820  HB  ILE B 135     -24.786  -8.430  17.063  1.00 81.56           H  
ATOM   4821 HG12 ILE B 135     -25.380  -5.966  17.330  1.00 81.56           H  
ATOM   4822 HG13 ILE B 135     -26.857  -6.284  16.429  1.00 81.56           H  
ATOM   4823 HG21 ILE B 135     -26.283  -8.844  15.076  1.00 81.56           H  
ATOM   4824 HG22 ILE B 135     -27.687  -8.692  16.157  1.00 81.56           H  
ATOM   4825 HG23 ILE B 135     -26.517 -10.007  16.364  1.00 81.56           H  
ATOM   4826 HD11 ILE B 135     -24.992  -5.311  15.060  1.00 81.56           H  
ATOM   4827 HD12 ILE B 135     -24.035  -6.771  15.367  1.00 81.56           H  
ATOM   4828 HD13 ILE B 135     -25.547  -6.862  14.426  1.00 81.56           H  
ATOM   4829  N   HIS B 136     -25.644 -10.383  19.239  1.00 72.79           N  
ATOM   4830  CA  HIS B 136     -25.815 -11.784  19.614  1.00 72.79           C  
ATOM   4831  C   HIS B 136     -26.637 -11.945  20.900  1.00 72.79           C  
ATOM   4832  O   HIS B 136     -27.560 -12.752  20.939  1.00 72.79           O  
ATOM   4833  CB  HIS B 136     -24.432 -12.435  19.735  1.00 72.79           C  
ATOM   4834  CG  HIS B 136     -24.498 -13.937  19.732  1.00 72.79           C  
ATOM   4835  CD2 HIS B 136     -24.246 -14.777  20.782  1.00 72.79           C  
ATOM   4836  ND1 HIS B 136     -24.819 -14.724  18.648  1.00 72.79           N  
ATOM   4837  CE1 HIS B 136     -24.759 -16.008  19.038  1.00 72.79           C  
ATOM   4838  NE2 HIS B 136     -24.386 -16.087  20.322  1.00 72.79           N  
ATOM   4839  H   HIS B 136     -24.706 -10.012  19.181  1.00 72.79           H  
ATOM   4840  HA  HIS B 136     -26.364 -12.287  18.819  1.00 72.79           H  
ATOM   4841  HB2 HIS B 136     -23.821 -12.134  18.885  1.00 72.79           H  
ATOM   4842  HB3 HIS B 136     -23.940 -12.091  20.645  1.00 72.79           H  
ATOM   4843  HD1 HIS B 136     -25.127 -14.403  17.742  1.00 72.79           H  
ATOM   4844  HD2 HIS B 136     -23.976 -14.482  21.786  1.00 72.79           H  
ATOM   4845  HE1 HIS B 136     -24.989 -16.862  18.420  1.00 72.79           H  
ATOM   4846  N   MET B 137     -26.367 -11.119  21.914  1.00 75.13           N  
ATOM   4847  CA  MET B 137     -27.119 -11.095  23.171  1.00 75.13           C  
ATOM   4848  C   MET B 137     -28.609 -10.804  22.948  1.00 75.13           C  
ATOM   4849  O   MET B 137     -29.464 -11.463  23.535  1.00 75.13           O  
ATOM   4850  CB  MET B 137     -26.493 -10.026  24.073  1.00 75.13           C  
ATOM   4851  CG  MET B 137     -27.063 -10.008  25.494  1.00 75.13           C  
ATOM   4852  SD  MET B 137     -26.640  -8.515  26.441  1.00 75.13           S  
ATOM   4853  CE  MET B 137     -24.842  -8.439  26.207  1.00 75.13           C  
ATOM   4854  H   MET B 137     -25.589 -10.482  21.816  1.00 75.13           H  
ATOM   4855  HA  MET B 137     -27.037 -12.069  23.655  1.00 75.13           H  
ATOM   4856  HB2 MET B 137     -26.646  -9.045  23.623  1.00 75.13           H  
ATOM   4857  HB3 MET B 137     -25.420 -10.210  24.135  1.00 75.13           H  
ATOM   4858  HG2 MET B 137     -28.150 -10.068  25.451  1.00 75.13           H  
ATOM   4859  HG3 MET B 137     -26.699 -10.884  26.029  1.00 75.13           H  
ATOM   4860  HE1 MET B 137     -24.436  -7.635  26.821  1.00 75.13           H  
ATOM   4861  HE2 MET B 137     -24.394  -9.385  26.508  1.00 75.13           H  
ATOM   4862  HE3 MET B 137     -24.611  -8.238  25.162  1.00 75.13           H  
ATOM   4863  N   LEU B 138     -28.934  -9.836  22.084  1.00 79.96           N  
ATOM   4864  CA  LEU B 138     -30.327  -9.500  21.793  1.00 79.96           C  
ATOM   4865  C   LEU B 138     -31.035 -10.584  20.975  1.00 79.96           C  
ATOM   4866  O   LEU B 138     -32.206 -10.857  21.225  1.00 79.96           O  
ATOM   4867  CB  LEU B 138     -30.403  -8.152  21.068  1.00 79.96           C  
ATOM   4868  CG  LEU B 138     -30.010  -6.934  21.914  1.00 79.96           C  
ATOM   4869  CD1 LEU B 138     -30.126  -5.697  21.030  1.00 79.96           C  
ATOM   4870  CD2 LEU B 138     -30.926  -6.748  23.123  1.00 79.96           C  
ATOM   4871  H   LEU B 138     -28.196  -9.316  21.632  1.00 79.96           H  
ATOM   4872  HA  LEU B 138     -30.877  -9.431  22.732  1.00 79.96           H  
ATOM   4873  HB2 LEU B 138     -31.436  -8.008  20.751  1.00 79.96           H  
ATOM   4874  HB3 LEU B 138     -29.773  -8.195  20.179  1.00 79.96           H  
ATOM   4875  HG  LEU B 138     -28.981  -7.028  22.258  1.00 79.96           H  
ATOM   4876 HD11 LEU B 138     -31.158  -5.571  20.700  1.00 79.96           H  
ATOM   4877 HD12 LEU B 138     -29.482  -5.823  20.161  1.00 79.96           H  
ATOM   4878 HD13 LEU B 138     -29.802  -4.820  21.591  1.00 79.96           H  
ATOM   4879 HD21 LEU B 138     -30.729  -7.532  23.855  1.00 79.96           H  
ATOM   4880 HD22 LEU B 138     -31.970  -6.799  22.815  1.00 79.96           H  
ATOM   4881 HD23 LEU B 138     -30.721  -5.786  23.594  1.00 79.96           H  
ATOM   4882  N   LEU B 139     -30.340 -11.218  20.026  1.00 81.18           N  
ATOM   4883  CA  LEU B 139     -30.891 -12.342  19.264  1.00 81.18           C  
ATOM   4884  C   LEU B 139     -31.182 -13.554  20.161  1.00 81.18           C  
ATOM   4885  O   LEU B 139     -32.227 -14.182  20.003  1.00 81.18           O  
ATOM   4886  CB  LEU B 139     -29.931 -12.719  18.123  1.00 81.18           C  
ATOM   4887  CG  LEU B 139     -29.897 -11.715  16.956  1.00 81.18           C  
ATOM   4888  CD1 LEU B 139     -28.784 -12.109  15.983  1.00 81.18           C  
ATOM   4889  CD2 LEU B 139     -31.213 -11.681  16.175  1.00 81.18           C  
ATOM   4890  H   LEU B 139     -29.382 -10.940  19.861  1.00 81.18           H  
ATOM   4891  HA  LEU B 139     -31.852 -12.043  18.844  1.00 81.18           H  
ATOM   4892  HB2 LEU B 139     -30.228 -13.690  17.728  1.00 81.18           H  
ATOM   4893  HB3 LEU B 139     -28.928 -12.826  18.537  1.00 81.18           H  
ATOM   4894  HG  LEU B 139     -29.688 -10.713  17.332  1.00 81.18           H  
ATOM   4895 HD11 LEU B 139     -27.831 -12.117  16.512  1.00 81.18           H  
ATOM   4896 HD12 LEU B 139     -28.735 -11.383  15.170  1.00 81.18           H  
ATOM   4897 HD13 LEU B 139     -28.981 -13.101  15.576  1.00 81.18           H  
ATOM   4898 HD21 LEU B 139     -31.123 -11.003  15.325  1.00 81.18           H  
ATOM   4899 HD22 LEU B 139     -31.464 -12.679  15.814  1.00 81.18           H  
ATOM   4900 HD23 LEU B 139     -32.021 -11.320  16.810  1.00 81.18           H  
ATOM   4901  N   GLU B 140     -30.311 -13.851  21.128  1.00 71.94           N  
ATOM   4902  CA  GLU B 140     -30.559 -14.873  22.155  1.00 71.94           C  
ATOM   4903  C   GLU B 140     -31.783 -14.515  23.013  1.00 71.94           C  
ATOM   4904  O   GLU B 140     -32.705 -15.323  23.134  1.00 71.94           O  
ATOM   4905  CB  GLU B 140     -29.299 -15.050  23.021  1.00 71.94           C  
ATOM   4906  CG  GLU B 140     -28.259 -15.989  22.383  1.00 71.94           C  
ATOM   4907  CD  GLU B 140     -28.611 -17.476  22.571  1.00 71.94           C  
ATOM   4908  OE1 GLU B 140     -28.715 -18.204  21.552  1.00 71.94           O  
ATOM   4909  OE2 GLU B 140     -28.776 -17.885  23.738  1.00 71.94           O1-
ATOM   4910  H   GLU B 140     -29.443 -13.337  21.177  1.00 71.94           H  
ATOM   4911  HA  GLU B 140     -30.783 -15.827  21.679  1.00 71.94           H  
ATOM   4912  HB2 GLU B 140     -29.582 -15.440  23.999  1.00 71.94           H  
ATOM   4913  HB3 GLU B 140     -28.840 -14.076  23.186  1.00 71.94           H  
ATOM   4914  HG2 GLU B 140     -27.295 -15.799  22.856  1.00 71.94           H  
ATOM   4915  HG3 GLU B 140     -28.153 -15.750  21.326  1.00 71.94           H  
ATOM   4916  N   GLY B 141     -31.877 -13.276  23.508  1.00 74.60           N  
ATOM   4917  CA  GLY B 141     -33.037 -12.828  24.290  1.00 74.60           C  
ATOM   4918  C   GLY B 141     -34.362 -12.868  23.514  1.00 74.60           C  
ATOM   4919  O   GLY B 141     -35.410 -13.211  24.066  1.00 74.60           O  
ATOM   4920  H   GLY B 141     -31.087 -12.656  23.403  1.00 74.60           H  
ATOM   4921  HA2 GLY B 141     -32.863 -11.802  24.617  1.00 74.60           H  
ATOM   4922  HA3 GLY B 141     -33.137 -13.462  25.172  1.00 74.60           H  
ATOM   4923  N   LEU B 142     -34.334 -12.572  22.210  1.00 80.34           N  
ATOM   4924  CA  LEU B 142     -35.492 -12.725  21.324  1.00 80.34           C  
ATOM   4925  C   LEU B 142     -35.911 -14.191  21.170  1.00 80.34           C  
ATOM   4926  O   LEU B 142     -37.104 -14.507  21.198  1.00 80.34           O  
ATOM   4927  CB  LEU B 142     -35.156 -12.130  19.945  1.00 80.34           C  
ATOM   4928  CG  LEU B 142     -35.320 -10.606  19.858  1.00 80.34           C  
ATOM   4929  CD1 LEU B 142     -34.905 -10.138  18.463  1.00 80.34           C  
ATOM   4930  CD2 LEU B 142     -36.779 -10.216  20.106  1.00 80.34           C  
ATOM   4931  H   LEU B 142     -33.458 -12.262  21.815  1.00 80.34           H  
ATOM   4932  HA  LEU B 142     -36.346 -12.205  21.758  1.00 80.34           H  
ATOM   4933  HB2 LEU B 142     -34.134 -12.396  19.677  1.00 80.34           H  
ATOM   4934  HB3 LEU B 142     -35.811 -12.582  19.200  1.00 80.34           H  
ATOM   4935  HG  LEU B 142     -34.689 -10.107  20.594  1.00 80.34           H  
ATOM   4936 HD11 LEU B 142     -35.534 -10.612  17.709  1.00 80.34           H  
ATOM   4937 HD12 LEU B 142     -35.009  -9.057  18.382  1.00 80.34           H  
ATOM   4938 HD13 LEU B 142     -33.863 -10.405  18.285  1.00 80.34           H
[truncated: 861,876 more chars]
