# Supplementary material for: UXT oligomerization is essential for its role as an autophagy adaptor
Source: iScience. 2025 Feb 13;28(3):112013. doi: 10.1016/j.isci.2025.112013 (PMC11910115; doi:10.1016/j.isci.2025.112013)
Supplement: Data S3. Structural model of UXT dodecamer, related to Figure 5 [file mmc4.zip › Data S3. UXT dodecamer.pdb]

REMARK    GENERATED BY TRJCONV
TITLE     Protein in water t= 10000.00000 step= 5000000
REMARK    THIS IS A SIMULATION BOX
CRYST1  274.778  274.778  274.778  90.00  90.00  90.00 P 1           1
MODEL       11
ATOM      1  N   MET     1     194.660 173.750  49.440  1.00  0.00           N
ATOM      2  H1  MET     1     195.230 173.920  50.260  1.00  0.00           H
ATOM      3  H2  MET     1     194.180 172.860  49.470  1.00  0.00           H
ATOM      4  H3  MET     1     195.150 173.750  48.560  1.00  0.00           H
ATOM      5  CA  MET     1     193.730 174.830  49.570  1.00  0.00           C
ATOM      6  HA  MET     1     192.950 174.650  48.830  1.00  0.00           H
ATOM      7  CB  MET     1     193.060 174.800  51.020  1.00  0.00           C
ATOM      8  HB1 MET     1     192.530 173.850  51.100  1.00  0.00           H
ATOM      9  HB2 MET     1     193.710 174.830  51.900  1.00  0.00           H
ATOM     10  CG  MET     1     191.880 175.820  51.160  1.00  0.00           C
ATOM     11  HG1 MET     1     192.360 176.700  50.740  1.00  0.00           H
ATOM     12  HG2 MET     1     191.130 175.660  50.390  1.00  0.00           H
ATOM     13  SD  MET     1     191.150 176.120  52.700  1.00  0.00           S
ATOM     14  CE  MET     1     190.340 177.740  52.460  1.00  0.00           C
ATOM     15  HE1 MET     1     189.580 177.900  53.220  1.00  0.00           H
ATOM     16  HE2 MET     1     191.060 178.550  52.380  1.00  0.00           H
ATOM     17  HE3 MET     1     189.830 177.680  51.500  1.00  0.00           H
ATOM     18  C   MET     1     194.550 176.100  49.270  1.00  0.00           C
ATOM     19  O   MET     1     195.660 176.290  49.760  1.00  0.00           O
ATOM     20  N   ALA     2     193.930 177.120  48.600  1.00  0.00           N
ATOM     21  H   ALA     2     193.020 176.860  48.250  1.00  0.00           H
ATOM     22  CA  ALA     2     194.380 178.390  48.380  1.00  0.00           C
ATOM     23  HA  ALA     2     195.430 178.330  48.090  1.00  0.00           H
ATOM     24  CB  ALA     2     193.620 179.040  47.240  1.00  0.00           C
ATOM     25  HB1 ALA     2     193.710 178.480  46.310  1.00  0.00           H
ATOM     26  HB2 ALA     2     192.540 179.140  47.300  1.00  0.00           H
ATOM     27  HB3 ALA     2     194.050 180.020  47.040  1.00  0.00           H
ATOM     28  C   ALA     2     194.130 179.120  49.760  1.00  0.00           C
ATOM     29  O   ALA     2     192.990 179.110  50.270  1.00  0.00           O
ATOM     30  N   THR     3     195.200 179.670  50.390  1.00  0.00           N
ATOM     31  H   THR     3     196.080 179.770  49.900  1.00  0.00           H
ATOM     32  CA  THR     3     195.210 180.430  51.680  1.00  0.00           C
ATOM     33  HA  THR     3     194.220 180.820  51.910  1.00  0.00           H
ATOM     34  CB  THR     3     195.610 179.540  52.880  1.00  0.00           C
ATOM     35  HB  THR     3     195.680 180.070  53.830  1.00  0.00           H
ATOM     36  OG1 THR     3     196.900 178.930  52.720  1.00  0.00           O
ATOM     37  HG1 THR     3     196.770 178.060  52.380  1.00  0.00           H
ATOM     38  CG2 THR     3     194.510 178.480  53.140  1.00  0.00           C
ATOM     39 1HG2 THR     3     193.550 178.990  53.190  1.00  0.00           H
ATOM     40 2HG2 THR     3     194.370 177.850  52.270  1.00  0.00           H
ATOM     41 3HG2 THR     3     194.690 177.800  53.970  1.00  0.00           H
ATOM     42  C   THR     3     196.250 181.620  51.680  1.00  0.00           C
ATOM     43  O   THR     3     197.190 181.430  50.970  1.00  0.00           O
ATOM     44  N   PRO     4     196.060 182.790  52.330  1.00  0.00           N
ATOM     45  CA  PRO     4     196.990 183.880  52.390  1.00  0.00           C
ATOM     46  HA  PRO     4     197.400 184.230  51.450  1.00  0.00           H
ATOM     47  CB  PRO     4     196.000 184.990  52.810  1.00  0.00           C
ATOM     48  HB1 PRO     4     196.530 185.840  53.250  1.00  0.00           H
ATOM     49  HB2 PRO     4     195.450 185.230  51.900  1.00  0.00           H
ATOM     50  CG  PRO     4     195.060 184.370  53.830  1.00  0.00           C
ATOM     51  HG1 PRO     4     195.320 184.230  54.880  1.00  0.00           H
ATOM     52  HG2 PRO     4     194.140 184.950  53.780  1.00  0.00           H
ATOM     53  CD  PRO     4     194.940 182.930  53.260  1.00  0.00           C
ATOM     54  HD1 PRO     4     195.040 182.240  54.100  1.00  0.00           H
ATOM     55  HD2 PRO     4     193.960 182.750  52.820  1.00  0.00           H
ATOM     56  C   PRO     4     198.040 183.560  53.550  1.00  0.00           C
ATOM     57  O   PRO     4     197.580 183.310  54.660  1.00  0.00           O
ATOM     58  N   PRO     5     199.410 183.530  53.330  1.00  0.00           N
ATOM     59  CA  PRO     5     200.420 183.410  54.370  1.00  0.00           C
ATOM     60  HA  PRO     5     200.260 182.450  54.850  1.00  0.00           H
ATOM     61  CB  PRO     5     201.760 183.270  53.660  1.00  0.00           C
ATOM     62  HB1 PRO     5     202.630 183.760  54.090  1.00  0.00           H
ATOM     63  HB2 PRO     5     201.970 182.210  53.540  1.00  0.00           H
ATOM     64  CG  PRO     5     201.520 183.800  52.200  1.00  0.00           C
ATOM     65  HG1 PRO     5     201.760 184.860  52.290  1.00  0.00           H
ATOM     66  HG2 PRO     5     202.120 183.250  51.480  1.00  0.00           H
ATOM     67  CD  PRO     5     200.020 183.620  52.010  1.00  0.00           C
ATOM     68  HD1 PRO     5     199.550 184.470  51.510  1.00  0.00           H
ATOM     69  HD2 PRO     5     199.910 182.700  51.440  1.00  0.00           H
ATOM     70  C   PRO     5     200.500 184.630  55.380  1.00  0.00           C
ATOM     71  O   PRO     5     200.910 184.390  56.560  1.00  0.00           O
ATOM     72  N   LYS     6     199.810 185.710  55.010  1.00  0.00           N
ATOM     73  H   LYS     6     199.550 185.810  54.040  1.00  0.00           H
ATOM     74  CA  LYS     6     199.510 186.750  55.990  1.00  0.00           C
ATOM     75  HA  LYS     6     200.460 187.110  56.390  1.00  0.00           H
ATOM     76  CB  LYS     6     198.800 187.860  55.190  1.00  0.00           C
ATOM     77  HB1 LYS     6     199.430 188.060  54.330  1.00  0.00           H
ATOM     78  HB2 LYS     6     197.800 187.540  54.890  1.00  0.00           H
ATOM     79  CG  LYS     6     198.670 189.130  55.960  1.00  0.00           C
ATOM     80  HG1 LYS     6     198.270 188.950  56.960  1.00  0.00           H
ATOM     81  HG2 LYS     6     199.670 189.520  56.120  1.00  0.00           H
ATOM     82  CD  LYS     6     197.750 190.200  55.410  1.00  0.00           C
ATOM     83  HD1 LYS     6     198.140 190.460  54.420  1.00  0.00           H
ATOM     84  HD2 LYS     6     196.730 189.810  55.380  1.00  0.00           H
ATOM     85  CE  LYS     6     197.690 191.540  56.190  1.00  0.00           C
ATOM     86  HE1 LYS     6     197.330 191.290  57.190  1.00  0.00           H
ATOM     87  HE2 LYS     6     198.610 192.110  56.280  1.00  0.00           H
ATOM     88  NZ  LYS     6     196.750 192.500  55.610  1.00  0.00           N
ATOM     89  HZ1 LYS     6     196.930 192.450  54.620  1.00  0.00           H
ATOM     90  HZ2 LYS     6     195.810 192.200  55.790  1.00  0.00           H
ATOM     91  HZ3 LYS     6     196.820 193.470  55.860  1.00  0.00           H
ATOM     92  C   LYS     6     198.620 186.230  57.100  1.00  0.00           C
ATOM     93  O   LYS     6     198.830 186.680  58.180  1.00  0.00           O
ATOM     94  N   ARG     7     197.720 185.270  56.870  1.00  0.00           N
ATOM     95  H   ARG     7     197.780 184.770  56.000  1.00  0.00           H
ATOM     96  CA  ARG     7     196.730 184.710  57.840  1.00  0.00           C
ATOM     97  HA  ARG     7     197.100 184.800  58.870  1.00  0.00           H
ATOM     98  CB  ARG     7     195.420 185.500  57.750  1.00  0.00           C
ATOM     99  HB1 ARG     7     195.040 185.450  56.730  1.00  0.00           H
ATOM    100  HB2 ARG     7     194.660 185.010  58.350  1.00  0.00           H
ATOM    101  CG  ARG     7     195.560 186.940  58.220  1.00  0.00           C
ATOM    102  HG1 ARG     7     196.370 186.940  58.950  1.00  0.00           H
ATOM    103  HG2 ARG     7     195.950 187.600  57.440  1.00  0.00           H
ATOM    104  CD  ARG     7     194.290 187.540  58.770  1.00  0.00           C
ATOM    105  HD1 ARG     7     194.210 188.610  58.600  1.00  0.00           H
ATOM    106  HD2 ARG     7     193.350 187.060  58.500  1.00  0.00           H
ATOM    107  NE  ARG     7     194.370 187.350  60.190  1.00  0.00           N
ATOM    108  HE  ARG     7     195.270 187.530  60.600  1.00  0.00           H
ATOM    109  CZ  ARG     7     193.310 187.060  61.020  1.00  0.00           C
ATOM    110  NH1 ARG     7     192.030 186.880  60.550  1.00  0.00           N
ATOM    111 1HH1 ARG     7     191.740 186.660  59.610  1.00  0.00           H
ATOM    112 2HH1 ARG     7     191.250 186.840  61.190  1.00  0.00           H
ATOM    113  NH2 ARG     7     193.400 187.020  62.320  1.00  0.00           N
ATOM    114 1HH2 ARG     7     194.240 187.260  62.830  1.00  0.00           H
ATOM    115 2HH2 ARG     7     192.590 186.800  62.880  1.00  0.00           H
ATOM    116  C   ARG     7     196.510 183.140  57.750  1.00  0.00           C
ATOM    117  O   ARG     7     195.380 182.640  58.050  1.00  0.00           O
ATOM    118  N   ARG     8     197.460 182.320  57.320  1.00  0.00           N
ATOM    119  H   ARG     8     198.300 182.700  56.890  1.00  0.00           H
ATOM    120  CA  ARG     8     197.360 180.860  57.120  1.00  0.00           C
ATOM    121  HA  ARG     8     196.460 180.500  56.610  1.00  0.00           H
ATOM    122  CB  ARG     8     198.650 180.600  56.260  1.00  0.00           C
ATOM    123  HB1 ARG     8     198.480 181.020  55.270  1.00  0.00           H
ATOM    124  HB2 ARG     8     199.520 181.160  56.590  1.00  0.00           H
ATOM    125  CG  ARG     8     198.990 179.100  55.920  1.00  0.00           C
ATOM    126  HG1 ARG     8     199.540 178.590  56.710  1.00  0.00           H
ATOM    127  HG2 ARG     8     198.140 178.450  55.700  1.00  0.00           H
ATOM    128  CD  ARG     8     200.050 178.880  54.780  1.00  0.00           C
ATOM    129  HD1 ARG     8     200.980 179.420  54.930  1.00  0.00           H
ATOM    130  HD2 ARG     8     200.340 177.830  54.840  1.00  0.00           H
ATOM    131  NE  ARG     8     199.540 179.250  53.410  1.00  0.00           N
ATOM    132  HE  ARG     8     198.540 179.180  53.300  1.00  0.00           H
ATOM    133  CZ  ARG     8     200.300 179.510  52.340  1.00  0.00           C
ATOM    134  NH1 ARG     8     201.600 179.310  52.300  1.00  0.00           N
ATOM    135 1HH1 ARG     8     202.120 179.360  53.160  1.00  0.00           H
ATOM    136 2HH1 ARG     8     202.060 179.570  51.440  1.00  0.00           H
ATOM    137  NH2 ARG     8     199.740 180.020  51.230  1.00  0.00           N
ATOM    138 1HH2 ARG     8     198.740 180.110  51.150  1.00  0.00           H
ATOM    139 2HH2 ARG     8     200.310 180.300  50.440  1.00  0.00           H
ATOM    140  C   ARG     8     197.510 180.050  58.410  1.00  0.00           C
ATOM    141  O   ARG     8     196.980 178.980  58.440  1.00  0.00           O
ATOM    142  N   ALA     9     198.200 180.480  59.500  1.00  0.00           N
ATOM    143  H   ALA     9     198.870 181.220  59.360  1.00  0.00           H
ATOM    144  CA  ALA     9     198.320 179.700  60.730  1.00  0.00           C
ATOM    145  HA  ALA     9     198.710 178.730  60.420  1.00  0.00           H
ATOM    146  CB  ALA     9     199.220 180.400  61.760  1.00  0.00           C
ATOM    147  HB1 ALA     9     198.860 181.360  62.110  1.00  0.00           H
ATOM    148  HB2 ALA     9     199.320 179.620  62.520  1.00  0.00           H
ATOM    149  HB3 ALA     9     200.240 180.580  61.420  1.00  0.00           H
ATOM    150  C   ALA     9     196.950 179.700  61.430  1.00  0.00           C
ATOM    151  O   ALA     9     196.530 178.590  61.700  1.00  0.00           O
ATOM    152  N   VAL    10     196.290 180.820  61.610  1.00  0.00           N
ATOM    153  H   VAL    10     196.630 181.650  61.160  1.00  0.00           H
ATOM    154  CA  VAL    10     194.920 180.930  62.210  1.00  0.00           C
ATOM    155  HA  VAL    10     195.000 180.470  63.190  1.00  0.00           H
ATOM    156  CB  VAL    10     194.490 182.440  62.400  1.00  0.00           C
ATOM    157  HB  VAL    10     193.500 182.350  62.850  1.00  0.00           H
ATOM    158  CG1 VAL    10     195.420 183.120  63.490  1.00  0.00           C
ATOM    159 1HG1 VAL    10     196.450 183.060  63.130  1.00  0.00           H
ATOM    160 2HG1 VAL    10     195.290 184.150  63.800  1.00  0.00           H
ATOM    161 3HG1 VAL    10     195.390 182.520  64.400  1.00  0.00           H
ATOM    162  CG2 VAL    10     194.450 183.190  61.080  1.00  0.00           C
ATOM    163 1HG2 VAL    10     195.470 183.250  60.720  1.00  0.00           H
ATOM    164 2HG2 VAL    10     193.870 182.650  60.330  1.00  0.00           H
ATOM    165 3HG2 VAL    10     194.030 184.200  61.090  1.00  0.00           H
ATOM    166  C   VAL    10     193.820 180.130  61.390  1.00  0.00           C
ATOM    167  O   VAL    10     192.950 179.520  61.980  1.00  0.00           O
ATOM    168  N   GLU    11     194.010 180.000  60.080  1.00  0.00           N
ATOM    169  H   GLU    11     194.650 180.680  59.690  1.00  0.00           H
ATOM    170  CA  GLU    11     193.280 179.160  59.090  1.00  0.00           C
ATOM    171  HA  GLU    11     192.250 179.460  59.270  1.00  0.00           H
ATOM    172  CB  GLU    11     193.590 179.600  57.630  1.00  0.00           C
ATOM    173  HB1 GLU    11     193.750 180.680  57.660  1.00  0.00           H
ATOM    174  HB2 GLU    11     194.500 179.210  57.190  1.00  0.00           H
ATOM    175  CG  GLU    11     192.520 179.070  56.640  1.00  0.00           C
ATOM    176  HG1 GLU    11     192.880 179.150  55.610  1.00  0.00           H
ATOM    177  HG2 GLU    11     192.190 178.060  56.830  1.00  0.00           H
ATOM    178  CD  GLU    11     191.240 179.840  56.850  1.00  0.00           C
ATOM    179  OE1 GLU    11     191.190 181.050  56.490  1.00  0.00           O
ATOM    180  OE2 GLU    11     190.260 179.360  57.440  1.00  0.00           O
ATOM    181  C   GLU    11     193.520 177.640  59.300  1.00  0.00           C
ATOM    182  O   GLU    11     192.590 176.810  59.340  1.00  0.00           O
ATOM    183  N   ALA    12     194.740 177.200  59.540  1.00  0.00           N
ATOM    184  H   ALA    12     195.510 177.830  59.320  1.00  0.00           H
ATOM    185  CA  ALA    12     195.150 175.860  59.780  1.00  0.00           C
ATOM    186  HA  ALA    12     194.780 175.070  59.140  1.00  0.00           H
ATOM    187  CB  ALA    12     196.660 175.780  59.710  1.00  0.00           C
ATOM    188  HB1 ALA    12     196.930 175.920  58.660  1.00  0.00           H
ATOM    189  HB2 ALA    12     197.060 176.650  60.250  1.00  0.00           H
ATOM    190  HB3 ALA    12     197.180 174.970  60.220  1.00  0.00           H
ATOM    191  C   ALA    12     194.770 175.360  61.200  1.00  0.00           C
ATOM    192  O   ALA    12     194.510 174.220  61.450  1.00  0.00           O
ATOM    193  N   THR    13     194.640 176.350  62.100  1.00  0.00           N
ATOM    194  H   THR    13     194.830 177.290  61.780  1.00  0.00           H
ATOM    195  CA  THR    13     194.140 176.090  63.480  1.00  0.00           C
ATOM    196  HA  THR    13     194.600 175.250  64.000  1.00  0.00           H
ATOM    197  CB  THR    13     194.490 177.360  64.320  1.00  0.00           C
ATOM    198  HB  THR    13     194.010 178.250  63.900  1.00  0.00           H
ATOM    199  OG1 THR    13     195.890 177.550  64.360  1.00  0.00           O
ATOM    200  HG1 THR    13     196.230 177.730  63.500  1.00  0.00           H
ATOM    201  CG2 THR    13     194.110 177.270  65.850  1.00  0.00           C
ATOM    202 1HG2 THR    13     193.040 177.130  66.030  1.00  0.00           H
ATOM    203 2HG2 THR    13     194.740 176.490  66.260  1.00  0.00           H
ATOM    204 3HG2 THR    13     194.430 178.200  66.330  1.00  0.00           H
ATOM    205  C   THR    13     192.600 175.840  63.360  1.00  0.00           C
ATOM    206  O   THR    13     192.170 174.830  63.920  1.00  0.00           O
ATOM    207  N   GLY    14     191.870 176.610  62.530  1.00  0.00           N
ATOM    208  H   GLY    14     192.360 177.440  62.210  1.00  0.00           H
ATOM    209  CA  GLY    14     190.400 176.550  62.340  1.00  0.00           C
ATOM    210  HA1 GLY    14     189.910 176.720  63.290  1.00  0.00           H
ATOM    211  HA2 GLY    14     189.930 177.350  61.760  1.00  0.00           H
ATOM    212  C   GLY    14     190.150 175.270  61.640  1.00  0.00           C
ATOM    213  O   GLY    14     189.080 174.700  61.900  1.00  0.00           O
ATOM    214  N   GLU    15     191.050 174.760  60.810  1.00  0.00           N
ATOM    215  H   GLU    15     191.770 175.440  60.640  1.00  0.00           H
ATOM    216  CA  GLU    15     190.880 173.520  59.980  1.00  0.00           C
ATOM    217  HA  GLU    15     189.920 173.510  59.480  1.00  0.00           H
ATOM    218  CB  GLU    15     192.090 173.600  59.020  1.00  0.00           C
ATOM    219  HB1 GLU    15     192.060 174.570  58.540  1.00  0.00           H
ATOM    220  HB2 GLU    15     193.030 173.490  59.560  1.00  0.00           H
ATOM    221  CG  GLU    15     192.080 172.520  57.890  1.00  0.00           C
ATOM    222  HG1 GLU    15     191.090 172.270  57.520  1.00  0.00           H
ATOM    223  HG2 GLU    15     192.540 172.910  56.990  1.00  0.00           H
ATOM    224  CD  GLU    15     192.870 171.260  58.210  1.00  0.00           C
ATOM    225  OE1 GLU    15     192.190 170.200  58.200  1.00  0.00           O
ATOM    226  OE2 GLU    15     194.090 171.440  58.470  1.00  0.00           O
ATOM    227  C   GLU    15     191.050 172.280  60.880  1.00  0.00           C
ATOM    228  O   GLU    15     190.370 171.270  60.720  1.00  0.00           O
ATOM    229  N   LYS    16     191.970 172.290  61.880  1.00  0.00           N
ATOM    230  H   LYS    16     192.690 172.990  61.820  1.00  0.00           H
ATOM    231  CA  LYS    16     192.310 171.190  62.780  1.00  0.00           C
ATOM    232  HA  LYS    16     192.540 170.260  62.270  1.00  0.00           H
ATOM    233  CB  LYS    16     193.630 171.560  63.580  1.00  0.00           C
ATOM    234  HB1 LYS    16     194.400 171.800  62.840  1.00  0.00           H
ATOM    235  HB2 LYS    16     193.540 172.490  64.140  1.00  0.00           H
ATOM    236  CG  LYS    16     194.390 170.540  64.380  1.00  0.00           C
ATOM    237  HG1 LYS    16     193.680 170.050  65.050  1.00  0.00           H
ATOM    238  HG2 LYS    16     194.710 169.630  63.860  1.00  0.00           H
ATOM    239  CD  LYS    16     195.560 171.170  65.200  1.00  0.00           C
ATOM    240  HD1 LYS    16     196.430 171.420  64.580  1.00  0.00           H
ATOM    241  HD2 LYS    16     195.210 172.110  65.630  1.00  0.00           H
ATOM    242  CE  LYS    16     196.180 170.250  66.250  1.00  0.00           C
ATOM    243  HE1 LYS    16     195.540 169.990  67.100  1.00  0.00           H
ATOM    244  HE2 LYS    16     196.190 169.300  65.720  1.00  0.00           H
ATOM    245  NZ  LYS    16     197.480 170.670  66.640  1.00  0.00           N
ATOM    246  HZ1 LYS    16     198.110 171.050  65.950  1.00  0.00           H
ATOM    247  HZ2 LYS    16     197.470 171.280  67.440  1.00  0.00           H
ATOM    248  HZ3 LYS    16     197.930 169.850  67.030  1.00  0.00           H
ATOM    249  C   LYS    16     191.160 170.940  63.730  1.00  0.00           C
ATOM    250  O   LYS    16     190.870 169.770  64.050  1.00  0.00           O
ATOM    251  N   VAL    17     190.480 171.980  64.140  1.00  0.00           N
ATOM    252  H   VAL    17     190.920 172.840  63.850  1.00  0.00           H
ATOM    253  CA  VAL    17     189.140 171.990  64.730  1.00  0.00           C
ATOM    254  HA  VAL    17     189.350 171.530  65.690  1.00  0.00           H
ATOM    255  CB  VAL    17     188.510 173.410  64.980  1.00  0.00           C
ATOM    256  HB  VAL    17     188.460 174.010  64.070  1.00  0.00           H
ATOM    257  CG1 VAL    17     187.060 173.470  65.440  1.00  0.00           C
ATOM    258 1HG1 VAL    17     186.830 173.190  66.460  1.00  0.00           H
ATOM    259 2HG1 VAL    17     186.670 174.480  65.410  1.00  0.00           H
ATOM    260 3HG1 VAL    17     186.340 172.910  64.840  1.00  0.00           H
ATOM    261  CG2 VAL    17     189.310 174.210  65.960  1.00  0.00           C
ATOM    262 1HG2 VAL    17     189.550 173.740  66.920  1.00  0.00           H
ATOM    263 2HG2 VAL    17     190.300 174.310  65.510  1.00  0.00           H
ATOM    264 3HG2 VAL    17     188.940 175.230  66.070  1.00  0.00           H
ATOM    265  C   VAL    17     188.110 171.000  64.210  1.00  0.00           C
ATOM    266  O   VAL    17     187.550 170.180  65.000  1.00  0.00           O
ATOM    267  N   LEU    18     188.000 170.960  62.900  1.00  0.00           N
ATOM    268  H   LEU    18     188.550 171.540  62.280  1.00  0.00           H
ATOM    269  CA  LEU    18     187.010 170.140  62.160  1.00  0.00           C
ATOM    270  HA  LEU    18     186.010 170.120  62.600  1.00  0.00           H
ATOM    271  CB  LEU    18     186.860 170.660  60.710  1.00  0.00           C
ATOM    272  HB1 LEU    18     187.770 170.440  60.160  1.00  0.00           H
ATOM    273  HB2 LEU    18     186.180 169.940  60.240  1.00  0.00           H
ATOM    274  CG  LEU    18     186.520 172.180  60.610  1.00  0.00           C
ATOM    275  HG  LEU    18     187.120 172.830  61.240  1.00  0.00           H
ATOM    276  CD1 LEU    18     187.010 172.660  59.250  1.00  0.00           C
ATOM    277 1HD1 LEU    18     186.370 172.270  58.460  1.00  0.00           H
ATOM    278 2HD1 LEU    18     186.880 173.740  59.200  1.00  0.00           H
ATOM    279 3HD1 LEU    18     188.050 172.460  59.000  1.00  0.00           H
ATOM    280  CD2 LEU    18     184.980 172.410  60.930  1.00  0.00           C
ATOM    281 1HD2 LEU    18     184.670 172.170  61.940  1.00  0.00           H
ATOM    282 2HD2 LEU    18     184.750 173.460  60.750  1.00  0.00           H
ATOM    283 3HD2 LEU    18     184.280 171.930  60.250  1.00  0.00           H
ATOM    284  C   LEU    18     187.440 168.590  62.080  1.00  0.00           C
ATOM    285  O   LEU    18     186.630 167.730  62.440  1.00  0.00           O
ATOM    286  N   ARG    19     188.750 168.330  61.860  1.00  0.00           N
ATOM    287  H   ARG    19     189.280 169.190  61.860  1.00  0.00           H
ATOM    288  CA  ARG    19     189.330 167.010  62.060  1.00  0.00           C
ATOM    289  HA  ARG    19     188.720 166.220  61.630  1.00  0.00           H
ATOM    290  CB  ARG    19     190.760 167.100  61.420  1.00  0.00           C
ATOM    291  HB1 ARG    19     191.110 168.070  61.790  1.00  0.00           H
ATOM    292  HB2 ARG    19     191.400 166.360  61.900  1.00  0.00           H
ATOM    293  CG  ARG    19     190.860 166.860  59.890  1.00  0.00           C
ATOM    294  HG1 ARG    19     190.470 165.870  59.630  1.00  0.00           H
ATOM    295  HG2 ARG    19     190.230 167.620  59.430  1.00  0.00           H
ATOM    296  CD  ARG    19     192.290 166.920  59.320  1.00  0.00           C
ATOM    297  HD1 ARG    19     192.960 166.150  59.700  1.00  0.00           H
ATOM    298  HD2 ARG    19     192.460 166.660  58.270  1.00  0.00           H
ATOM    299  NE  ARG    19     192.910 168.210  59.720  1.00  0.00           N
ATOM    300  HE  ARG    19     192.700 169.060  59.220  1.00  0.00           H
ATOM    301  CZ  ARG    19     193.940 168.420  60.510  1.00  0.00           C
ATOM    302  NH1 ARG    19     194.460 167.530  61.350  1.00  0.00           N
ATOM    303 1HH1 ARG    19     194.000 166.650  61.540  1.00  0.00           H
ATOM    304 2HH1 ARG    19     195.250 167.650  61.960  1.00  0.00           H
ATOM    305  NH2 ARG    19     194.610 169.530  60.510  1.00  0.00           N
ATOM    306 1HH2 ARG    19     194.310 170.200  59.810  1.00  0.00           H
ATOM    307 2HH2 ARG    19     195.450 169.800  61.000  1.00  0.00           H
ATOM    308  C   ARG    19     189.330 166.500  63.510  1.00  0.00           C
ATOM    309  O   ARG    19     189.230 165.330  63.730  1.00  0.00           O
ATOM    310  N   TYR    20     189.510 167.390  64.510  1.00  0.00           N
ATOM    311  H   TYR    20     189.840 168.320  64.320  1.00  0.00           H
ATOM    312  CA  TYR    20     189.520 166.930  65.920  1.00  0.00           C
ATOM    313  HA  TYR    20     190.260 166.150  66.120  1.00  0.00           H
ATOM    314  CB  TYR    20     190.050 168.070  66.810  1.00  0.00           C
ATOM    315  HB1 TYR    20     189.760 169.070  66.490  1.00  0.00           H
ATOM    316  HB2 TYR    20     189.530 167.980  67.760  1.00  0.00           H
ATOM    317  CG  TYR    20     191.460 168.080  67.310  1.00  0.00           C
ATOM    318  CD1 TYR    20     191.790 168.410  68.690  1.00  0.00           C
ATOM    319  HD1 TYR    20     191.080 168.840  69.380  1.00  0.00           H
ATOM    320  CD2 TYR    20     192.530 167.680  66.480  1.00  0.00           C
ATOM    321  HD2 TYR    20     192.380 167.350  65.460  1.00  0.00           H
ATOM    322  CE1 TYR    20     193.080 168.270  69.230  1.00  0.00           C
ATOM    323  HE1 TYR    20     193.360 168.610  70.210  1.00  0.00           H
ATOM    324  CE2 TYR    20     193.800 167.480  66.970  1.00  0.00           C
ATOM    325  HE2 TYR    20     194.520 167.000  66.330  1.00  0.00           H
ATOM    326  CZ  TYR    20     194.110 167.710  68.330  1.00  0.00           C
ATOM    327  OH  TYR    20     195.380 167.580  68.750  1.00  0.00           O
ATOM    328  HH  TYR    20     195.550 168.230  69.410  1.00  0.00           H
ATOM    329  C   TYR    20     188.030 166.580  66.350  1.00  0.00           C
ATOM    330  O   TYR    20     187.760 165.640  67.100  1.00  0.00           O
ATOM    331  N   GLU    21     187.100 167.440  65.820  1.00  0.00           N
ATOM    332  H   GLU    21     187.430 168.230  65.300  1.00  0.00           H
ATOM    333  CA  GLU    21     185.690 167.210  66.100  1.00  0.00           C
ATOM    334  HA  GLU    21     185.550 167.250  67.180  1.00  0.00           H
ATOM    335  CB  GLU    21     184.950 168.430  65.480  1.00  0.00           C
ATOM    336  HB1 GLU    21     185.410 169.330  65.880  1.00  0.00           H
ATOM    337  HB2 GLU    21     185.130 168.590  64.420  1.00  0.00           H
ATOM    338  CG  GLU    21     183.420 168.390  65.770  1.00  0.00           C
ATOM    339  HG1 GLU    21     182.980 169.230  65.230  1.00  0.00           H
ATOM    340  HG2 GLU    21     183.000 167.460  65.380  1.00  0.00           H
ATOM    341  CD  GLU    21     183.010 168.550  67.200  1.00  0.00           C
ATOM    342  OE1 GLU    21     182.180 167.730  67.560  1.00  0.00           O
ATOM    343  OE2 GLU    21     183.440 169.390  68.010  1.00  0.00           O
ATOM    344  C   GLU    21     185.210 165.830  65.640  1.00  0.00           C
ATOM    345  O   GLU    21     184.540 165.110  66.410  1.00  0.00           O
ATOM    346  N   THR    22     185.450 165.540  64.360  1.00  0.00           N
ATOM    347  H   THR    22     185.880 166.280  63.810  1.00  0.00           H
ATOM    348  CA  THR    22     185.060 164.310  63.690  1.00  0.00           C
ATOM    349  HA  THR    22     184.020 164.090  63.940  1.00  0.00           H
ATOM    350  CB  THR    22     185.100 164.520  62.160  1.00  0.00           C
ATOM    351  HB  THR    22     184.910 163.580  61.640  1.00  0.00           H
ATOM    352  OG1 THR    22     186.290 165.020  61.580  1.00  0.00           O
ATOM    353  HG1 THR    22     186.360 165.920  61.860  1.00  0.00           H
ATOM    354  CG2 THR    22     183.910 165.400  61.770  1.00  0.00           C
ATOM    355 1HG2 THR    22     183.040 164.950  62.250  1.00  0.00           H
ATOM    356 2HG2 THR    22     184.070 166.440  62.020  1.00  0.00           H
ATOM    357 3HG2 THR    22     183.760 165.390  60.690  1.00  0.00           H
ATOM    358  C   THR    22     185.910 163.130  64.180  1.00  0.00           C
ATOM    359  O   THR    22     185.410 161.960  64.090  1.00  0.00           O
ATOM    360  N   PHE    23     187.120 163.290  64.830  1.00  0.00           N
ATOM    361  H   PHE    23     187.510 164.210  64.960  1.00  0.00           H
ATOM    362  CA  PHE    23     187.940 162.190  65.410  1.00  0.00           C
ATOM    363  HA  PHE    23     187.870 161.310  64.770  1.00  0.00           H
ATOM    364  CB  PHE    23     189.440 162.580  65.640  1.00  0.00           C
ATOM    365  HB1 PHE    23     189.690 162.960  64.650  1.00  0.00           H
ATOM    366  HB2 PHE    23     189.510 163.390  66.360  1.00  0.00           H
ATOM    367  CG  PHE    23     190.530 161.440  65.840  1.00  0.00           C
ATOM    368  CD1 PHE    23     190.510 160.380  64.870  1.00  0.00           C
ATOM    369  HD1 PHE    23     189.940 160.370  63.950  1.00  0.00           H
ATOM    370  CD2 PHE    23     191.390 161.380  66.980  1.00  0.00           C
ATOM    371  HD2 PHE    23     191.250 162.240  67.630  1.00  0.00           H
ATOM    372  CE1 PHE    23     191.350 159.270  65.210  1.00  0.00           C
ATOM    373  HE1 PHE    23     191.450 158.420  64.560  1.00  0.00           H
ATOM    374  CE2 PHE    23     192.110 160.240  67.250  1.00  0.00           C
ATOM    375  HE2 PHE    23     192.650 160.220  68.190  1.00  0.00           H
ATOM    376  CZ  PHE    23     192.100 159.130  66.360  1.00  0.00           C
ATOM    377  HZ  PHE    23     192.580 158.190  66.570  1.00  0.00           H
ATOM    378  C   PHE    23     187.350 161.780  66.850  1.00  0.00           C
ATOM    379  O   PHE    23     187.040 160.620  67.140  1.00  0.00           O
ATOM    380  N   ILE    24     186.960 162.810  67.700  1.00  0.00           N
ATOM    381  H   ILE    24     187.330 163.730  67.500  1.00  0.00           H
ATOM    382  CA  ILE    24     186.210 162.770  68.960  1.00  0.00           C
ATOM    383  HA  ILE    24     186.760 162.130  69.650  1.00  0.00           H
ATOM    384  CB  ILE    24     186.210 164.280  69.500  1.00  0.00           C
ATOM    385  HB  ILE    24     185.940 164.910  68.660  1.00  0.00           H
ATOM    386  CG1 ILE    24     187.520 164.700  70.100  1.00  0.00           C
ATOM    387 1HG1 ILE    24     187.610 164.340  71.130  1.00  0.00           H
ATOM    388 2HG1 ILE    24     188.390 164.330  69.550  1.00  0.00           H
ATOM    389  CG2 ILE    24     185.100 164.560  70.450  1.00  0.00           C
ATOM    390 1HG2 ILE    24     185.060 165.560  70.890  1.00  0.00           H
ATOM    391 2HG2 ILE    24     184.180 164.530  69.870  1.00  0.00           H
ATOM    392 3HG2 ILE    24     184.910 163.800  71.210  1.00  0.00           H
ATOM    393  CD  ILE    24     187.540 166.270  70.340  1.00  0.00           C
ATOM    394  HD1 ILE    24     186.950 166.750  71.120  1.00  0.00           H
ATOM    395  HD2 ILE    24     188.550 166.590  70.610  1.00  0.00           H
ATOM    396  HD3 ILE    24     187.310 166.770  69.400  1.00  0.00           H
ATOM    397  C   ILE    24     184.710 162.210  68.670  1.00  0.00           C
ATOM    398  O   ILE    24     184.310 161.260  69.320  1.00  0.00           O
ATOM    399  N   SER    25     183.970 162.850  67.700  1.00  0.00           N
ATOM    400  H   SER    25     184.180 163.680  67.170  1.00  0.00           H
ATOM    401  CA  SER    25     182.510 162.530  67.640  1.00  0.00           C
ATOM    402  HA  SER    25     182.150 162.280  68.640  1.00  0.00           H
ATOM    403  CB  SER    25     181.740 163.860  67.410  1.00  0.00           C
ATOM    404  HB1 SER    25     180.680 163.610  67.360  1.00  0.00           H
ATOM    405  HB2 SER    25     181.930 164.570  68.210  1.00  0.00           H
ATOM    406  OG  SER    25     182.030 164.530  66.150  1.00  0.00           O
ATOM    407  HG  SER    25     182.780 165.090  66.240  1.00  0.00           H
ATOM    408  C   SER    25     182.160 161.320  66.730  1.00  0.00           C
ATOM    409  O   SER    25     181.010 160.930  66.840  1.00  0.00           O
ATOM    410  N   ASP    26     183.120 160.690  65.990  1.00  0.00           N
ATOM    411  H   ASP    26     183.930 161.270  65.850  1.00  0.00           H
ATOM    412  CA  ASP    26     182.900 159.480  65.220  1.00  0.00           C
ATOM    413  HA  ASP    26     181.950 158.970  65.400  1.00  0.00           H
ATOM    414  CB  ASP    26     182.810 159.800  63.710  1.00  0.00           C
ATOM    415  HB1 ASP    26     182.020 160.520  63.510  1.00  0.00           H
ATOM    416  HB2 ASP    26     183.740 160.300  63.420  1.00  0.00           H
ATOM    417  CG  ASP    26     182.520 158.650  62.830  1.00  0.00           C
ATOM    418  OD1 ASP    26     181.330 158.170  62.650  1.00  0.00           O
ATOM    419  OD2 ASP    26     183.610 158.220  62.320  1.00  0.00           O
ATOM    420  C   ASP    26     183.960 158.440  65.630  1.00  0.00           C
ATOM    421  O   ASP    26     183.620 157.570  66.410  1.00  0.00           O
ATOM    422  N   VAL    27     185.190 158.500  65.180  1.00  0.00           N
ATOM    423  H   VAL    27     185.410 159.370  64.720  1.00  0.00           H
ATOM    424  CA  VAL    27     186.230 157.520  65.160  1.00  0.00           C
ATOM    425  HA  VAL    27     185.800 156.700  64.590  1.00  0.00           H
ATOM    426  CB  VAL    27     187.510 158.120  64.540  1.00  0.00           C
ATOM    427  HB  VAL    27     187.950 158.820  65.250  1.00  0.00           H
ATOM    428  CG1 VAL    27     188.600 156.960  64.370  1.00  0.00           C
ATOM    429 1HG1 VAL    27     189.450 157.280  63.760  1.00  0.00           H
ATOM    430 2HG1 VAL    27     188.980 156.770  65.380  1.00  0.00           H
ATOM    431 3HG1 VAL    27     188.270 155.980  64.020  1.00  0.00           H
ATOM    432  CG2 VAL    27     187.190 158.900  63.220  1.00  0.00           C
ATOM    433 1HG2 VAL    27     186.720 158.200  62.540  1.00  0.00           H
ATOM    434 2HG2 VAL    27     186.670 159.860  63.330  1.00  0.00           H
ATOM    435 3HG2 VAL    27     188.090 159.330  62.790  1.00  0.00           H
ATOM    436  C   VAL    27     186.480 156.850  66.530  1.00  0.00           C
ATOM    437  O   VAL    27     186.390 155.630  66.620  1.00  0.00           O
ATOM    438  N   LEU    28     186.650 157.650  67.530  1.00  0.00           N
ATOM    439  H   LEU    28     186.820 158.630  67.390  1.00  0.00           H
ATOM    440  CA  LEU    28     187.000 157.080  68.830  1.00  0.00           C
ATOM    441  HA  LEU    28     187.540 156.130  68.780  1.00  0.00           H
ATOM    442  CB  LEU    28     187.790 158.140  69.650  1.00  0.00           C
ATOM    443  HB1 LEU    28     187.270 159.080  69.510  1.00  0.00           H
ATOM    444  HB2 LEU    28     187.750 157.870  70.700  1.00  0.00           H
ATOM    445  CG  LEU    28     189.220 158.430  69.210  1.00  0.00           C
ATOM    446  HG  LEU    28     189.140 158.570  68.130  1.00  0.00           H
ATOM    447  CD1 LEU    28     189.750 159.770  69.750  1.00  0.00           C
ATOM    448 1HD1 LEU    28     189.100 160.580  69.400  1.00  0.00           H
ATOM    449 2HD1 LEU    28     189.720 159.760  70.830  1.00  0.00           H
ATOM    450 3HD1 LEU    28     190.730 160.030  69.340  1.00  0.00           H
ATOM    451  CD2 LEU    28     190.220 157.240  69.420  1.00  0.00           C
ATOM    452 1HD2 LEU    28     191.140 157.540  68.920  1.00  0.00           H
ATOM    453 2HD2 LEU    28     190.490 157.190  70.470  1.00  0.00           H
ATOM    454 3HD2 LEU    28     189.860 156.270  69.090  1.00  0.00           H
ATOM    455  C   LEU    28     185.680 156.800  69.700  1.00  0.00           C
ATOM    456  O   LEU    28     185.700 155.880  70.520  1.00  0.00           O
ATOM    457  N   GLN    29     184.590 157.620  69.490  1.00  0.00           N
ATOM    458  H   GLN    29     184.810 158.440  68.930  1.00  0.00           H
ATOM    459  CA  GLN    29     183.190 157.350  69.960  1.00  0.00           C
ATOM    460  HA  GLN    29     183.160 157.490  71.040  1.00  0.00           H
ATOM    461  CB  GLN    29     182.190 158.400  69.430  1.00  0.00           C
ATOM    462  HB1 GLN    29     182.650 159.380  69.510  1.00  0.00           H
ATOM    463  HB2 GLN    29     182.190 158.320  68.340  1.00  0.00           H
ATOM    464  CG  GLN    29     180.760 158.530  69.990  1.00  0.00           C
ATOM    465  HG1 GLN    29     180.280 159.410  69.550  1.00  0.00           H
ATOM    466  HG2 GLN    29     180.100 157.740  69.640  1.00  0.00           H
ATOM    467  CD  GLN    29     180.640 158.590  71.540  1.00  0.00           C
ATOM    468  OE1 GLN    29     181.570 159.100  72.260  1.00  0.00           O
ATOM    469  NE2 GLN    29     179.530 158.220  72.130  1.00  0.00           N
ATOM    470 1HE2 GLN    29     178.870 157.800  71.500  1.00  0.00           H
ATOM    471 2HE2 GLN    29     179.330 158.370  73.110  1.00  0.00           H
ATOM    472  C   GLN    29     182.650 156.030  69.430  1.00  0.00           C
ATOM    473  O   GLN    29     181.940 155.340  70.080  1.00  0.00           O
ATOM    474  N   ARG    30     182.860 155.670  68.170  1.00  0.00           N
ATOM    475  H   ARG    30     183.450 156.290  67.630  1.00  0.00           H
ATOM    476  CA  ARG    30     182.520 154.400  67.550  1.00  0.00           C
ATOM    477  HA  ARG    30     181.490 154.180  67.840  1.00  0.00           H
ATOM    478  CB  ARG    30     182.600 154.470  65.980  1.00  0.00           C
ATOM    479  HB1 ARG    30     183.490 155.070  65.770  1.00  0.00           H
ATOM    480  HB2 ARG    30     182.780 153.470  65.590  1.00  0.00           H
ATOM    481  CG  ARG    30     181.380 155.060  65.330  1.00  0.00           C
ATOM    482  HG1 ARG    30     180.440 154.810  65.840  1.00  0.00           H
ATOM    483  HG2 ARG    30     181.460 156.130  65.470  1.00  0.00           H
ATOM    484  CD  ARG    30     181.290 154.830  63.860  1.00  0.00           C
ATOM    485  HD1 ARG    30     181.280 153.750  63.750  1.00  0.00           H
ATOM    486  HD2 ARG    30     180.290 155.160  63.570  1.00  0.00           H
ATOM    487  NE  ARG    30     182.360 155.460  63.080  1.00  0.00           N
ATOM    488  HE  ARG    30     182.260 156.450  62.860  1.00  0.00           H
ATOM    489  CZ  ARG    30     183.580 154.900  62.680  1.00  0.00           C
ATOM    490  NH1 ARG    30     183.740 153.580  62.810  1.00  0.00           N
ATOM    491 1HH1 ARG    30     182.960 152.980  63.050  1.00  0.00           H
ATOM    492 2HH1 ARG    30     184.700 153.250  62.850  1.00  0.00           H
ATOM    493  NH2 ARG    30     184.550 155.710  62.130  1.00  0.00           N
ATOM    494 1HH2 ARG    30     184.220 156.670  62.070  1.00  0.00           H
ATOM    495 2HH2 ARG    30     185.380 155.480  61.600  1.00  0.00           H
ATOM    496  C   ARG    30     183.430 153.260  68.070  1.00  0.00           C
ATOM    497  O   ARG    30     182.950 152.130  68.210  1.00  0.00           O
ATOM    498  N   ASP    31     184.610 153.560  68.600  1.00  0.00           N
ATOM    499  H   ASP    31     184.810 154.550  68.700  1.00  0.00           H
ATOM    500  CA  ASP    31     185.610 152.700  69.190  1.00  0.00           C
ATOM    501  HA  ASP    31     185.610 151.780  68.600  1.00  0.00           H
ATOM    502  CB  ASP    31     187.030 153.340  69.170  1.00  0.00           C
ATOM    503  HB1 ASP    31     186.980 154.040  68.340  1.00  0.00           H
ATOM    504  HB2 ASP    31     187.240 153.960  70.040  1.00  0.00           H
ATOM    505  CG  ASP    31     188.200 152.430  68.900  1.00  0.00           C
ATOM    506  OD1 ASP    31     188.110 151.200  68.720  1.00  0.00           O
ATOM    507  OD2 ASP    31     189.270 153.120  68.920  1.00  0.00           O
ATOM    508  C   ASP    31     185.230 152.340  70.560  1.00  0.00           C
ATOM    509  O   ASP    31     185.210 151.130  70.880  1.00  0.00           O
ATOM    510  N   LEU    32     184.840 153.320  71.350  1.00  0.00           N
ATOM    511  H   LEU    32     184.980 154.270  71.030  1.00  0.00           H
ATOM    512  CA  LEU    32     184.050 153.310  72.560  1.00  0.00           C
ATOM    513  HA  LEU    32     184.750 152.950  73.320  1.00  0.00           H
ATOM    514  CB  LEU    32     183.690 154.780  73.030  1.00  0.00           C
ATOM    515  HB1 LEU    32     184.570 155.390  73.260  1.00  0.00           H
ATOM    516  HB2 LEU    32     183.130 155.290  72.250  1.00  0.00           H
ATOM    517  CG  LEU    32     182.800 154.810  74.300  1.00  0.00           C
ATOM    518  HG  LEU    32     181.900 154.200  74.190  1.00  0.00           H
ATOM    519  CD1 LEU    32     183.580 154.410  75.560  1.00  0.00           C
ATOM    520 1HD1 LEU    32     183.280 154.800  76.540  1.00  0.00           H
ATOM    521 2HD1 LEU    32     183.570 153.340  75.750  1.00  0.00           H
ATOM    522 3HD1 LEU    32     184.600 154.780  75.450  1.00  0.00           H
ATOM    523  CD2 LEU    32     182.370 156.280  74.560  1.00  0.00           C
ATOM    524 1HD2 LEU    32     181.420 156.420  75.080  1.00  0.00           H
ATOM    525 2HD2 LEU    32     183.010 156.930  75.150  1.00  0.00           H
ATOM    526 3HD2 LEU    32     182.090 156.710  73.600  1.00  0.00           H
ATOM    527  C   LEU    32     182.890 152.280  72.550  1.00  0.00           C
ATOM    528  O   LEU    32     182.910 151.380  73.330  1.00  0.00           O
ATOM    529  N   ARG    33     181.990 152.410  71.570  1.00  0.00           N
ATOM    530  H   ARG    33     182.120 153.180  70.930  1.00  0.00           H
ATOM    531  CA  ARG    33     180.810 151.580  71.440  1.00  0.00           C
ATOM    532  HA  ARG    33     180.370 151.530  72.430  1.00  0.00           H
ATOM    533  CB  ARG    33     179.920 152.320  70.450  1.00  0.00           C
ATOM    534  HB1 ARG    33     179.940 153.380  70.700  1.00  0.00           H
ATOM    535  HB2 ARG    33     180.230 152.220  69.410  1.00  0.00           H
ATOM    536  CG  ARG    33     178.460 152.110  70.610  1.00  0.00           C
ATOM    537  HG1 ARG    33     178.320 151.040  70.760  1.00  0.00           H
ATOM    538  HG2 ARG    33     178.090 152.600  71.510  1.00  0.00           H
ATOM    539  CD  ARG    33     177.630 152.610  69.390  1.00  0.00           C
ATOM    540  HD1 ARG    33     178.130 152.390  68.450  1.00  0.00           H
ATOM    541  HD2 ARG    33     176.660 152.130  69.290  1.00  0.00           H
ATOM    542  NE  ARG    33     177.320 154.080  69.520  1.00  0.00           N
ATOM    543  HE  ARG    33     176.680 154.260  70.270  1.00  0.00           H
ATOM    544  CZ  ARG    33     177.600 155.070  68.650  1.00  0.00           C
ATOM    545  NH1 ARG    33     178.260 154.910  67.470  1.00  0.00           N
ATOM    546 1HH1 ARG    33     178.440 153.970  67.150  1.00  0.00           H
ATOM    547 2HH1 ARG    33     178.440 155.670  66.820  1.00  0.00           H
ATOM    548  NH2 ARG    33     177.240 156.270  69.020  1.00  0.00           N
ATOM    549 1HH2 ARG    33     176.930 156.500  69.960  1.00  0.00           H
ATOM    550 2HH2 ARG    33     177.220 157.020  68.350  1.00  0.00           H
ATOM    551  C   ARG    33     180.970 150.120  71.000  1.00  0.00           C
ATOM    552  O   ARG    33     180.170 149.330  71.470  1.00  0.00           O
ATOM    553  N   LYS    34     182.040 149.770  70.340  1.00  0.00           N
ATOM    554  H   LYS    34     182.580 150.530  69.960  1.00  0.00           H
ATOM    555  CA  LYS    34     182.400 148.380  69.930  1.00  0.00           C
ATOM    556  HA  LYS    34     181.680 147.870  69.290  1.00  0.00           H
ATOM    557  CB  LYS    34     183.610 148.610  68.990  1.00  0.00           C
ATOM    558  HB1 LYS    34     183.500 149.290  68.140  1.00  0.00           H
ATOM    559  HB2 LYS    34     184.470 149.100  69.440  1.00  0.00           H
ATOM    560  CG  LYS    34     184.270 147.370  68.340  1.00  0.00           C
ATOM    561  HG1 LYS    34     184.640 146.810  69.200  1.00  0.00           H
ATOM    562  HG2 LYS    34     183.490 146.730  67.930  1.00  0.00           H
ATOM    563  CD  LYS    34     185.420 147.670  67.340  1.00  0.00           C
ATOM    564  HD1 LYS    34     184.960 148.330  66.610  1.00  0.00           H
ATOM    565  HD2 LYS    34     186.290 148.140  67.810  1.00  0.00           H
ATOM    566  CE  LYS    34     185.980 146.460  66.550  1.00  0.00           C
ATOM    567  HE1 LYS    34     185.990 145.710  67.340  1.00  0.00           H
ATOM    568  HE2 LYS    34     185.310 146.090  65.770  1.00  0.00           H
ATOM    569  NZ  LYS    34     187.330 146.700  66.020  1.00  0.00           N
ATOM    570  HZ1 LYS    34     187.320 147.650  65.660  1.00  0.00           H
ATOM    571  HZ2 LYS    34     188.010 146.570  66.760  1.00  0.00           H
ATOM    572  HZ3 LYS    34     187.560 146.050  65.280  1.00  0.00           H
ATOM    573  C   LYS    34     182.820 147.620  71.180  1.00  0.00           C
ATOM    574  O   LYS    34     182.290 146.550  71.390  1.00  0.00           O
ATOM    575  N   VAL    35     183.780 148.120  71.970  1.00  0.00           N
ATOM    576  H   VAL    35     184.430 148.740  71.510  1.00  0.00           H
ATOM    577  CA  VAL    35     184.130 147.430  73.220  1.00  0.00           C
ATOM    578  HA  VAL    35     184.270 146.400  72.900  1.00  0.00           H
ATOM    579  CB  VAL    35     185.500 147.830  73.730  1.00  0.00           C
ATOM    580  HB  VAL    35     185.740 147.310  74.650  1.00  0.00           H
ATOM    581  CG1 VAL    35     186.680 147.640  72.750  1.00  0.00           C
ATOM    582 1HG1 VAL    35     186.720 146.600  72.430  1.00  0.00           H
ATOM    583 2HG1 VAL    35     186.530 148.240  71.850  1.00  0.00           H
ATOM    584 3HG1 VAL    35     187.660 147.840  73.170  1.00  0.00           H
ATOM    585  CG2 VAL    35     185.480 149.310  74.170  1.00  0.00           C
ATOM    586 1HG2 VAL    35     184.520 149.590  74.610  1.00  0.00           H
ATOM    587 2HG2 VAL    35     186.240 149.640  74.870  1.00  0.00           H
ATOM    588 3HG2 VAL    35     185.650 149.920  73.290  1.00  0.00           H
ATOM    589  C   VAL    35     183.010 147.220  74.340  1.00  0.00           C
ATOM    590  O   VAL    35     183.070 146.250  75.090  1.00  0.00           O
ATOM    591  N   LEU    36     182.000 148.150  74.410  1.00  0.00           N
ATOM    592  H   LEU    36     182.140 148.990  73.870  1.00  0.00           H
ATOM    593  CA  LEU    36     180.910 148.200  75.410  1.00  0.00           C
ATOM    594  HA  LEU    36     181.320 147.770  76.320  1.00  0.00           H
ATOM    595  CB  LEU    36     180.290 149.570  75.520  1.00  0.00           C
ATOM    596  HB1 LEU    36     180.020 149.940  74.530  1.00  0.00           H
ATOM    597  HB2 LEU    36     179.270 149.490  75.910  1.00  0.00           H
ATOM    598  CG  LEU    36     181.200 150.610  76.230  1.00  0.00           C
ATOM    599  HG  LEU    36     182.240 150.640  75.880  1.00  0.00           H
ATOM    600  CD1 LEU    36     180.540 151.970  76.010  1.00  0.00           C
ATOM    601 1HD1 LEU    36     181.170 152.700  76.520  1.00  0.00           H
ATOM    602 2HD1 LEU    36     180.570 152.120  74.940  1.00  0.00           H
ATOM    603 3HD1 LEU    36     179.540 152.010  76.440  1.00  0.00           H
ATOM    604  CD2 LEU    36     181.300 150.360  77.710  1.00  0.00           C
ATOM    605 1HD2 LEU    36     182.180 150.910  78.030  1.00  0.00           H
ATOM    606 2HD2 LEU    36     180.400 150.670  78.260  1.00  0.00           H
ATOM    607 3HD2 LEU    36     181.480 149.300  77.920  1.00  0.00           H
ATOM    608  C   LEU    36     179.830 147.210  75.000  1.00  0.00           C
ATOM    609  O   LEU    36     179.310 146.460  75.850  1.00  0.00           O
ATOM    610  N   ASP    37     179.580 147.070  73.650  1.00  0.00           N
ATOM    611  H   ASP    37     179.950 147.730  72.990  1.00  0.00           H
ATOM    612  CA  ASP    37     178.560 146.150  73.090  1.00  0.00           C
ATOM    613  HA  ASP    37     177.720 146.180  73.780  1.00  0.00           H
ATOM    614  CB  ASP    37     178.150 146.600  71.680  1.00  0.00           C
ATOM    615  HB1 ASP    37     177.470 147.450  71.750  1.00  0.00           H
ATOM    616  HB2 ASP    37     179.030 146.920  71.130  1.00  0.00           H
ATOM    617  CG  ASP    37     177.440 145.580  70.890  1.00  0.00           C
ATOM    618  OD1 ASP    37     178.040 144.980  69.930  1.00  0.00           O
ATOM    619  OD2 ASP    37     176.270 145.440  71.230  1.00  0.00           O
ATOM    620  C   ASP    37     179.220 144.740  73.060  1.00  0.00           C
ATOM    621  O   ASP    37     178.710 143.670  73.380  1.00  0.00           O
ATOM    622  N   HIS    38     180.550 144.700  72.860  1.00  0.00           N
ATOM    623  H   HIS    38     181.110 145.510  72.620  1.00  0.00           H
ATOM    624  CA  HIS    38     181.400 143.450  73.030  1.00  0.00           C
ATOM    625  HA  HIS    38     181.030 142.720  72.310  1.00  0.00           H
ATOM    626  CB  HIS    38     182.900 143.660  72.610  1.00  0.00           C
ATOM    627  HB1 HIS    38     183.000 143.990  71.580  1.00  0.00           H
ATOM    628  HB2 HIS    38     183.350 144.440  73.220  1.00  0.00           H
ATOM    629  CG  HIS    38     183.740 142.390  72.540  1.00  0.00           C
ATOM    630  ND1 HIS    38     185.200 142.390  72.440  1.00  0.00           N
ATOM    631  CD2 HIS    38     183.220 141.130  72.740  1.00  0.00           C
ATOM    632  HD2 HIS    38     182.200 140.770  72.660  1.00  0.00           H
ATOM    633  CE1 HIS    38     185.490 141.110  72.540  1.00  0.00           C
ATOM    634  HE1 HIS    38     186.480 140.680  72.460  1.00  0.00           H
ATOM    635  NE2 HIS    38     184.360 140.370  72.810  1.00  0.00           N
ATOM    636  HE2 HIS    38     184.390 139.360  72.910  1.00  0.00           H
ATOM    637  C   HIS    38     181.360 142.830  74.480  1.00  0.00           C
ATOM    638  O   HIS    38     181.090 141.690  74.700  1.00  0.00           O
ATOM    639  N   ARG    39     181.480 143.700  75.460  1.00  0.00           N
ATOM    640  H   ARG    39     181.660 144.660  75.200  1.00  0.00           H
ATOM    641  CA  ARG    39     181.370 143.390  76.860  1.00  0.00           C
ATOM    642  HA  ARG    39     182.010 142.560  77.150  1.00  0.00           H
ATOM    643  CB  ARG    39     181.810 144.700  77.600  1.00  0.00           C
ATOM    644  HB1 ARG    39     182.690 145.030  77.050  1.00  0.00           H
ATOM    645  HB2 ARG    39     181.060 145.450  77.350  1.00  0.00           H
ATOM    646  CG  ARG    39     181.990 144.660  79.100  1.00  0.00           C
ATOM    647  HG1 ARG    39     181.070 144.240  79.510  1.00  0.00           H
ATOM    648  HG2 ARG    39     182.860 144.020  79.250  1.00  0.00           H
ATOM    649  CD  ARG    39     182.410 146.020  79.680  1.00  0.00           C
ATOM    650  HD1 ARG    39     182.670 145.930  80.730  1.00  0.00           H
ATOM    651  HD2 ARG    39     183.220 146.370  79.040  1.00  0.00           H
ATOM    652  NE  ARG    39     181.280 147.010  79.810  1.00  0.00           N
ATOM    653  HE  ARG    39     180.500 146.840  79.190  1.00  0.00           H
ATOM    654  CZ  ARG    39     181.240 148.130  80.630  1.00  0.00           C
ATOM    655  NH1 ARG    39     182.230 148.540  81.430  1.00  0.00           N
ATOM    656 1HH1 ARG    39     182.940 147.860  81.670  1.00  0.00           H
ATOM    657 2HH1 ARG    39     182.180 149.420  81.930  1.00  0.00           H
ATOM    658  NH2 ARG    39     180.120 148.810  80.670  1.00  0.00           N
ATOM    659 1HH2 ARG    39     179.330 148.480  80.130  1.00  0.00           H
ATOM    660 2HH2 ARG    39     180.030 149.650  81.220  1.00  0.00           H
ATOM    661  C   ARG    39     179.930 143.090  77.310  1.00  0.00           C
ATOM    662  O   ARG    39     179.720 142.300  78.250  1.00  0.00           O
ATOM    663  N   ASP    40     178.840 143.650  76.640  1.00  0.00           N
ATOM    664  H   ASP    40     179.010 144.240  75.830  1.00  0.00           H
ATOM    665  CA  ASP    40     177.410 143.540  76.970  1.00  0.00           C
ATOM    666  HA  ASP    40     177.060 143.920  77.930  1.00  0.00           H
ATOM    667  CB  ASP    40     176.650 144.430  75.940  1.00  0.00           C
ATOM    668  HB1 ASP    40     177.060 145.440  75.940  1.00  0.00           H
ATOM    669  HB2 ASP    40     176.710 144.030  74.930  1.00  0.00           H
ATOM    670  CG  ASP    40     175.190 144.690  76.270  1.00  0.00           C
ATOM    671  OD1 ASP    40     174.310 144.110  75.610  1.00  0.00           O
ATOM    672  OD2 ASP    40     174.920 145.490  77.200  1.00  0.00           O
ATOM    673  C   ASP    40     176.990 142.140  76.610  1.00  0.00           C
ATOM    674  O   ASP    40     176.260 141.460  77.350  1.00  0.00           O
ATOM    675  N   LYS    41     177.480 141.660  75.420  1.00  0.00           N
ATOM    676  H   LYS    41     177.930 142.310  74.800  1.00  0.00           H
ATOM    677  CA  LYS    41     177.420 140.250  74.990  1.00  0.00           C
ATOM    678  HA  LYS    41     176.370 140.040  75.140  1.00  0.00           H
ATOM    679  CB  LYS    41     177.900 140.150  73.520  1.00  0.00           C
ATOM    680  HB1 LYS    41     178.920 140.490  73.380  1.00  0.00           H
ATOM    681  HB2 LYS    41     177.810 139.110  73.200  1.00  0.00           H
ATOM    682  CG  LYS    41     177.000 140.980  72.580  1.00  0.00           C
ATOM    683  HG1 LYS    41     176.120 140.360  72.420  1.00  0.00           H
ATOM    684  HG2 LYS    41     176.830 141.980  72.980  1.00  0.00           H
ATOM    685  CD  LYS    41     177.550 141.330  71.220  1.00  0.00           C
ATOM    686  HD1 LYS    41     178.300 142.090  71.410  1.00  0.00           H
ATOM    687  HD2 LYS    41     177.920 140.480  70.650  1.00  0.00           H
ATOM    688  CE  LYS    41     176.440 142.020  70.300  1.00  0.00           C
ATOM    689  HE1 LYS    41     175.600 141.360  70.080  1.00  0.00           H
ATOM    690  HE2 LYS    41     175.970 142.860  70.820  1.00  0.00           H
ATOM    691  NZ  LYS    41     177.020 142.660  69.090  1.00  0.00           N
ATOM    692  HZ1 LYS    41     177.270 143.580  69.440  1.00  0.00           H
ATOM    693  HZ2 LYS    41     177.820 142.190  68.690  1.00  0.00           H
ATOM    694  HZ3 LYS    41     176.330 142.790  68.360  1.00  0.00           H
ATOM    695  C   LYS    41     178.050 139.180  75.840  1.00  0.00           C
ATOM    696  O   LYS    41     177.490 138.090  76.080  1.00  0.00           O
ATOM    697  N   VAL    42     179.200 139.470  76.330  1.00  0.00           N
ATOM    698  H   VAL    42     179.650 140.360  76.170  1.00  0.00           H
ATOM    699  CA  VAL    42     179.960 138.590  77.180  1.00  0.00           C
ATOM    700  HA  VAL    42     179.930 137.610  76.700  1.00  0.00           H
ATOM    701  CB  VAL    42     181.460 139.220  77.220  1.00  0.00           C
ATOM    702  HB  VAL    42     181.320 140.300  77.180  1.00  0.00           H
ATOM    703  CG1 VAL    42     182.300 138.870  78.450  1.00  0.00           C
ATOM    704 1HG1 VAL    42     183.340 139.040  78.170  1.00  0.00           H
ATOM    705 2HG1 VAL    42     182.000 139.390  79.360  1.00  0.00           H
ATOM    706 3HG1 VAL    42     182.140 137.800  78.610  1.00  0.00           H
ATOM    707  CG2 VAL    42     182.170 138.760  75.930  1.00  0.00           C
ATOM    708 1HG2 VAL    42     181.590 139.100  75.070  1.00  0.00           H
ATOM    709 2HG2 VAL    42     183.060 139.360  75.750  1.00  0.00           H
ATOM    710 3HG2 VAL    42     182.460 137.710  75.890  1.00  0.00           H
ATOM    711  C   VAL    42     179.340 138.490  78.610  1.00  0.00           C
ATOM    712  O   VAL    42     179.110 137.410  79.080  1.00  0.00           O
ATOM    713  N   TYR    43     178.810 139.580  79.170  1.00  0.00           N
ATOM    714  H   TYR    43     178.830 140.370  78.550  1.00  0.00           H
ATOM    715  CA  TYR    43     177.810 139.580  80.240  1.00  0.00           C
ATOM    716  HA  TYR    43     178.230 139.080  81.120  1.00  0.00           H
ATOM    717  CB  TYR    43     177.340 141.040  80.490  1.00  0.00           C
ATOM    718  HB1 TYR    43     177.110 141.580  79.570  1.00  0.00           H
ATOM    719  HB2 TYR    43     176.460 140.970  81.120  1.00  0.00           H
ATOM    720  CG  TYR    43     178.280 141.980  81.260  1.00  0.00           C
ATOM    721  CD1 TYR    43     178.560 143.270  80.770  1.00  0.00           C
ATOM    722  HD1 TYR    43     178.260 143.650  79.800  1.00  0.00           H
ATOM    723  CD2 TYR    43     178.770 141.490  82.480  1.00  0.00           C
ATOM    724  HD2 TYR    43     178.670 140.530  82.950  1.00  0.00           H
ATOM    725  CE1 TYR    43     179.280 144.110  81.650  1.00  0.00           C
ATOM    726  HE1 TYR    43     179.540 145.140  81.440  1.00  0.00           H
ATOM    727  CE2 TYR    43     179.590 142.290  83.290  1.00  0.00           C
ATOM    728  HE2 TYR    43     180.100 141.790  84.100  1.00  0.00           H
ATOM    729  CZ  TYR    43     179.740 143.660  82.900  1.00  0.00           C
ATOM    730  OH  TYR    43     180.370 144.480  83.770  1.00  0.00           O
ATOM    731  HH  TYR    43     180.070 145.370  83.750  1.00  0.00           H
ATOM    732  C   TYR    43     176.630 138.750  79.830  1.00  0.00           C
ATOM    733  O   TYR    43     176.110 138.030  80.620  1.00  0.00           O
ATOM    734  N   GLU    44     176.070 138.950  78.650  1.00  0.00           N
ATOM    735  H   GLU    44     176.330 139.770  78.130  1.00  0.00           H
ATOM    736  CA  GLU    44     174.920 138.190  78.180  1.00  0.00           C
ATOM    737  HA  GLU    44     174.190 138.400  78.960  1.00  0.00           H
ATOM    738  CB  GLU    44     174.430 138.730  76.760  1.00  0.00           C
ATOM    739  HB1 GLU    44     174.690 139.780  76.650  1.00  0.00           H
ATOM    740  HB2 GLU    44     174.830 138.200  75.890  1.00  0.00           H
ATOM    741  CG  GLU    44     172.900 138.650  76.550  1.00  0.00           C
ATOM    742  HG1 GLU    44     172.740 138.990  75.520  1.00  0.00           H
ATOM    743  HG2 GLU    44     172.610 137.600  76.530  1.00  0.00           H
ATOM    744  CD  GLU    44     172.050 139.510  77.400  1.00  0.00           C
ATOM    745  OE1 GLU    44     172.260 140.730  77.330  1.00  0.00           O
ATOM    746  OE2 GLU    44     171.180 138.900  78.060  1.00  0.00           O
ATOM    747  C   GLU    44     175.140 136.640  78.150  1.00  0.00           C
ATOM    748  O   GLU    44     174.130 135.900  78.170  1.00  0.00           O
ATOM    749  N   GLN    45     176.420 136.250  78.020  1.00  0.00           N
ATOM    750  H   GLN    45     177.160 136.920  77.900  1.00  0.00           H
ATOM    751  CA  GLN    45     176.760 134.790  77.980  1.00  0.00           C
ATOM    752  HA  GLN    45     175.980 134.250  77.460  1.00  0.00           H
ATOM    753  CB  GLN    45     178.060 134.730  77.110  1.00  0.00           C
ATOM    754  HB1 GLN    45     177.940 135.360  76.230  1.00  0.00           H
ATOM    755  HB2 GLN    45     178.830 135.070  77.800  1.00  0.00           H
ATOM    756  CG  GLN    45     178.410 133.300  76.760  1.00  0.00           C
ATOM    757  HG1 GLN    45     179.500 133.270  76.750  1.00  0.00           H
ATOM    758  HG2 GLN    45     178.220 132.750  77.680  1.00  0.00           H
ATOM    759  CD  GLN    45     177.850 132.660  75.530  1.00  0.00           C
ATOM    760  OE1 GLN    45     178.180 131.530  75.310  1.00  0.00           O
ATOM    761  NE2 GLN    45     177.060 133.350  74.670  1.00  0.00           N
ATOM    762 1HE2 GLN    45     176.740 134.300  74.710  1.00  0.00           H
ATOM    763 2HE2 GLN    45     176.870 132.820  73.830  1.00  0.00           H
ATOM    764  C   GLN    45     176.970 134.330  79.440  1.00  0.00           C
ATOM    765  O   GLN    45     176.480 133.270  79.790  1.00  0.00           O
ATOM    766  N   LEU    46     177.550 135.180  80.290  1.00  0.00           N
ATOM    767  H   LEU    46     178.000 136.020  79.960  1.00  0.00           H
ATOM    768  CA  LEU    46     177.840 134.840  81.700  1.00  0.00           C
ATOM    769  HA  LEU    46     178.450 133.940  81.790  1.00  0.00           H
ATOM    770  CB  LEU    46     178.560 136.050  82.340  1.00  0.00           C
ATOM    771  HB1 LEU    46     179.380 136.240  81.650  1.00  0.00           H
ATOM    772  HB2 LEU    46     177.810 136.840  82.230  1.00  0.00           H
ATOM    773  CG  LEU    46     179.010 135.970  83.800  1.00  0.00           C
ATOM    774  HG  LEU    46     178.130 135.950  84.440  1.00  0.00           H
ATOM    775  CD1 LEU    46     179.900 134.740  84.140  1.00  0.00           C
ATOM    776 1HD1 LEU    46     180.420 134.480  83.220  1.00  0.00           H
ATOM    777 2HD1 LEU    46     180.590 134.990  84.940  1.00  0.00           H
ATOM    778 3HD1 LEU    46     179.150 134.010  84.450  1.00  0.00           H
ATOM    779  CD2 LEU    46     179.800 137.260  84.150  1.00  0.00           C
ATOM    780 1HD2 LEU    46     180.540 137.610  83.430  1.00  0.00           H
ATOM    781 2HD2 LEU    46     179.090 138.090  84.150  1.00  0.00           H
ATOM    782 3HD2 LEU    46     180.100 137.180  85.190  1.00  0.00           H
ATOM    783  C   LEU    46     176.500 134.720  82.390  1.00  0.00           C
ATOM    784  O   LEU    46     176.320 133.810  83.130  1.00  0.00           O
ATOM    785  N   ALA    47     175.490 135.590  82.090  1.00  0.00           N
ATOM    786  H   ALA    47     175.650 136.400  81.510  1.00  0.00           H
ATOM    787  CA  ALA    47     174.160 135.580  82.650  1.00  0.00           C
ATOM    788  HA  ALA    47     174.200 135.720  83.730  1.00  0.00           H
ATOM    789  CB  ALA    47     173.330 136.810  82.060  1.00  0.00           C
ATOM    790  HB1 ALA    47     173.060 136.690  81.010  1.00  0.00           H
ATOM    791  HB2 ALA    47     172.380 136.920  82.580  1.00  0.00           H
ATOM    792  HB3 ALA    47     173.890 137.740  82.170  1.00  0.00           H
ATOM    793  C   ALA    47     173.410 134.190  82.390  1.00  0.00           C
ATOM    794  O   ALA    47     172.910 133.480  83.270  1.00  0.00           O
ATOM    795  N   LYS    48     173.390 133.890  81.080  1.00  0.00           N
ATOM    796  H   LYS    48     173.570 134.630  80.410  1.00  0.00           H
ATOM    797  CA  LYS    48     172.940 132.580  80.580  1.00  0.00           C
ATOM    798  HA  LYS    48     171.870 132.570  80.810  1.00  0.00           H
ATOM    799  CB  LYS    48     173.060 132.550  79.060  1.00  0.00           C
ATOM    800  HB1 LYS    48     172.490 133.360  78.610  1.00  0.00           H
ATOM    801  HB2 LYS    48     174.110 132.660  78.820  1.00  0.00           H
ATOM    802  CG  LYS    48     172.500 131.360  78.300  1.00  0.00           C
ATOM    803  HG1 LYS    48     172.900 130.450  78.750  1.00  0.00           H
ATOM    804  HG2 LYS    48     171.470 131.230  78.620  1.00  0.00           H
ATOM    805  CD  LYS    48     172.780 131.440  76.770  1.00  0.00           C
ATOM    806  HD1 LYS    48     172.210 132.310  76.430  1.00  0.00           H
ATOM    807  HD2 LYS    48     173.840 131.490  76.540  1.00  0.00           H
ATOM    808  CE  LYS    48     172.340 130.150  76.180  1.00  0.00           C
ATOM    809  HE1 LYS    48     172.670 129.280  76.760  1.00  0.00           H
ATOM    810  HE2 LYS    48     171.250 130.170  76.180  1.00  0.00           H
ATOM    811  NZ  LYS    48     172.810 130.020  74.770  1.00  0.00           N
ATOM    812  HZ1 LYS    48     172.300 130.710  74.240  1.00  0.00           H
ATOM    813  HZ2 LYS    48     173.810 129.960  74.720  1.00  0.00           H
ATOM    814  HZ3 LYS    48     172.520 129.160  74.330  1.00  0.00           H
ATOM    815  C   LYS    48     173.490 131.340  81.340  1.00  0.00           C
ATOM    816  O   LYS    48     172.750 130.420  81.650  1.00  0.00           O
ATOM    817  N   TYR    49     174.760 131.430  81.600  1.00  0.00           N
ATOM    818  H   TYR    49     175.270 132.070  81.000  1.00  0.00           H
ATOM    819  CA  TYR    49     175.590 130.410  82.240  1.00  0.00           C
ATOM    820  HA  TYR    49     175.350 129.390  81.940  1.00  0.00           H
ATOM    821  CB  TYR    49     177.080 130.710  82.130  1.00  0.00           C
ATOM    822  HB1 TYR    49     177.180 131.790  82.160  1.00  0.00           H
ATOM    823  HB2 TYR    49     177.670 130.310  82.970  1.00  0.00           H
ATOM    824  CG  TYR    49     177.790 130.100  80.890  1.00  0.00           C
ATOM    825  CD1 TYR    49     177.840 128.700  80.930  1.00  0.00           C
ATOM    826  HD1 TYR    49     177.400 128.180  81.770  1.00  0.00           H
ATOM    827  CD2 TYR    49     178.490 130.820  79.930  1.00  0.00           C
ATOM    828  HD2 TYR    49     178.420 131.890  79.990  1.00  0.00           H
ATOM    829  CE1 TYR    49     178.610 127.990  80.000  1.00  0.00           C
ATOM    830  HE1 TYR    49     178.690 126.930  80.130  1.00  0.00           H
ATOM    831  CE2 TYR    49     179.080 130.090  78.880  1.00  0.00           C
ATOM    832  HE2 TYR    49     179.480 130.620  78.030  1.00  0.00           H
ATOM    833  CZ  TYR    49     179.090 128.690  78.870  1.00  0.00           C
ATOM    834  OH  TYR    49     179.590 127.980  77.840  1.00  0.00           O
ATOM    835  HH  TYR    49     179.480 127.050  78.000  1.00  0.00           H
ATOM    836  C   TYR    49     175.230 130.370  83.710  1.00  0.00           C
ATOM    837  O   TYR    49     174.920 129.290  84.290  1.00  0.00           O
ATOM    838  N   LEU    50     175.080 131.560  84.380  1.00  0.00           N
ATOM    839  H   LEU    50     175.360 132.370  83.840  1.00  0.00           H
ATOM    840  CA  LEU    50     174.850 131.690  85.830  1.00  0.00           C
ATOM    841  HA  LEU    50     175.550 131.010  86.300  1.00  0.00           H
ATOM    842  CB  LEU    50     174.950 133.180  86.260  1.00  0.00           C
ATOM    843  HB1 LEU    50     174.250 133.780  85.680  1.00  0.00           H
ATOM    844  HB2 LEU    50     174.480 133.280  87.240  1.00  0.00           H
ATOM    845  CG  LEU    50     176.390 133.710  86.460  1.00  0.00           C
ATOM    846  HG  LEU    50     177.020 133.410  85.620  1.00  0.00           H
ATOM    847  CD1 LEU    50     176.380 135.260  86.550  1.00  0.00           C
ATOM    848 1HD1 LEU    50     175.980 135.500  87.530  1.00  0.00           H
ATOM    849 2HD1 LEU    50     177.440 135.530  86.480  1.00  0.00           H
ATOM    850 3HD1 LEU    50     175.730 135.650  85.770  1.00  0.00           H
ATOM    851  CD2 LEU    50     176.900 133.140  87.800  1.00  0.00           C
ATOM    852 1HD2 LEU    50     176.760 132.060  87.780  1.00  0.00           H
ATOM    853 2HD2 LEU    50     177.920 133.480  87.990  1.00  0.00           H
ATOM    854 3HD2 LEU    50     176.550 133.540  88.750  1.00  0.00           H
ATOM    855  C   LEU    50     173.470 131.150  86.200  1.00  0.00           C
ATOM    856  O   LEU    50     173.320 130.380  87.130  1.00  0.00           O
ATOM    857  N   GLN    51     172.480 131.460  85.320  1.00  0.00           N
ATOM    858  H   GLN    51     172.730 132.120  84.600  1.00  0.00           H
ATOM    859  CA  GLN    51     171.130 130.930  85.300  1.00  0.00           C
ATOM    860  HA  GLN    51     170.690 131.130  86.270  1.00  0.00           H
ATOM    861  CB  GLN    51     170.210 131.640  84.290  1.00  0.00           C
ATOM    862  HB1 GLN    51     169.910 132.610  84.680  1.00  0.00           H
ATOM    863  HB2 GLN    51     170.780 131.930  83.410  1.00  0.00           H
ATOM    864  CG  GLN    51     168.850 130.930  83.790  1.00  0.00           C
ATOM    865  HG1 GLN    51     168.590 131.290  82.800  1.00  0.00           H
ATOM    866  HG2 GLN    51     168.940 129.850  83.640  1.00  0.00           H
ATOM    867  CD  GLN    51     167.640 131.160  84.720  1.00  0.00           C
ATOM    868  OE1 GLN    51     166.640 130.510  84.530  1.00  0.00           O
ATOM    869  NE2 GLN    51     167.670 132.000  85.720  1.00  0.00           N
ATOM    870 1HE2 GLN    51     168.380 132.700  85.910  1.00  0.00           H
ATOM    871 2HE2 GLN    51     166.810 132.020  86.250  1.00  0.00           H
ATOM    872  C   GLN    51     171.120 129.430  85.120  1.00  0.00           C
ATOM    873  O   GLN    51     170.300 128.840  85.790  1.00  0.00           O
ATOM    874  N   LEU    52     171.950 128.890  84.250  1.00  0.00           N
ATOM    875  H   LEU    52     172.610 129.500  83.790  1.00  0.00           H
ATOM    876  CA  LEU    52     172.080 127.420  84.080  1.00  0.00           C
ATOM    877  HA  LEU    52     171.050 127.100  83.940  1.00  0.00           H
ATOM    878  CB  LEU    52     172.880 127.080  82.850  1.00  0.00           C
ATOM    879  HB1 LEU    52     172.750 127.720  81.970  1.00  0.00           H
ATOM    880  HB2 LEU    52     173.940 127.130  83.120  1.00  0.00           H
ATOM    881  CG  LEU    52     172.470 125.630  82.250  1.00  0.00           C
ATOM    882  HG  LEU    52     172.030 124.950  82.980  1.00  0.00           H
ATOM    883  CD1 LEU    52     171.490 125.720  81.090  1.00  0.00           C
ATOM    884 1HD1 LEU    52     171.920 126.260  80.250  1.00  0.00           H
ATOM    885 2HD1 LEU    52     171.120 124.750  80.760  1.00  0.00           H
ATOM    886 3HD1 LEU    52     170.600 126.300  81.330  1.00  0.00           H
ATOM    887  CD2 LEU    52     173.770 124.920  81.940  1.00  0.00           C
ATOM    888 1HD2 LEU    52     174.130 124.360  82.800  1.00  0.00           H
ATOM    889 2HD2 LEU    52     173.570 124.140  81.210  1.00  0.00           H
ATOM    890 3HD2 LEU    52     174.560 125.500  81.450  1.00  0.00           H
ATOM    891  C   LEU    52     172.810 126.720  85.240  1.00  0.00           C
ATOM    892  O   LEU    52     172.290 125.670  85.590  1.00  0.00           O
ATOM    893  N   ARG    53     173.860 127.280  85.810  1.00  0.00           N
ATOM    894  H   ARG    53     174.100 128.160  85.360  1.00  0.00           H
ATOM    895  CA  ARG    53     174.660 126.810  86.980  1.00  0.00           C
ATOM    896  HA  ARG    53     175.120 125.840  86.790  1.00  0.00           H
ATOM    897  CB  ARG    53     175.710 127.850  87.400  1.00  0.00           C
ATOM    898  HB1 ARG    53     176.260 128.110  86.490  1.00  0.00           H
ATOM    899  HB2 ARG    53     175.230 128.790  87.690  1.00  0.00           H
ATOM    900  CG  ARG    53     176.680 127.530  88.510  1.00  0.00           C
ATOM    901  HG1 ARG    53     176.030 127.360  89.370  1.00  0.00           H
ATOM    902  HG2 ARG    53     177.100 126.550  88.260  1.00  0.00           H
ATOM    903  CD  ARG    53     177.820 128.570  88.790  1.00  0.00           C
ATOM    904  HD1 ARG    53     178.400 128.570  87.870  1.00  0.00           H
ATOM    905  HD2 ARG    53     177.460 129.590  88.880  1.00  0.00           H
ATOM    906  NE  ARG    53     178.530 128.200  90.000  1.00  0.00           N
ATOM    907  HE  ARG    53     177.940 127.920  90.760  1.00  0.00           H
ATOM    908  CZ  ARG    53     179.810 128.500  90.260  1.00  0.00           C
ATOM    909  NH1 ARG    53     180.610 129.210  89.480  1.00  0.00           N
ATOM    910 1HH1 ARG    53     180.210 129.610  88.640  1.00  0.00           H
ATOM    911 2HH1 ARG    53     181.600 129.200  89.670  1.00  0.00           H
ATOM    912  NH2 ARG    53     180.270 128.110  91.460  1.00  0.00           N
ATOM    913 1HH2 ARG    53     179.760 127.510  92.100  1.00  0.00           H
ATOM    914 2HH2 ARG    53     181.280 128.070  91.560  1.00  0.00           H
ATOM    915  C   ARG    53     173.700 126.680  88.200  1.00  0.00           C
ATOM    916  O   ARG    53     173.920 125.860  89.110  1.00  0.00           O
ATOM    917  N   ASN    54     172.660 127.600  88.280  1.00  0.00           N
ATOM    918  H   ASN    54     172.770 128.390  87.650  1.00  0.00           H
ATOM    919  CA  ASN    54     171.510 127.750  89.150  1.00  0.00           C
ATOM    920  HA  ASN    54     171.940 127.590  90.140  1.00  0.00           H
ATOM    921  CB  ASN    54     170.750 129.090  88.990  1.00  0.00           C
ATOM    922  HB1 ASN    54     171.510 129.840  88.780  1.00  0.00           H
ATOM    923  HB2 ASN    54     170.130 129.010  88.090  1.00  0.00           H
ATOM    924  CG  ASN    54     169.870 129.530  90.200  1.00  0.00           C
ATOM    925  OD1 ASN    54     168.880 128.860  90.580  1.00  0.00           O
ATOM    926  ND2 ASN    54     170.370 130.580  90.870  1.00  0.00           N
ATOM    927 1HD2 ASN    54     171.170 131.030  90.460  1.00  0.00           H
ATOM    928 2HD2 ASN    54     170.140 130.820  91.820  1.00  0.00           H
ATOM    929  C   ASN    54     170.540 126.560  89.010  1.00  0.00           C
ATOM    930  O   ASN    54     170.240 125.970  90.060  1.00  0.00           O
ATOM    931  N   VAL    55     170.210 126.090  87.810  1.00  0.00           N
ATOM    932  H   VAL    55     170.380 126.660  86.990  1.00  0.00           H
ATOM    933  CA  VAL    55     169.460 124.840  87.590  1.00  0.00           C
ATOM    934  HA  VAL    55     168.670 124.700  88.330  1.00  0.00           H
ATOM    935  CB  VAL    55     168.960 124.870  86.090  1.00  0.00           C
ATOM    936  HB  VAL    55     169.870 124.990  85.500  1.00  0.00           H
ATOM    937  CG1 VAL    55     168.160 123.580  85.710  1.00  0.00           C
ATOM    938 1HG1 VAL    55     167.370 123.350  86.430  1.00  0.00           H
ATOM    939 2HG1 VAL    55     167.860 123.550  84.660  1.00  0.00           H
ATOM    940 3HG1 VAL    55     168.850 122.740  85.720  1.00  0.00           H
ATOM    941  CG2 VAL    55     168.070 126.100  85.810  1.00  0.00           C
ATOM    942 1HG2 VAL    55     167.020 125.940  85.600  1.00  0.00           H
ATOM    943 2HG2 VAL    55     168.140 126.920  86.520  1.00  0.00           H
ATOM    944 3HG2 VAL    55     168.410 126.580  84.900  1.00  0.00           H
ATOM    945  C   VAL    55     170.370 123.560  87.800  1.00  0.00           C
ATOM    946  O   VAL    55     169.920 122.540  88.340  1.00  0.00           O
ATOM    947  N   ILE    56     171.600 123.520  87.350  1.00  0.00           N
ATOM    948  H   ILE    56     171.820 124.240  86.680  1.00  0.00           H
ATOM    949  CA  ILE    56     172.610 122.470  87.510  1.00  0.00           C
ATOM    950  HA  ILE    56     172.130 121.580  87.120  1.00  0.00           H
ATOM    951  CB  ILE    56     173.900 122.690  86.570  1.00  0.00           C
ATOM    952  HB  ILE    56     174.200 123.700  86.830  1.00  0.00           H
ATOM    953  CG1 ILE    56     173.570 122.640  85.110  1.00  0.00           C
ATOM    954 1HG1 ILE    56     172.600 123.140  85.060  1.00  0.00           H
ATOM    955 2HG1 ILE    56     174.320 123.210  84.570  1.00  0.00           H
ATOM    956  CG2 ILE    56     175.180 121.940  86.990  1.00  0.00           C
ATOM    957 1HG2 ILE    56     175.860 122.630  87.500  1.00  0.00           H
ATOM    958 2HG2 ILE    56     175.070 120.970  87.480  1.00  0.00           H
ATOM    959 3HG2 ILE    56     175.720 121.620  86.090  1.00  0.00           H
ATOM    960  CD  ILE    56     173.450 121.290  84.510  1.00  0.00           C
ATOM    961  HD1 ILE    56     174.350 120.700  84.690  1.00  0.00           H
ATOM    962  HD2 ILE    56     172.590 120.810  84.980  1.00  0.00           H
ATOM    963  HD3 ILE    56     173.240 121.390  83.440  1.00  0.00           H
ATOM    964  C   ILE    56     172.940 122.180  89.030  1.00  0.00           C
ATOM    965  O   ILE    56     173.220 121.040  89.390  1.00  0.00           O
ATOM    966  N   GLU    57     172.870 123.170  89.950  1.00  0.00           N
ATOM    967  H   GLU    57     172.520 124.030  89.540  1.00  0.00           H
ATOM    968  CA  GLU    57     173.010 123.010  91.390  1.00  0.00           C
ATOM    969  HA  GLU    57     173.790 122.300  91.660  1.00  0.00           H
ATOM    970  CB  GLU    57     173.490 124.250  92.030  1.00  0.00           C
ATOM    971  HB1 GLU    57     174.390 124.710  91.640  1.00  0.00           H
ATOM    972  HB2 GLU    57     172.680 124.970  91.900  1.00  0.00           H
ATOM    973  CG  GLU    57     173.870 124.120  93.480  1.00  0.00           C
ATOM    974  HG1 GLU    57     174.180 123.080  93.580  1.00  0.00           H
ATOM    975  HG2 GLU    57     174.800 124.650  93.670  1.00  0.00           H
ATOM    976  CD  GLU    57     172.920 124.540  94.610  1.00  0.00           C
ATOM    977  OE1 GLU    57     172.310 125.600  94.470  1.00  0.00           O
ATOM    978  OE2 GLU    57     172.790 123.860  95.650  1.00  0.00           O
ATOM    979  C   GLU    57     171.670 122.490  92.050  1.00  0.00           C
ATOM    980  O   GLU    57     171.730 121.790  93.010  1.00  0.00           O
ATOM    981  N   ARG    58     170.500 122.770  91.420  1.00  0.00           N
ATOM    982  H   ARG    58     170.450 123.320  90.580  1.00  0.00           H
ATOM    983  CA  ARG    58     169.170 122.340  91.910  1.00  0.00           C
ATOM    984  HA  ARG    58     169.280 122.460  92.990  1.00  0.00           H
ATOM    985  CB  ARG    58     168.140 123.130  91.020  1.00  0.00           C
ATOM    986  HB1 ARG    58     168.690 123.960  90.600  1.00  0.00           H
ATOM    987  HB2 ARG    58     167.860 122.630  90.090  1.00  0.00           H
ATOM    988  CG  ARG    58     166.910 123.640  91.830  1.00  0.00           C
ATOM    989  HG1 ARG    58     166.300 122.790  92.120  1.00  0.00           H
ATOM    990  HG2 ARG    58     167.240 124.150  92.740  1.00  0.00           H
ATOM    991  CD  ARG    58     166.030 124.540  90.920  1.00  0.00           C
ATOM    992  HD1 ARG    58     165.920 124.070  89.940  1.00  0.00           H
ATOM    993  HD2 ARG    58     164.990 124.660  91.220  1.00  0.00           H
ATOM    994  NE  ARG    58     166.660 125.840  90.590  1.00  0.00           N
ATOM    995  HE  ARG    58     167.500 126.060  91.110  1.00  0.00           H
ATOM    996  CZ  ARG    58     166.260 126.580  89.520  1.00  0.00           C
ATOM    997  NH1 ARG    58     165.300 126.130  88.680  1.00  0.00           N
ATOM    998 1HH1 ARG    58     164.680 125.340  88.800  1.00  0.00           H
ATOM    999 2HH1 ARG    58     164.970 126.640  87.870  1.00  0.00           H
ATOM   1000  NH2 ARG    58     166.860 127.700  89.290  1.00  0.00           N
ATOM   1001 1HH2 ARG    58     167.550 128.060  89.930  1.00  0.00           H
ATOM   1002 2HH2 ARG    58     166.880 128.110  88.360  1.00  0.00           H
ATOM   1003  C   ARG    58     168.950 120.870  91.600  1.00  0.00           C
ATOM   1004  O   ARG    58     168.300 120.180  92.420  1.00  0.00           O
ATOM   1005  N   LEU    59     169.430 120.350  90.450  1.00  0.00           N
ATOM   1006  H   LEU    59     169.900 120.980  89.820  1.00  0.00           H
ATOM   1007  CA  LEU    59     169.510 118.920  90.040  1.00  0.00           C
ATOM   1008  HA  LEU    59     168.560 118.450  90.280  1.00  0.00           H
ATOM   1009  CB  LEU    59     169.880 118.910  88.560  1.00  0.00           C
ATOM   1010  HB1 LEU    59     170.730 119.570  88.360  1.00  0.00           H
ATOM   1011  HB2 LEU    59     170.410 118.010  88.270  1.00  0.00           H
ATOM   1012  CG  LEU    59     168.720 119.350  87.660  1.00  0.00           C
ATOM   1013  HG  LEU    59     168.240 120.210  88.120  1.00  0.00           H
ATOM   1014  CD1 LEU    59     169.190 119.710  86.240  1.00  0.00           C
ATOM   1015 1HD1 LEU    59     169.910 120.540  86.240  1.00  0.00           H
ATOM   1016 2HD1 LEU    59     169.700 118.830  85.830  1.00  0.00           H
ATOM   1017 3HD1 LEU    59     168.400 119.910  85.520  1.00  0.00           H
ATOM   1018  CD2 LEU    59     167.750 118.130  87.570  1.00  0.00           C
ATOM   1019 1HD2 LEU    59     167.330 117.770  88.510  1.00  0.00           H
ATOM   1020 2HD2 LEU    59     166.910 118.440  86.960  1.00  0.00           H
ATOM   1021 3HD2 LEU    59     168.270 117.280  87.120  1.00  0.00           H
ATOM   1022  C   LEU    59     170.460 118.090  90.970  1.00  0.00           C
ATOM   1023  O   LEU    59     170.080 117.000  91.390  1.00  0.00           O
ATOM   1024  N   GLN    60     171.610 118.620  91.410  1.00  0.00           N
ATOM   1025  H   GLN    60     171.820 119.550  91.100  1.00  0.00           H
ATOM   1026  CA  GLN    60     172.670 118.030  92.240  1.00  0.00           C
ATOM   1027  HA  GLN    60     173.060 117.100  91.830  1.00  0.00           H
ATOM   1028  CB  GLN    60     173.840 118.970  92.400  1.00  0.00           C
ATOM   1029  HB1 GLN    60     174.410 118.920  91.470  1.00  0.00           H
ATOM   1030  HB2 GLN    60     173.480 119.980  92.570  1.00  0.00           H
ATOM   1031  CG  GLN    60     174.880 118.630  93.580  1.00  0.00           C
ATOM   1032  HG1 GLN    60     175.310 119.530  94.020  1.00  0.00           H
ATOM   1033  HG2 GLN    60     174.430 118.240  94.490  1.00  0.00           H
ATOM   1034  CD  GLN    60     176.030 117.770  93.130  1.00  0.00           C
ATOM   1035  OE1 GLN    60     176.150 117.380  91.990  1.00  0.00           O
ATOM   1036  NE2 GLN    60     176.790 117.290  94.100  1.00  0.00           N
ATOM   1037 1HE2 GLN    60     176.490 117.360  95.060  1.00  0.00           H
ATOM   1038 2HE2 GLN    60     177.530 116.630  93.890  1.00  0.00           H
ATOM   1039  C   GLN    60     172.070 117.760  93.640  1.00  0.00           C
ATOM   1040  O   GLN    60     172.140 116.630  94.110  1.00  0.00           O
ATOM   1041  N   GLU    61     171.280 118.670  94.220  1.00  0.00           N
ATOM   1042  H   GLU    61     171.060 119.530  93.750  1.00  0.00           H
ATOM   1043  CA  GLU    61     170.420 118.480  95.410  1.00  0.00           C
ATOM   1044  HA  GLU    61     170.980 117.930  96.170  1.00  0.00           H
ATOM   1045  CB  GLU    61     170.050 119.960  95.900  1.00  0.00           C
ATOM   1046  HB1 GLU    61     170.980 120.530  95.810  1.00  0.00           H
ATOM   1047  HB2 GLU    61     169.400 120.340  95.120  1.00  0.00           H
ATOM   1048  CG  GLU    61     169.480 120.080  97.340  1.00  0.00           C
ATOM   1049  HG1 GLU    61     169.350 121.130  97.620  1.00  0.00           H
ATOM   1050  HG2 GLU    61     168.500 119.620  97.470  1.00  0.00           H
ATOM   1051  CD  GLU    61     170.580 119.800  98.360  1.00  0.00           C
ATOM   1052  OE1 GLU    61     170.480 118.820  99.170  1.00  0.00           O
ATOM   1053  OE2 GLU    61     171.520 120.600  98.510  1.00  0.00           O
ATOM   1054  C   GLU    61     169.130 117.630  95.240  1.00  0.00           C
ATOM   1055  O   GLU    61     168.350 117.530  96.200  1.00  0.00           O
ATOM   1056  N   ALA    62     168.980 117.000  94.090  1.00  0.00           N
ATOM   1057  H   ALA    62     169.530 117.240  93.280  1.00  0.00           H
ATOM   1058  CA  ALA    62     168.030 115.870  93.990  1.00  0.00           C
ATOM   1059  HA  ALA    62     167.160 116.160  94.580  1.00  0.00           H
ATOM   1060  CB  ALA    62     167.510 115.940  92.520  1.00  0.00           C
ATOM   1061  HB1 ALA    62     167.230 116.970  92.280  1.00  0.00           H
ATOM   1062  HB2 ALA    62     168.220 115.530  91.810  1.00  0.00           H
ATOM   1063  HB3 ALA    62     166.610 115.380  92.250  1.00  0.00           H
ATOM   1064  C   ALA    62     168.700 114.530  94.320  1.00  0.00           C
ATOM   1065  O   ALA    62     168.100 113.490  94.020  1.00  0.00           O
ATOM   1066  N   LYS    63     169.900 114.400  94.860  1.00  0.00           N
ATOM   1067  H   LYS    63     170.460 115.240  94.920  1.00  0.00           H
ATOM   1068  CA  LYS    63     170.380 113.310  95.680  1.00  0.00           C
ATOM   1069  HA  LYS    63     170.760 112.570  94.970  1.00  0.00           H
ATOM   1070  CB  LYS    63     171.630 113.780  96.480  1.00  0.00           C
ATOM   1071  HB1 LYS    63     172.000 112.850  96.910  1.00  0.00           H
ATOM   1072  HB2 LYS    63     172.410 114.060  95.770  1.00  0.00           H
ATOM   1073  CG  LYS    63     171.380 114.900  97.510  1.00  0.00           C
ATOM   1074  HG1 LYS    63     170.890 115.740  97.010  1.00  0.00           H
ATOM   1075  HG2 LYS    63     170.650 114.690  98.300  1.00  0.00           H
ATOM   1076  CD  LYS    63     172.660 115.400  98.130  1.00  0.00           C
ATOM   1077  HD1 LYS    63     173.140 114.540  98.610  1.00  0.00           H
ATOM   1078  HD2 LYS    63     173.320 115.870  97.400  1.00  0.00           H
ATOM   1079  CE  LYS    63     172.430 116.400  99.260  1.00  0.00           C
ATOM   1080  HE1 LYS    63     172.390 117.430  98.900  1.00  0.00           H
ATOM   1081  HE2 LYS    63     171.640 116.030  99.910  1.00  0.00           H
ATOM   1082  NZ  LYS    63     173.650 116.330 100.130  1.00  0.00           N
ATOM   1083  HZ1 LYS    63     173.660 115.370 100.430  1.00  0.00           H
ATOM   1084  HZ2 LYS    63     174.470 116.500  99.570  1.00  0.00           H
ATOM   1085  HZ3 LYS    63     173.550 116.980 100.900  1.00  0.00           H
ATOM   1086  C   LYS    63     169.340 112.580  96.540  1.00  0.00           C
ATOM   1087  O   LYS    63     168.720 113.140  97.450  1.00  0.00           O
ATOM   1088  N   HIS    64     169.180 111.230  96.220  1.00  0.00           N
ATOM   1089  H   HIS    64     169.680 110.860  95.430  1.00  0.00           H
ATOM   1090  CA  HIS    64     168.360 110.220  96.920  1.00  0.00           C
ATOM   1091  HA  HIS    64     168.640 109.290  96.440  1.00  0.00           H
ATOM   1092  CB  HIS    64     168.770 110.090  98.460  1.00  0.00           C
ATOM   1093  HB1 HIS    64     168.360 110.860  99.110  1.00  0.00           H
ATOM   1094  HB2 HIS    64     168.370 109.150  98.850  1.00  0.00           H
ATOM   1095  CG  HIS    64     170.250 109.880  98.540  1.00  0.00           C
ATOM   1096  ND1 HIS    64     170.910 108.670  98.460  1.00  0.00           N
ATOM   1097  CD2 HIS    64     171.170 110.870  98.910  1.00  0.00           C
ATOM   1098  HD2 HIS    64     171.040 111.910  99.150  1.00  0.00           H
ATOM   1099  CE1 HIS    64     172.190 108.970  98.690  1.00  0.00           C
ATOM   1100  HE1 HIS    64     172.970 108.230  98.680  1.00  0.00           H
ATOM   1101  NE2 HIS    64     172.430 110.240  98.900  1.00  0.00           N
ATOM   1102  HE2 HIS    64     173.280 110.720  99.190  1.00  0.00           H
ATOM   1103  C   HIS    64     166.910 110.270  96.620  1.00  0.00           C
ATOM   1104  O   HIS    64     166.140 109.430  97.130  1.00  0.00           O
ATOM   1105  N   SER    65     166.430 111.260  95.870  1.00  0.00           N
ATOM   1106  H   SER    65     167.150 111.910  95.590  1.00  0.00           H
ATOM   1107  CA  SER    65     165.120 111.460  95.350  1.00  0.00           C
ATOM   1108  HA  SER    65     164.510 110.760  95.920  1.00  0.00           H
ATOM   1109  CB  SER    65     164.670 112.890  95.650  1.00  0.00           C
ATOM   1110  HB1 SER    65     163.660 113.000  95.270  1.00  0.00           H
ATOM   1111  HB2 SER    65     164.580 113.080  96.720  1.00  0.00           H
ATOM   1112  OG  SER    65     165.630 113.840  95.260  1.00  0.00           O
ATOM   1113  HG  SER    65     166.050 113.660  94.430  1.00  0.00           H
ATOM   1114  C   SER    65     165.110 111.130  93.800  1.00  0.00           C
ATOM   1115  O   SER    65     166.020 111.530  93.070  1.00  0.00           O
ATOM   1116  N   GLU    66     164.100 110.420  93.330  1.00  0.00           N
ATOM   1117  H   GLU    66     163.260 110.300  93.880  1.00  0.00           H
ATOM   1118  CA  GLU    66     163.940 110.050  91.890  1.00  0.00           C
ATOM   1119  HA  GLU    66     164.960 109.740  91.660  1.00  0.00           H
ATOM   1120  CB  GLU    66     162.910 108.880  91.670  1.00  0.00           C
ATOM   1121  HB1 GLU    66     162.870 108.420  92.660  1.00  0.00           H
ATOM   1122  HB2 GLU    66     161.880 109.190  91.470  1.00  0.00           H
ATOM   1123  CG  GLU    66     163.400 107.830  90.640  1.00  0.00           C
ATOM   1124  HG1 GLU    66     162.620 107.080  90.460  1.00  0.00           H
ATOM   1125  HG2 GLU    66     163.740 108.280  89.720  1.00  0.00           H
ATOM   1126  CD  GLU    66     164.380 106.840  91.220  1.00  0.00           C
ATOM   1127  OE1 GLU    66     164.000 106.190  92.240  1.00  0.00           O
ATOM   1128  OE2 GLU    66     165.540 106.710  90.730  1.00  0.00           O
ATOM   1129  C   GLU    66     163.470 111.240  91.140  1.00  0.00           C
ATOM   1130  O   GLU    66     162.450 111.850  91.420  1.00  0.00           O
ATOM   1131  N   LEU    67     164.160 111.600  90.070  1.00  0.00           N
ATOM   1132  H   LEU    67     165.010 111.090  89.870  1.00  0.00           H
ATOM   1133  CA  LEU    67     163.840 112.740  89.210  1.00  0.00           C
ATOM   1134  HA  LEU    67     163.620 113.610  89.830  1.00  0.00           H
ATOM   1135  CB  LEU    67     164.990 113.010  88.180  1.00  0.00           C
ATOM   1136  HB1 LEU    67     165.330 112.070  87.750  1.00  0.00           H
ATOM   1137  HB2 LEU    67     164.570 113.560  87.340  1.00  0.00           H
ATOM   1138  CG  LEU    67     166.200 113.720  88.800  1.00  0.00           C
ATOM   1139  HG  LEU    67     166.500 113.230  89.720  1.00  0.00           H
ATOM   1140  CD1 LEU    67     167.340 113.530  87.850  1.00  0.00           C
ATOM   1141 1HD1 LEU    67     167.270 114.130  86.940  1.00  0.00           H
ATOM   1142 2HD1 LEU    67     168.280 113.840  88.310  1.00  0.00           H
ATOM   1143 3HD1 LEU    67     167.540 112.490  87.560  1.00  0.00           H
ATOM   1144  CD2 LEU    67     165.850 115.150  89.140  1.00  0.00           C
ATOM   1145 1HD2 LEU    67     165.620 115.720  88.240  1.00  0.00           H
ATOM   1146 2HD2 LEU    67     165.160 115.310  89.980  1.00  0.00           H
ATOM   1147 3HD2 LEU    67     166.740 115.690  89.490  1.00  0.00           H
ATOM   1148  C   LEU    67     162.520 112.450  88.310  1.00  0.00           C
ATOM   1149  O   LEU    67     162.580 111.390  87.620  1.00  0.00           O
ATOM   1150  N   TYR    68     161.540 113.340  88.250  1.00  0.00           N
ATOM   1151  H   TYR    68     161.710 114.240  88.690  1.00  0.00           H
ATOM   1152  CA  TYR    68     160.290 113.230  87.380  1.00  0.00           C
ATOM   1153  HA  TYR    68     160.250 112.260  86.880  1.00  0.00           H
ATOM   1154  CB  TYR    68     159.000 113.500  88.250  1.00  0.00           C
ATOM   1155  HB1 TYR    68     159.100 114.290  88.990  1.00  0.00           H
ATOM   1156  HB2 TYR    68     158.110 113.760  87.670  1.00  0.00           H
ATOM   1157  CG  TYR    68     158.620 112.270  89.060  1.00  0.00           C
ATOM   1158  CD1 TYR    68     157.470 111.560  88.580  1.00  0.00           C
ATOM   1159  HD1 TYR    68     156.910 111.970  87.760  1.00  0.00           H
ATOM   1160  CD2 TYR    68     159.370 111.840  90.170  1.00  0.00           C
ATOM   1161  HD2 TYR    68     160.360 112.240  90.310  1.00  0.00           H
ATOM   1162  CE1 TYR    68     157.110 110.360  89.200  1.00  0.00           C
ATOM   1163  HE1 TYR    68     156.140 109.910  89.050  1.00  0.00           H
ATOM   1164  CE2 TYR    68     159.000 110.590  90.720  1.00  0.00           C
ATOM   1165  HE2 TYR    68     159.660 110.060  91.390  1.00  0.00           H
ATOM   1166  CZ  TYR    68     157.870 109.880  90.310  1.00  0.00           C
ATOM   1167  OH  TYR    68     157.540 108.780  90.990  1.00  0.00           O
ATOM   1168  HH  TYR    68     156.630 108.580  90.830  1.00  0.00           H
ATOM   1169  C   TYR    68     160.480 114.300  86.370  1.00  0.00           C
ATOM   1170  O   TYR    68     160.940 115.410  86.690  1.00  0.00           O
ATOM   1171  N   MET    69     159.970 114.110  85.200  1.00  0.00           N
ATOM   1172  H   MET    69     159.400 113.280  85.110  1.00  0.00           H
ATOM   1173  CA  MET    69     160.140 114.930  83.990  1.00  0.00           C
ATOM   1174  HA  MET    69     160.180 115.990  84.280  1.00  0.00           H
ATOM   1175  CB  MET    69     161.510 114.720  83.420  1.00  0.00           C
ATOM   1176  HB1 MET    69     162.200 114.350  84.170  1.00  0.00           H
ATOM   1177  HB2 MET    69     161.400 113.890  82.720  1.00  0.00           H
ATOM   1178  CG  MET    69     162.210 116.000  82.880  1.00  0.00           C
ATOM   1179  HG1 MET    69     161.520 116.470  82.170  1.00  0.00           H
ATOM   1180  HG2 MET    69     162.390 116.700  83.690  1.00  0.00           H
ATOM   1181  SD  MET    69     163.780 115.670  82.000  1.00  0.00           S
ATOM   1182  CE  MET    69     164.130 117.330  81.430  1.00  0.00           C
ATOM   1183  HE1 MET    69     165.160 117.360  81.080  1.00  0.00           H
ATOM   1184  HE2 MET    69     163.430 117.780  80.730  1.00  0.00           H
ATOM   1185  HE3 MET    69     164.130 117.950  82.330  1.00  0.00           H
ATOM   1186  C   MET    69     158.990 114.990  83.040  1.00  0.00           C
ATOM   1187  O   MET    69     158.540 113.890  82.660  1.00  0.00           O
ATOM   1188  N   GLN    70     158.390 116.160  82.730  1.00  0.00           N
ATOM   1189  H   GLN    70     158.830 116.960  83.170  1.00  0.00           H
ATOM   1190  CA  GLN    70     157.370 116.370  81.660  1.00  0.00           C
ATOM   1191  HA  GLN    70     156.980 115.460  81.210  1.00  0.00           H
ATOM   1192  CB  GLN    70     156.230 117.320  82.160  1.00  0.00           C
ATOM   1193  HB1 GLN    70     156.670 118.280  82.430  1.00  0.00           H
ATOM   1194  HB2 GLN    70     155.730 117.720  81.270  1.00  0.00           H
ATOM   1195  CG  GLN    70     155.210 116.770  83.180  1.00  0.00           C
ATOM   1196  HG1 GLN    70     155.700 116.120  83.900  1.00  0.00           H
ATOM   1197  HG2 GLN    70     154.750 117.550  83.790  1.00  0.00           H
ATOM   1198  CD  GLN    70     154.070 115.990  82.420  1.00  0.00           C
ATOM   1199  OE1 GLN    70     153.230 116.680  81.850  1.00  0.00           O
ATOM   1200  NE2 GLN    70     154.020 114.700  82.650  1.00  0.00           N
ATOM   1201 1HE2 GLN    70     154.730 114.240  83.200  1.00  0.00           H
ATOM   1202 2HE2 GLN    70     153.150 114.230  82.410  1.00  0.00           H
ATOM   1203  C   GLN    70     158.210 117.080  80.600  1.00  0.00           C
ATOM   1204  O   GLN    70     158.740 118.230  80.740  1.00  0.00           O
ATOM   1205  N   VAL    71     158.290 116.350  79.480  1.00  0.00           N
ATOM   1206  H   VAL    71     157.960 115.400  79.430  1.00  0.00           H
ATOM   1207  CA  VAL    71     158.990 116.840  78.320  1.00  0.00           C
ATOM   1208  HA  VAL    71     159.240 117.900  78.420  1.00  0.00           H
ATOM   1209  CB  VAL    71     160.360 116.050  78.090  1.00  0.00           C
ATOM   1210  HB  VAL    71     160.320 114.970  78.010  1.00  0.00           H
ATOM   1211  CG1 VAL    71     161.050 116.480  76.740  1.00  0.00           C
ATOM   1212 1HG1 VAL    71     161.250 117.540  76.600  1.00  0.00           H
ATOM   1213 2HG1 VAL    71     162.050 116.050  76.620  1.00  0.00           H
ATOM   1214 3HG1 VAL    71     160.490 116.060  75.910  1.00  0.00           H
ATOM   1215  CG2 VAL    71     161.390 116.390  79.180  1.00  0.00           C
ATOM   1216 1HG2 VAL    71     162.340 115.910  78.940  1.00  0.00           H
ATOM   1217 2HG2 VAL    71     161.490 117.470  79.180  1.00  0.00           H
ATOM   1218 3HG2 VAL    71     161.090 116.090  80.180  1.00  0.00           H
ATOM   1219  C   VAL    71     158.040 116.790  77.160  1.00  0.00           C
ATOM   1220  O   VAL    71     157.190 115.910  76.980  1.00  0.00           O
ATOM   1221  N   ASP    72     157.990 117.920  76.380  1.00  0.00           N
ATOM   1222  H   ASP    72     158.610 118.700  76.520  1.00  0.00           H
ATOM   1223  CA  ASP    72     156.880 118.150  75.340  1.00  0.00           C
ATOM   1224  HA  ASP    72     155.950 117.670  75.640  1.00  0.00           H
ATOM   1225  CB  ASP    72     156.720 119.630  75.120  1.00  0.00           C
ATOM   1226  HB1 ASP    72     156.640 120.120  76.090  1.00  0.00           H
ATOM   1227  HB2 ASP    72     157.590 120.020  74.590  1.00  0.00           H
ATOM   1228  CG  ASP    72     155.480 120.030  74.320  1.00  0.00           C
ATOM   1229  OD1 ASP    72     155.240 121.250  74.280  1.00  0.00           O
ATOM   1230  OD2 ASP    72     154.720 119.170  73.840  1.00  0.00           O
ATOM   1231  C   ASP    72     157.340 117.580  74.000  1.00  0.00           C
ATOM   1232  O   ASP    72     158.470 117.840  73.550  1.00  0.00           O
ATOM   1233  N   LEU    73     156.390 116.950  73.250  1.00  0.00           N
ATOM   1234  H   LEU    73     155.470 116.910  73.650  1.00  0.00           H
ATOM   1235  CA  LEU    73     156.510 116.590  71.810  1.00  0.00           C
ATOM   1236  HA  LEU    73     157.420 116.090  71.480  1.00  0.00           H
ATOM   1237  CB  LEU    73     155.430 115.570  71.410  1.00  0.00           C
ATOM   1238  HB1 LEU    73     154.530 116.140  71.640  1.00  0.00           H
ATOM   1239  HB2 LEU    73     155.360 115.350  70.340  1.00  0.00           H
ATOM   1240  CG  LEU    73     155.490 114.110  72.050  1.00  0.00           C
ATOM   1241  HG  LEU    73     155.500 114.160  73.140  1.00  0.00           H
ATOM   1242  CD1 LEU    73     154.160 113.390  71.560  1.00  0.00           C
ATOM   1243 1HD1 LEU    73     153.960 112.380  71.920  1.00  0.00           H
ATOM   1244 2HD1 LEU    73     153.310 114.010  71.840  1.00  0.00           H
ATOM   1245 3HD1 LEU    73     154.210 113.360  70.470  1.00  0.00           H
ATOM   1246  CD2 LEU    73     156.770 113.340  71.730  1.00  0.00           C
ATOM   1247 1HD2 LEU    73     156.620 112.290  71.500  1.00  0.00           H
ATOM   1248 2HD2 LEU    73     157.340 113.900  70.980  1.00  0.00           H
ATOM   1249 3HD2 LEU    73     157.530 113.420  72.500  1.00  0.00           H
ATOM   1250  C   LEU    73     156.450 117.830  70.820  1.00  0.00           C
ATOM   1251  O   LEU    73     156.830 117.660  69.630  1.00  0.00           O
ATOM   1252  N   GLY    74     156.040 119.000  71.310  1.00  0.00           N
ATOM   1253  H   GLY    74     155.620 118.970  72.230  1.00  0.00           H
ATOM   1254  CA  GLY    74     156.330 120.240  70.730  1.00  0.00           C
ATOM   1255  HA1 GLY    74     157.210 120.700  71.180  1.00  0.00           H
ATOM   1256  HA2 GLY    74     156.560 120.110  69.670  1.00  0.00           H
ATOM   1257  C   GLY    74     155.140 121.190  70.690  1.00  0.00           C
ATOM   1258  O   GLY    74     155.270 122.210  70.020  1.00  0.00           O
ATOM   1259  N   CYS    75     153.970 120.900  71.300  1.00  0.00           N
ATOM   1260  H   CYS    75     154.010 120.250  72.070  1.00  0.00           H
ATOM   1261  CA  CYS    75     152.700 121.730  71.350  1.00  0.00           C
ATOM   1262  HA  CYS    75     153.130 122.720  71.500  1.00  0.00           H
ATOM   1263  CB  CYS    75     151.970 121.750  69.930  1.00  0.00           C
ATOM   1264  HB1 CYS    75     152.670 121.640  69.110  1.00  0.00           H
ATOM   1265  HB2 CYS    75     151.280 120.920  69.780  1.00  0.00           H
ATOM   1266  SG  CYS    75     151.030 123.250  69.730  1.00  0.00           S
ATOM   1267  HG  CYS    75     150.300 123.080  68.620  1.00  0.00           H
ATOM   1268  C   CYS    75     151.910 121.460  72.630  1.00  0.00           C
ATOM   1269  O   CYS    75     150.650 121.290  72.530  1.00  0.00           O
ATOM   1270  N   ASN    76     152.570 121.370  73.810  1.00  0.00           N
ATOM   1271  H   ASN    76     153.550 121.570  73.710  1.00  0.00           H
ATOM   1272  CA  ASN    76     152.130 121.050  75.160  1.00  0.00           C
ATOM   1273  HA  ASN    76     153.020 121.120  75.780  1.00  0.00           H
ATOM   1274  CB  ASN    76     151.140 122.130  75.670  1.00  0.00           C
ATOM   1275  HB1 ASN    76     150.280 122.080  75.010  1.00  0.00           H
ATOM   1276  HB2 ASN    76     150.770 121.860  76.660  1.00  0.00           H
ATOM   1277  CG  ASN    76     151.710 123.550  75.880  1.00  0.00           C
ATOM   1278  OD1 ASN    76     152.670 123.650  76.630  1.00  0.00           O
ATOM   1279  ND2 ASN    76     151.250 124.540  75.180  1.00  0.00           N
ATOM   1280 1HD2 ASN    76     150.550 124.430  74.470  1.00  0.00           H
ATOM   1281 2HD2 ASN    76     151.660 125.460  75.270  1.00  0.00           H
ATOM   1282  C   ASN    76     151.600 119.660  75.310  1.00  0.00           C
ATOM   1283  O   ASN    76     150.750 119.510  76.140  1.00  0.00           O
ATOM   1284  N   PHE    77     152.150 118.740  74.530  1.00  0.00           N
ATOM   1285  H   PHE    77     153.090 118.980  74.270  1.00  0.00           H
ATOM   1286  CA  PHE    77     151.790 117.370  74.350  1.00  0.00           C
ATOM   1287  HA  PHE    77     150.810 117.240  74.810  1.00  0.00           H
ATOM   1288  CB  PHE    77     151.800 117.050  72.820  1.00  0.00           C
ATOM   1289  HB1 PHE    77     152.570 117.580  72.250  1.00  0.00           H
ATOM   1290  HB2 PHE    77     152.070 115.990  72.780  1.00  0.00           H
ATOM   1291  CG  PHE    77     150.560 117.170  71.990  1.00  0.00           C
ATOM   1292  CD1 PHE    77     150.380 116.310  70.880  1.00  0.00           C
ATOM   1293  HD1 PHE    77     151.140 115.590  70.650  1.00  0.00           H
ATOM   1294  CD2 PHE    77     149.620 118.190  72.270  1.00  0.00           C
ATOM   1295  HD2 PHE    77     149.840 118.850  73.100  1.00  0.00           H
ATOM   1296  CE1 PHE    77     149.200 116.430  70.140  1.00  0.00           C
ATOM   1297  HE1 PHE    77     149.020 115.770  69.310  1.00  0.00           H
ATOM   1298  CE2 PHE    77     148.430 118.300  71.550  1.00  0.00           C
ATOM   1299  HE2 PHE    77     147.640 118.990  71.790  1.00  0.00           H
ATOM   1300  CZ  PHE    77     148.220 117.420  70.440  1.00  0.00           C
ATOM   1301  HZ  PHE    77     147.320 117.420  69.840  1.00  0.00           H
ATOM   1302  C   PHE    77     152.860 116.650  75.080  1.00  0.00           C
ATOM   1303  O   PHE    77     153.800 116.210  74.430  1.00  0.00           O
ATOM   1304  N   PHE    78     152.780 116.590  76.430  1.00  0.00           N
ATOM   1305  H   PHE    78     151.910 116.870  76.850  1.00  0.00           H
ATOM   1306  CA  PHE    78     153.870 116.050  77.240  1.00  0.00           C
ATOM   1307  HA  PHE    78     154.830 116.410  76.880  1.00  0.00           H
ATOM   1308  CB  PHE    78     153.660 116.580  78.700  1.00  0.00           C
ATOM   1309  HB1 PHE    78     152.650 116.440  79.090  1.00  0.00           H
ATOM   1310  HB2 PHE    78     154.310 116.110  79.450  1.00  0.00           H
ATOM   1311  CG  PHE    78     153.900 118.130  78.860  1.00  0.00           C
ATOM   1312  CD1 PHE    78     155.240 118.640  78.810  1.00  0.00           C
ATOM   1313  HD1 PHE    78     156.120 118.020  78.680  1.00  0.00           H
ATOM   1314  CD2 PHE    78     152.860 119.080  78.770  1.00  0.00           C
ATOM   1315  HD2 PHE    78     151.850 118.710  78.700  1.00  0.00           H
ATOM   1316  CE1 PHE    78     155.460 120.030  78.720  1.00  0.00           C
ATOM   1317  HE1 PHE    78     156.440 120.460  78.820  1.00  0.00           H
ATOM   1318  CE2 PHE    78     153.090 120.460  78.600  1.00  0.00           C
ATOM   1319  HE2 PHE    78     152.210 121.080  78.630  1.00  0.00           H
ATOM   1320  CZ  PHE    78     154.370 120.980  78.650  1.00  0.00           C
ATOM   1321  HZ  PHE    78     154.530 122.050  78.590  1.00  0.00           H
ATOM   1322  C   PHE    78     153.810 114.500  77.200  1.00  0.00           C
ATOM   1323  O   PHE    78     152.710 113.950  77.290  1.00  0.00           O
ATOM   1324  N   VAL    79     155.010 113.850  77.260  1.00  0.00           N
ATOM   1325  H   VAL    79     155.830 114.420  77.180  1.00  0.00           H
ATOM   1326  CA  VAL    79     155.240 112.410  77.300  1.00  0.00           C
ATOM   1327  HA  VAL    79     154.290 111.940  77.560  1.00  0.00           H
ATOM   1328  CB  VAL    79     155.790 111.810  75.960  1.00  0.00           C
ATOM   1329  HB  VAL    79     155.850 110.740  76.190  1.00  0.00           H
ATOM   1330  CG1 VAL    79     154.610 111.790  75.000  1.00  0.00           C
ATOM   1331 1HG1 VAL    79     154.280 112.760  74.620  1.00  0.00           H
ATOM   1332 2HG1 VAL    79     154.920 111.170  74.160  1.00  0.00           H
ATOM   1333 3HG1 VAL    79     153.680 111.390  75.410  1.00  0.00           H
ATOM   1334  CG2 VAL    79     157.120 112.310  75.360  1.00  0.00           C
ATOM   1335 1HG2 VAL    79     157.900 112.050  76.070  1.00  0.00           H
ATOM   1336 2HG2 VAL    79     157.340 111.860  74.390  1.00  0.00           H
ATOM   1337 3HG2 VAL    79     156.960 113.360  75.150  1.00  0.00           H
ATOM   1338  C   VAL    79     156.120 112.200  78.530  1.00  0.00           C
ATOM   1339  O   VAL    79     157.100 112.960  78.780  1.00  0.00           O
ATOM   1340  N   ASP    80     155.750 111.210  79.390  1.00  0.00           N
ATOM   1341  H   ASP    80     155.080 110.560  79.010  1.00  0.00           H
ATOM   1342  CA  ASP    80     156.360 110.950  80.690  1.00  0.00           C
ATOM   1343  HA  ASP    80     156.370 111.890  81.230  1.00  0.00           H
ATOM   1344  CB  ASP    80     155.500 109.950  81.440  1.00  0.00           C
ATOM   1345  HB1 ASP    80     154.580 110.410  81.800  1.00  0.00           H
ATOM   1346  HB2 ASP    80     155.300 108.980  80.970  1.00  0.00           H
ATOM   1347  CG  ASP    80     156.120 109.690  82.830  1.00  0.00           C
ATOM   1348  OD1 ASP    80     156.130 108.470  83.170  1.00  0.00           O
ATOM   1349  OD2 ASP    80     156.460 110.650  83.550  1.00  0.00           O
ATOM   1350  C   ASP    80     157.790 110.460  80.430  1.00  0.00           C
ATOM   1351  O   ASP    80     157.990 109.380  79.790  1.00  0.00           O
ATOM   1352  N   THR    81     158.770 111.230  80.980  1.00  0.00           N
ATOM   1353  H   THR    81     158.580 111.960  81.650  1.00  0.00           H
ATOM   1354  CA  THR    81     160.170 111.050  80.670  1.00  0.00           C
ATOM   1355  HA  THR    81     160.450 110.200  80.040  1.00  0.00           H
ATOM   1356  CB  THR    81     160.700 112.400  80.060  1.00  0.00           C
ATOM   1357  HB  THR    81     160.680 113.180  80.820  1.00  0.00           H
ATOM   1358  OG1 THR    81     159.960 112.730  78.860  1.00  0.00           O
ATOM   1359  HG1 THR    81     159.050 112.740  79.110  1.00  0.00           H
ATOM   1360  CG2 THR    81     162.130 112.220  79.560  1.00  0.00           C
ATOM   1361 1HG2 THR    81     162.730 112.220  80.470  1.00  0.00           H
ATOM   1362 2HG2 THR    81     162.290 111.240  79.110  1.00  0.00           H
ATOM   1363 3HG2 THR    81     162.490 112.960  78.850  1.00  0.00           H
ATOM   1364  C   THR    81     160.810 110.750  82.040  1.00  0.00           C
ATOM   1365  O   THR    81     160.440 111.270  83.120  1.00  0.00           O
ATOM   1366  N   VAL    82     161.810 109.850  82.050  1.00  0.00           N
ATOM   1367  H   VAL    82     162.190 109.520  81.170  1.00  0.00           H
ATOM   1368  CA  VAL    82     162.700 109.600  83.120  1.00  0.00           C
ATOM   1369  HA  VAL    82     162.450 110.340  83.890  1.00  0.00           H
ATOM   1370  CB  VAL    82     162.360 108.200  83.750  1.00  0.00           C
ATOM   1371  HB  VAL    82     163.090 107.930  84.510  1.00  0.00           H
ATOM   1372  CG1 VAL    82     161.080 108.200  84.580  1.00  0.00           C
ATOM   1373 1HG1 VAL    82     160.860 107.230  85.030  1.00  0.00           H
ATOM   1374 2HG1 VAL    82     161.120 109.000  85.310  1.00  0.00           H
ATOM   1375 3HG1 VAL    82     160.220 108.350  83.930  1.00  0.00           H
ATOM   1376  CG2 VAL    82     162.390 107.140  82.690  1.00  0.00           C
ATOM   1377 1HG2 VAL    82     162.160 106.150  83.090  1.00  0.00           H
ATOM   1378 2HG2 VAL    82     161.680 107.310  81.880  1.00  0.00           H
ATOM   1379 3HG2 VAL    82     163.350 107.070  82.180  1.00  0.00           H
ATOM   1380  C   VAL    82     164.160 109.730  82.680  1.00  0.00           C
ATOM   1381  O   VAL    82     164.440 109.650  81.460  1.00  0.00           O
ATOM   1382  N   VAL    83     165.070 110.040  83.650  1.00  0.00           N
ATOM   1383  H   VAL    83     164.730 110.030  84.600  1.00  0.00           H
ATOM   1384  CA  VAL    83     166.520 110.240  83.540  1.00  0.00           C
ATOM   1385  HA  VAL    83     166.920 110.360  82.530  1.00  0.00           H
ATOM   1386  CB  VAL    83     166.890 111.600  84.290  1.00  0.00           C
ATOM   1387  HB  VAL    83     166.710 111.470  85.360  1.00  0.00           H
ATOM   1388  CG1 VAL    83     168.420 111.930  84.170  1.00  0.00           C
ATOM   1389 1HG1 VAL    83     169.120 111.280  84.690  1.00  0.00           H
ATOM   1390 2HG1 VAL    83     168.650 111.980  83.100  1.00  0.00           H
ATOM   1391 3HG1 VAL    83     168.590 112.970  84.440  1.00  0.00           H
ATOM   1392  CG2 VAL    83     166.020 112.780  83.880  1.00  0.00           C
ATOM   1393 1HG2 VAL    83     166.180 113.130  82.860  1.00  0.00           H
ATOM   1394 2HG2 VAL    83     164.970 112.520  84.000  1.00  0.00           H
ATOM   1395 3HG2 VAL    83     165.990 113.550  84.650  1.00  0.00           H
ATOM   1396  C   VAL    83     167.320 109.060  84.170  1.00  0.00           C
ATOM   1397  O   VAL    83     167.620 109.030  85.370  1.00  0.00           O
ATOM   1398  N   PRO    84     167.680 107.990  83.380  1.00  0.00           N
ATOM   1399  CA  PRO    84     168.130 106.720  83.930  1.00  0.00           C
ATOM   1400  HA  PRO    84     167.410 106.470  84.710  1.00  0.00           H
ATOM   1401  CB  PRO    84     168.020 105.720  82.770  1.00  0.00           C
ATOM   1402  HB1 PRO    84     168.780 104.940  82.730  1.00  0.00           H
ATOM   1403  HB2 PRO    84     167.090 105.190  82.970  1.00  0.00           H
ATOM   1404  CG  PRO    84     167.840 106.530  81.470  1.00  0.00           C
ATOM   1405  HG1 PRO    84     168.700 106.540  80.800  1.00  0.00           H
ATOM   1406  HG2 PRO    84     167.050 106.120  80.850  1.00  0.00           H
ATOM   1407  CD  PRO    84     167.350 107.890  81.920  1.00  0.00           C
ATOM   1408  HD1 PRO    84     167.940 108.690  81.460  1.00  0.00           H
ATOM   1409  HD2 PRO    84     166.270 108.080  81.960  1.00  0.00           H
ATOM   1410  C   PRO    84     169.570 106.700  84.500  1.00  0.00           C
ATOM   1411  O   PRO    84     170.030 105.690  85.100  1.00  0.00           O
ATOM   1412  N   ASP    85     170.310 107.780  84.480  1.00  0.00           N
ATOM   1413  H   ASP    85     169.930 108.540  83.920  1.00  0.00           H
ATOM   1414  CA  ASP    85     171.670 107.920  85.060  1.00  0.00           C
ATOM   1415  HA  ASP    85     171.580 107.610  86.100  1.00  0.00           H
ATOM   1416  CB  ASP    85     172.750 107.170  84.270  1.00  0.00           C
ATOM   1417  HB1 ASP    85     172.420 106.130  84.300  1.00  0.00           H
ATOM   1418  HB2 ASP    85     172.630 107.560  83.260  1.00  0.00           H
ATOM   1419  CG  ASP    85     174.180 107.360  84.750  1.00  0.00           C
ATOM   1420  OD1 ASP    85     174.770 106.580  85.490  1.00  0.00           O
ATOM   1421  OD2 ASP    85     174.770 108.230  84.130  1.00  0.00           O
ATOM   1422  C   ASP    85     171.960 109.410  85.200  1.00  0.00           C
ATOM   1423  O   ASP    85     171.670 110.210  84.320  1.00  0.00           O
ATOM   1424  N   THR    86     172.530 109.760  86.330  1.00  0.00           N
ATOM   1425  H   THR    86     172.640 109.140  87.120  1.00  0.00           H
ATOM   1426  CA  THR    86     172.760 111.120  86.740  1.00  0.00           C
ATOM   1427  HA  THR    86     172.170 111.810  86.140  1.00  0.00           H
ATOM   1428  CB  THR    86     172.200 111.330  88.100  1.00  0.00           C
ATOM   1429  HB  THR    86     172.340 112.390  88.310  1.00  0.00           H
ATOM   1430  OG1 THR    86     172.880 110.670  89.220  1.00  0.00           O
ATOM   1431  HG1 THR    86     172.920 109.750  89.000  1.00  0.00           H
ATOM   1432  CG2 THR    86     170.710 110.960  88.160  1.00  0.00           C
ATOM   1433 1HG2 THR    86     170.530 111.040  89.240  1.00  0.00           H
ATOM   1434 2HG2 THR    86     170.020 111.610  87.630  1.00  0.00           H
ATOM   1435 3HG2 THR    86     170.410 109.970  87.800  1.00  0.00           H
ATOM   1436  C   THR    86     174.240 111.400  86.600  1.00  0.00           C
ATOM   1437  O   THR    86     174.870 112.000  87.480  1.00  0.00           O
ATOM   1438  N   SER    87     174.840 110.810  85.550  1.00  0.00           N
ATOM   1439  H   SER    87     174.240 110.120  85.140  1.00  0.00           H
ATOM   1440  CA  SER    87     176.220 111.020  85.090  1.00  0.00           C
ATOM   1441  HA  SER    87     176.600 111.980  85.470  1.00  0.00           H
ATOM   1442  CB  SER    87     177.200 110.030  85.790  1.00  0.00           C
ATOM   1443  HB1 SER    87     178.220 110.430  85.760  1.00  0.00           H
ATOM   1444  HB2 SER    87     176.880 109.790  86.800  1.00  0.00           H
ATOM   1445  OG  SER    87     177.220 108.800  85.120  1.00  0.00           O
ATOM   1446  HG  SER    87     176.320 108.510  85.000  1.00  0.00           H
ATOM   1447  C   SER    87     176.320 111.030  83.530  1.00  0.00           C
ATOM   1448  O   SER    87     177.280 111.530  83.010  1.00  0.00           O
ATOM   1449  N   ARG    88     175.330 110.540  82.820  1.00  0.00           N
ATOM   1450  H   ARG    88     174.660 110.060  83.410  1.00  0.00           H
ATOM   1451  CA  ARG    88     175.010 110.620  81.340  1.00  0.00           C
ATOM   1452  HA  ARG    88     175.960 110.610  80.800  1.00  0.00           H
ATOM   1453  CB  ARG    88     174.230 109.400  80.960  1.00  0.00           C
ATOM   1454  HB1 ARG    88     174.560 108.590  81.600  1.00  0.00           H
ATOM   1455  HB2 ARG    88     173.160 109.610  80.970  1.00  0.00           H
ATOM   1456  CG  ARG    88     174.470 109.130  79.440  1.00  0.00           C
ATOM   1457  HG1 ARG    88     173.870 109.790  78.820  1.00  0.00           H
ATOM   1458  HG2 ARG    88     175.510 109.350  79.180  1.00  0.00           H
ATOM   1459  CD  ARG    88     174.180 107.710  79.000  1.00  0.00           C
ATOM   1460  HD1 ARG    88     173.210 107.320  79.310  1.00  0.00           H
ATOM   1461  HD2 ARG    88     174.230 107.680  77.910  1.00  0.00           H
ATOM   1462  NE  ARG    88     175.300 106.780  79.350  1.00  0.00           N
ATOM   1463  HE  ARG    88     176.140 107.170  79.750  1.00  0.00           H
ATOM   1464  CZ  ARG    88     175.220 105.420  79.280  1.00  0.00           C
ATOM   1465  NH1 ARG    88     174.090 104.810  78.980  1.00  0.00           N
ATOM   1466 1HH1 ARG    88     173.180 105.170  78.720  1.00  0.00           H
ATOM   1467 2HH1 ARG    88     174.130 103.810  78.970  1.00  0.00           H
ATOM   1468  NH2 ARG    88     176.400 104.760  79.430  1.00  0.00           N
ATOM   1469 1HH2 ARG    88     177.270 105.280  79.470  1.00  0.00           H
ATOM   1470 2HH2 ARG    88     176.440 103.830  79.040  1.00  0.00           H
ATOM   1471  C   ARG    88     174.340 111.950  81.070  1.00  0.00           C
ATOM   1472  O   ARG    88     173.300 111.960  80.370  1.00  0.00           O
ATOM   1473  N   ILE    89     174.940 113.070  81.520  1.00  0.00           N
ATOM   1474  H   ILE    89     175.780 112.950  82.080  1.00  0.00           H
ATOM   1475  CA  ILE    89     174.760 114.410  81.100  1.00  0.00           C
ATOM   1476  HA  ILE    89     173.830 114.500  80.550  1.00  0.00           H
ATOM   1477  CB  ILE    89     174.770 115.300  82.370  1.00  0.00           C
ATOM   1478  HB  ILE    89     175.640 115.100  82.990  1.00  0.00           H
ATOM   1479  CG1 ILE    89     173.430 114.920  83.170  1.00  0.00           C
ATOM   1480 1HG1 ILE    89     172.620 115.630  82.970  1.00  0.00           H
ATOM   1481 2HG1 ILE    89     172.910 114.060  82.740  1.00  0.00           H
ATOM   1482  CG2 ILE    89     174.620 116.870  82.020  1.00  0.00           C
ATOM   1483 1HG2 ILE    89     174.710 117.410  82.970  1.00  0.00           H
ATOM   1484 2HG2 ILE    89     175.440 117.250  81.400  1.00  0.00           H
ATOM   1485 3HG2 ILE    89     173.700 117.060  81.480  1.00  0.00           H
ATOM   1486  CD  ILE    89     173.530 114.590  84.650  1.00  0.00           C
ATOM   1487  HD1 ILE    89     172.570 114.300  85.060  1.00  0.00           H
ATOM   1488  HD2 ILE    89     174.190 113.730  84.780  1.00  0.00           H
ATOM   1489  HD3 ILE    89     174.000 115.380  85.240  1.00  0.00           H
ATOM   1490  C   ILE    89     175.930 114.730  80.270  1.00  0.00           C
ATOM   1491  O   ILE    89     177.080 114.430  80.630  1.00  0.00           O
ATOM   1492  N   TYR    90     175.670 115.330  79.080  1.00  0.00           N
ATOM   1493  H   TYR    90     174.740 115.710  79.030  1.00  0.00           H
ATOM   1494  CA  TYR    90     176.680 115.660  78.110  1.00  0.00           C
ATOM   1495  HA  TYR    90     177.630 115.180  78.340  1.00  0.00           H
ATOM   1496  CB  TYR    90     176.320 115.050  76.760  1.00  0.00           C
ATOM   1497  HB1 TYR    90     175.410 115.520  76.390  1.00  0.00           H
ATOM   1498  HB2 TYR    90     177.070 115.140  75.980  1.00  0.00           H
ATOM   1499  CG  TYR    90     176.140 113.560  76.620  1.00  0.00           C
ATOM   1500  CD1 TYR    90     177.270 112.700  76.650  1.00  0.00           C
ATOM   1501  HD1 TYR    90     178.250 113.140  76.770  1.00  0.00           H
ATOM   1502  CD2 TYR    90     174.840 113.040  76.620  1.00  0.00           C
ATOM   1503  HD2 TYR    90     174.020 113.730  76.530  1.00  0.00           H
ATOM   1504  CE1 TYR    90     177.070 111.310  76.650  1.00  0.00           C
ATOM   1505  HE1 TYR    90     177.950 110.680  76.560  1.00  0.00           H
ATOM   1506  CE2 TYR    90     174.670 111.630  76.480  1.00  0.00           C
ATOM   1507  HE2 TYR    90     173.640 111.340  76.360  1.00  0.00           H
ATOM   1508  CZ  TYR    90     175.750 110.790  76.410  1.00  0.00           C
ATOM   1509  OH  TYR    90     175.740 109.510  76.140  1.00  0.00           O
ATOM   1510  HH  TYR    90     174.860 109.210  75.970  1.00  0.00           H
ATOM   1511  C   TYR    90     176.860 117.140  78.000  1.00  0.00           C
ATOM   1512  O   TYR    90     175.910 117.890  78.200  1.00  0.00           O
ATOM   1513  N   VAL    91     178.000 117.610  77.530  1.00  0.00           N
ATOM   1514  H   VAL    91     178.720 116.930  77.330  1.00  0.00           H
ATOM   1515  CA  VAL    91     178.350 118.970  77.090  1.00  0.00           C
ATOM   1516  HA  VAL    91     177.330 119.250  76.840  1.00  0.00           H
ATOM   1517  CB  VAL    91     178.950 119.810  78.230  1.00  0.00           C
ATOM   1518  HB  VAL    91     178.390 119.560  79.140  1.00  0.00           H
ATOM   1519  CG1 VAL    91     180.460 119.590  78.480  1.00  0.00           C
ATOM   1520 1HG1 VAL    91     181.150 120.190  77.880  1.00  0.00           H
ATOM   1521 2HG1 VAL    91     180.780 119.740  79.510  1.00  0.00           H
ATOM   1522 3HG1 VAL    91     180.670 118.530  78.390  1.00  0.00           H
ATOM   1523  CG2 VAL    91     178.650 121.320  78.000  1.00  0.00           C
ATOM   1524 1HG2 VAL    91     177.600 121.600  77.990  1.00  0.00           H
ATOM   1525 2HG2 VAL    91     179.010 121.850  78.890  1.00  0.00           H
ATOM   1526 3HG2 VAL    91     179.260 121.660  77.160  1.00  0.00           H
ATOM   1527  C   VAL    91     179.080 118.840  75.800  1.00  0.00           C
ATOM   1528  O   VAL    91     179.980 118.000  75.650  1.00  0.00           O
ATOM   1529  N   ALA    92     178.650 119.630  74.800  1.00  0.00           N
ATOM   1530  H   ALA    92     177.960 120.340  74.960  1.00  0.00           H
ATOM   1531  CA  ALA    92     179.330 119.730  73.490  1.00  0.00           C
ATOM   1532  HA  ALA    92     179.540 118.690  73.260  1.00  0.00           H
ATOM   1533  CB  ALA    92     178.320 120.400  72.510  1.00  0.00           C
ATOM   1534  HB1 ALA    92     177.310 120.000  72.580  1.00  0.00           H
ATOM   1535  HB2 ALA    92     178.200 121.470  72.730  1.00  0.00           H
ATOM   1536  HB3 ALA    92     178.570 120.270  71.460  1.00  0.00           H
ATOM   1537  C   ALA    92     180.570 120.590  73.630  1.00  0.00           C
ATOM   1538  O   ALA    92     180.470 121.690  74.190  1.00  0.00           O
ATOM   1539  N   LEU    93     181.660 120.000  73.140  1.00  0.00           N
ATOM   1540  H   LEU    93     181.630 119.040  72.840  1.00  0.00           H
ATOM   1541  CA  LEU    93     183.010 120.650  73.180  1.00  0.00           C
ATOM   1542  HA  LEU    93     183.010 121.510  73.850  1.00  0.00           H
ATOM   1543  CB  LEU    93     184.000 119.560  73.680  1.00  0.00           C
ATOM   1544  HB1 LEU    93     183.840 118.700  73.030  1.00  0.00           H
ATOM   1545  HB2 LEU    93     185.000 119.980  73.570  1.00  0.00           H
ATOM   1546  CG  LEU    93     183.780 118.960  75.090  1.00  0.00           C
ATOM   1547  HG  LEU    93     182.750 118.630  75.080  1.00  0.00           H
ATOM   1548  CD1 LEU    93     184.750 117.800  75.240  1.00  0.00           C
ATOM   1549 1HD1 LEU    93     185.050 117.660  76.270  1.00  0.00           H
ATOM   1550 2HD1 LEU    93     184.330 116.840  74.930  1.00  0.00           H
ATOM   1551 3HD1 LEU    93     185.630 117.830  74.600  1.00  0.00           H
ATOM   1552  CD2 LEU    93     184.070 119.960  76.210  1.00  0.00           C
ATOM   1553 1HD2 LEU    93     183.700 119.600  77.170  1.00  0.00           H
ATOM   1554 2HD2 LEU    93     185.140 120.170  76.230  1.00  0.00           H
ATOM   1555 3HD2 LEU    93     183.780 120.990  76.030  1.00  0.00           H
ATOM   1556  C   LEU    93     183.560 121.070  71.730  1.00  0.00           C
ATOM   1557  O   LEU    93     184.570 121.790  71.590  1.00  0.00           O
ATOM   1558  N   GLY    94     182.770 120.820  70.710  1.00  0.00           N
ATOM   1559  H   GLY    94     182.010 120.160  70.770  1.00  0.00           H
ATOM   1560  CA  GLY    94     183.130 121.380  69.440  1.00  0.00           C
ATOM   1561  HA1 GLY    94     182.180 121.740  69.040  1.00  0.00           H
ATOM   1562  HA2 GLY    94     183.790 122.250  69.470  1.00  0.00           H
ATOM   1563  C   GLY    94     183.670 120.250  68.450  1.00  0.00           C
ATOM   1564  O   GLY    94     184.240 119.210  68.850  1.00  0.00           O
ATOM   1565  N   TYR    95     183.330 120.350  67.160  1.00  0.00           N
ATOM   1566  H   TYR    95     182.690 121.110  66.990  1.00  0.00           H
ATOM   1567  CA  TYR    95     183.790 119.400  66.130  1.00  0.00           C
ATOM   1568  HA  TYR    95     183.330 119.890  65.270  1.00  0.00           H
ATOM   1569  CB  TYR    95     185.360 119.290  65.930  1.00  0.00           C
ATOM   1570  HB1 TYR    95     185.650 118.730  66.820  1.00  0.00           H
ATOM   1571  HB2 TYR    95     185.590 118.750  65.010  1.00  0.00           H
ATOM   1572  CG  TYR    95     186.130 120.650  65.990  1.00  0.00           C
ATOM   1573  CD1 TYR    95     187.010 120.900  67.030  1.00  0.00           C
ATOM   1574  HD1 TYR    95     187.170 120.160  67.800  1.00  0.00           H
ATOM   1575  CD2 TYR    95     185.940 121.630  64.980  1.00  0.00           C
ATOM   1576  HD2 TYR    95     185.260 121.400  64.170  1.00  0.00           H
ATOM   1577  CE1 TYR    95     187.760 122.060  67.030  1.00  0.00           C
ATOM   1578  HE1 TYR    95     188.530 122.160  67.780  1.00  0.00           H
ATOM   1579  CE2 TYR    95     186.700 122.800  64.950  1.00  0.00           C
ATOM   1580  HE2 TYR    95     186.660 123.470  64.100  1.00  0.00           H
ATOM   1581  CZ  TYR    95     187.690 122.970  65.930  1.00  0.00           C
ATOM   1582  OH  TYR    95     188.390 124.060  65.990  1.00  0.00           O
ATOM   1583  HH  TYR    95     188.740 124.280  66.840  1.00  0.00           H
ATOM   1584  C   TYR    95     182.960 118.040  66.000  1.00  0.00           C
ATOM   1585  O   TYR    95     183.170 117.290  65.040  1.00  0.00           O
ATOM   1586  N   GLY    96     182.030 117.840  66.900  1.00  0.00           N
ATOM   1587  H   GLY    96     181.820 118.610  67.530  1.00  0.00           H
ATOM   1588  CA  GLY    96     181.090 116.760  66.870  1.00  0.00           C
ATOM   1589  HA1 GLY    96     180.080 117.160  67.000  1.00  0.00           H
ATOM   1590  HA2 GLY    96     181.020 116.210  65.940  1.00  0.00           H
ATOM   1591  C   GLY    96     181.350 115.850  68.070  1.00  0.00           C
ATOM   1592  O   GLY    96     180.530 115.020  68.420  1.00  0.00           O
ATOM   1593  N   PHE    97     182.510 116.050  68.810  1.00  0.00           N
ATOM   1594  H   PHE    97     183.170 116.720  68.450  1.00  0.00           H
ATOM   1595  CA  PHE    97     182.900 115.250  70.000  1.00  0.00           C
ATOM   1596  HA  PHE    97     182.410 114.270  70.010  1.00  0.00           H
ATOM   1597  CB  PHE    97     184.420 115.200  70.120  1.00  0.00           C
ATOM   1598  HB1 PHE    97     184.910 114.990  69.170  1.00  0.00           H
ATOM   1599  HB2 PHE    97     184.840 116.130  70.500  1.00  0.00           H
ATOM   1600  CG  PHE    97     184.910 114.130  71.090  1.00  0.00           C
ATOM   1601  CD1 PHE    97     185.210 114.540  72.410  1.00  0.00           C
ATOM   1602  HD1 PHE    97     184.970 115.550  72.710  1.00  0.00           H
ATOM   1603  CD2 PHE    97     185.080 112.820  70.820  1.00  0.00           C
ATOM   1604  HD2 PHE    97     184.710 112.490  69.860  1.00  0.00           H
ATOM   1605  CE1 PHE    97     185.580 113.570  73.430  1.00  0.00           C
ATOM   1606  HE1 PHE    97     185.690 113.660  74.500  1.00  0.00           H
ATOM   1607  CE2 PHE    97     185.740 111.910  71.690  1.00  0.00           C
ATOM   1608  HE2 PHE    97     185.900 110.870  71.430  1.00  0.00           H
ATOM   1609  CZ  PHE    97     185.970 112.270  73.030  1.00  0.00           C
ATOM   1610  HZ  PHE    97     186.250 111.500  73.740  1.00  0.00           H
ATOM   1611  C   PHE    97     182.390 115.910  71.290  1.00  0.00           C
ATOM   1612  O   PHE    97     182.420 117.150  71.380  1.00  0.00           O
ATOM   1613  N   PHE    98     181.810 115.100  72.150  1.00  0.00           N
ATOM   1614  H   PHE    98     181.700 114.120  71.940  1.00  0.00           H
ATOM   1615  CA  PHE    98     181.160 115.630  73.350  1.00  0.00           C
ATOM   1616  HA  PHE    98     181.180 116.690  73.600  1.00  0.00           H
ATOM   1617  CB  PHE    98     179.760 115.010  73.370  1.00  0.00           C
ATOM   1618  HB1 PHE    98     179.660 113.930  73.200  1.00  0.00           H
ATOM   1619  HB2 PHE    98     179.360 115.150  74.370  1.00  0.00           H
ATOM   1620  CG  PHE    98     178.750 115.600  72.360  1.00  0.00           C
ATOM   1621  CD1 PHE    98     177.890 116.630  72.710  1.00  0.00           C
ATOM   1622  HD1 PHE    98     177.750 116.860  73.760  1.00  0.00           H
ATOM   1623  CD2 PHE    98     178.940 115.240  71.030  1.00  0.00           C
ATOM   1624  HD2 PHE    98     179.660 114.490  70.720  1.00  0.00           H
ATOM   1625  CE1 PHE    98     177.170 117.340  71.710  1.00  0.00           C
ATOM   1626  HE1 PHE    98     176.470 118.140  71.930  1.00  0.00           H
ATOM   1627  CE2 PHE    98     178.060 115.830  70.020  1.00  0.00           C
ATOM   1628  HE2 PHE    98     178.270 115.530  69.010  1.00  0.00           H
ATOM   1629  CZ  PHE    98     177.190 116.900  70.380  1.00  0.00           C
ATOM   1630  HZ  PHE    98     176.580 117.270  69.570  1.00  0.00           H
ATOM   1631  C   PHE    98     181.920 115.110  74.560  1.00  0.00           C
ATOM   1632  O   PHE    98     182.690 114.220  74.450  1.00  0.00           O
ATOM   1633  N   LEU    99     181.700 115.650  75.820  1.00  0.00           N
ATOM   1634  H   LEU    99     181.090 116.440  75.930  1.00  0.00           H
ATOM   1635  CA  LEU    99     182.100 114.960  77.030  1.00  0.00           C
ATOM   1636  HA  LEU    99     182.750 114.110  76.810  1.00  0.00           H
ATOM   1637  CB  LEU    99     182.860 116.010  77.870  1.00  0.00           C
ATOM   1638  HB1 LEU    99     183.680 116.230  77.190  1.00  0.00           H
ATOM   1639  HB2 LEU    99     182.230 116.890  77.930  1.00  0.00           H
ATOM   1640  CG  LEU    99     183.530 115.710  79.220  1.00  0.00           C
ATOM   1641  HG  LEU    99     182.760 115.450  79.940  1.00  0.00           H
ATOM   1642  CD1 LEU    99     184.520 114.460  79.280  1.00  0.00           C
ATOM   1643 1HD1 LEU    99     184.070 113.480  79.150  1.00  0.00           H
ATOM   1644 2HD1 LEU    99     185.310 114.490  78.530  1.00  0.00           H
ATOM   1645 3HD1 LEU    99     184.980 114.320  80.260  1.00  0.00           H
ATOM   1646  CD2 LEU    99     184.280 116.980  79.670  1.00  0.00           C
ATOM   1647 1HD2 LEU    99     184.920 116.690  80.500  1.00  0.00           H
ATOM   1648 2HD2 LEU    99     184.970 117.470  78.980  1.00  0.00           H
ATOM   1649 3HD2 LEU    99     183.530 117.700  79.990  1.00  0.00           H
ATOM   1650  C   LEU    99     180.860 114.370  77.710  1.00  0.00           C
ATOM   1651  O   LEU    99     179.770 114.910  77.540  1.00  0.00           O
ATOM   1652  N   GLU   100     181.030 113.280  78.540  1.00  0.00           N
ATOM   1653  H   GLU   100     181.960 112.960  78.750  1.00  0.00           H
ATOM   1654  CA  GLU   100     179.990 112.770  79.430  1.00  0.00           C
ATOM   1655  HA  GLU   100     179.000 113.170  79.190  1.00  0.00           H
ATOM   1656  CB  GLU   100     180.010 111.220  79.410  1.00  0.00           C
ATOM   1657  HB1 GLU   100     180.130 110.830  78.400  1.00  0.00           H
ATOM   1658  HB2 GLU   100     180.760 110.700  80.020  1.00  0.00           H
ATOM   1659  CG  GLU   100     178.650 110.500  79.890  1.00  0.00           C
ATOM   1660  HG1 GLU   100     178.370 110.780  80.910  1.00  0.00           H
ATOM   1661  HG2 GLU   100     177.770 110.780  79.310  1.00  0.00           H
ATOM   1662  CD  GLU   100     178.680 108.980  79.900  1.00  0.00           C
ATOM   1663  OE1 GLU   100     179.730 108.260  79.840  1.00  0.00           O
ATOM   1664  OE2 GLU   100     177.550 108.390  79.990  1.00  0.00           O
ATOM   1665  C   GLU   100     180.560 113.300  80.780  1.00  0.00           C
ATOM   1666  O   GLU   100     181.780 113.060  81.010  1.00  0.00           O
ATOM   1667  N   LEU   101     179.810 114.050  81.580  1.00  0.00           N
ATOM   1668  H   LEU   101     178.850 114.200  81.300  1.00  0.00           H
ATOM   1669  CA  LEU   101     180.120 114.610  82.910  1.00  0.00           C
ATOM   1670  HA  LEU   101     180.850 113.940  83.370  1.00  0.00           H
ATOM   1671  CB  LEU   101     180.880 115.960  82.820  1.00  0.00           C
ATOM   1672  HB1 LEU   101     181.350 116.140  83.790  1.00  0.00           H
ATOM   1673  HB2 LEU   101     181.650 115.940  82.040  1.00  0.00           H
ATOM   1674  CG  LEU   101     179.910 117.200  82.480  1.00  0.00           C
ATOM   1675  HG  LEU   101     179.210 117.420  83.290  1.00  0.00           H
ATOM   1676  CD1 LEU   101     180.820 118.490  82.510  1.00  0.00           C
ATOM   1677 1HD1 LEU   101     181.120 118.820  83.510  1.00  0.00           H
ATOM   1678 2HD1 LEU   101     181.700 118.320  81.880  1.00  0.00           H
ATOM   1679 3HD1 LEU   101     180.300 119.360  82.100  1.00  0.00           H
ATOM   1680  CD2 LEU   101     179.110 117.100  81.170  1.00  0.00           C
ATOM   1681 1HD2 LEU   101     179.760 116.870  80.320  1.00  0.00           H
ATOM   1682 2HD2 LEU   101     178.280 116.390  81.200  1.00  0.00           H
ATOM   1683 3HD2 LEU   101     178.550 118.000  80.920  1.00  0.00           H
ATOM   1684  C   LEU   101     179.010 114.540  83.950  1.00  0.00           C
ATOM   1685  O   LEU   101     177.830 114.630  83.600  1.00  0.00           O
ATOM   1686  N   THR   102     179.370 114.570  85.270  1.00  0.00           N
ATOM   1687  H   THR   102     180.370 114.500  85.430  1.00  0.00           H
ATOM   1688  CA  THR   102     178.480 114.650  86.460  1.00  0.00           C
ATOM   1689  HA  THR   102     177.500 114.200  86.270  1.00  0.00           H
ATOM   1690  CB  THR   102     179.350 114.080  87.550  1.00  0.00           C
ATOM   1691  HB  THR   102     178.850 114.250  88.500  1.00  0.00           H
ATOM   1692  OG1 THR   102     180.580 114.650  87.880  1.00  0.00           O
ATOM   1693  HG1 THR   102     181.170 114.680  87.140  1.00  0.00           H
ATOM   1694  CG2 THR   102     179.680 112.600  87.500  1.00  0.00           C
ATOM   1695 1HG2 THR   102     178.830 111.920  87.570  1.00  0.00           H
ATOM   1696 2HG2 THR   102     180.350 112.280  86.700  1.00  0.00           H
ATOM   1697 3HG2 THR   102     180.220 112.380  88.420  1.00  0.00           H
ATOM   1698  C   THR   102     178.190 116.150  86.750  1.00  0.00           C
ATOM   1699  O   THR   102     178.890 117.030  86.310  1.00  0.00           O
ATOM   1700  N   LEU   103     177.120 116.410  87.470  1.00  0.00           N
ATOM   1701  H   LEU   103     176.620 115.640  87.880  1.00  0.00           H
ATOM   1702  CA  LEU   103     176.620 117.750  87.890  1.00  0.00           C
ATOM   1703  HA  LEU   103     176.450 118.230  86.920  1.00  0.00           H
ATOM   1704  CB  LEU   103     175.230 117.640  88.600  1.00  0.00           C
ATOM   1705  HB1 LEU   103     175.470 116.860  89.330  1.00  0.00           H
ATOM   1706  HB2 LEU   103     175.020 118.570  89.120  1.00  0.00           H
ATOM   1707  CG  LEU   103     174.070 117.110  87.800  1.00  0.00           C
ATOM   1708  HG  LEU   103     174.510 116.330  87.180  1.00  0.00           H
ATOM   1709  CD1 LEU   103     173.010 116.490  88.690  1.00  0.00           C
ATOM   1710 1HD1 LEU   103     172.600 117.170  89.440  1.00  0.00           H
ATOM   1711 2HD1 LEU   103     172.170 116.080  88.120  1.00  0.00           H
ATOM   1712 3HD1 LEU   103     173.480 115.620  89.130  1.00  0.00           H
ATOM   1713  CD2 LEU   103     173.640 118.230  86.850  1.00  0.00           C
ATOM   1714 1HD2 LEU   103     174.390 118.460  86.100  1.00  0.00           H
ATOM   1715 2HD2 LEU   103     172.790 117.840  86.290  1.00  0.00           H
ATOM   1716 3HD2 LEU   103     173.440 119.180  87.350  1.00  0.00           H
ATOM   1717  C   LEU   103     177.580 118.500  88.750  1.00  0.00           C
ATOM   1718  O   LEU   103     177.620 119.710  88.710  1.00  0.00           O
ATOM   1719  N   ALA   104     178.430 117.780  89.490  1.00  0.00           N
ATOM   1720  H   ALA   104     178.180 116.810  89.440  1.00  0.00           H
ATOM   1721  CA  ALA   104     179.600 118.320  90.250  1.00  0.00           C
ATOM   1722  HA  ALA   104     179.220 119.120  90.880  1.00  0.00           H
ATOM   1723  CB  ALA   104     180.250 117.230  91.160  1.00  0.00           C
ATOM   1724  HB1 ALA   104     180.360 116.290  90.620  1.00  0.00           H
ATOM   1725  HB2 ALA   104     181.260 117.520  91.480  1.00  0.00           H
ATOM   1726  HB3 ALA   104     179.630 117.080  92.040  1.00  0.00           H
ATOM   1727  C   ALA   104     180.730 118.850  89.290  1.00  0.00           C
ATOM   1728  O   ALA   104     181.260 119.970  89.500  1.00  0.00           O
ATOM   1729  N   GLU   105     181.000 118.110  88.190  1.00  0.00           N
ATOM   1730  H   GLU   105     180.500 117.230  88.200  1.00  0.00           H
ATOM   1731  CA  GLU   105     181.880 118.560  87.170  1.00  0.00           C
ATOM   1732  HA  GLU   105     182.830 118.910  87.590  1.00  0.00           H
ATOM   1733  CB  GLU   105     182.300 117.440  86.210  1.00  0.00           C
ATOM   1734  HB1 GLU   105     182.560 116.570  86.810  1.00  0.00           H
ATOM   1735  HB2 GLU   105     181.350 117.130  85.770  1.00  0.00           H
ATOM   1736  CG  GLU   105     183.450 117.650  85.210  1.00  0.00           C
ATOM   1737  HG1 GLU   105     183.690 116.740  84.660  1.00  0.00           H
ATOM   1738  HG2 GLU   105     183.210 118.360  84.420  1.00  0.00           H
ATOM   1739  CD  GLU   105     184.760 118.070  85.930  1.00  0.00           C
ATOM   1740  OE1 GLU   105     185.160 117.480  86.950  1.00  0.00           O
ATOM   1741  OE2 GLU   105     185.470 118.920  85.330  1.00  0.00           O
ATOM   1742  C   GLU   105     181.380 119.860  86.380  1.00  0.00           C
ATOM   1743  O   GLU   105     182.000 120.840  86.180  1.00  0.00           O
ATOM   1744  N   ALA   106     180.090 119.690  85.950  1.00  0.00           N
ATOM   1745  H   ALA   106     179.630 118.810  86.100  1.00  0.00           H
ATOM   1746  CA  ALA   106     179.280 120.730  85.370  1.00  0.00           C
ATOM   1747  HA  ALA   106     179.690 120.790  84.360  1.00  0.00           H
ATOM   1748  CB  ALA   106     177.840 120.290  85.160  1.00  0.00           C
ATOM   1749  HB1 ALA   106     177.930 119.400  84.540  1.00  0.00           H
ATOM   1750  HB2 ALA   106     177.420 119.930  86.100  1.00  0.00           H
ATOM   1751  HB3 ALA   106     177.250 121.060  84.660  1.00  0.00           H
ATOM   1752  C   ALA   106     179.290 122.130  85.950  1.00  0.00           C
ATOM   1753  O   ALA   106     179.550 123.170  85.300  1.00  0.00           O
ATOM   1754  N   LEU   107     179.130 122.150  87.300  1.00  0.00           N
ATOM   1755  H   LEU   107     178.790 121.330  87.780  1.00  0.00           H
ATOM   1756  CA  LEU   107     179.280 123.370  88.130  1.00  0.00           C
ATOM   1757  HA  LEU   107     178.500 124.040  87.800  1.00  0.00           H
ATOM   1758  CB  LEU   107     178.980 123.180  89.620  1.00  0.00           C
ATOM   1759  HB1 LEU   107     179.540 122.300  89.920  1.00  0.00           H
ATOM   1760  HB2 LEU   107     179.280 124.060  90.190  1.00  0.00           H
ATOM   1761  CG  LEU   107     177.480 122.760  89.790  1.00  0.00           C
ATOM   1762  HG  LEU   107     177.080 122.030  89.090  1.00  0.00           H
ATOM   1763  CD1 LEU   107     177.290 122.080  91.180  1.00  0.00           C
ATOM   1764 1HD1 LEU   107     177.730 122.800  91.870  1.00  0.00           H
ATOM   1765 2HD1 LEU   107     176.220 121.950  91.370  1.00  0.00           H
ATOM   1766 3HD1 LEU   107     177.780 121.130  91.410  1.00  0.00           H
ATOM   1767  CD2 LEU   107     176.610 124.080  89.580  1.00  0.00           C
ATOM   1768 1HD2 LEU   107     176.600 124.470  88.570  1.00  0.00           H
ATOM   1769 2HD2 LEU   107     175.550 124.040  89.830  1.00  0.00           H
ATOM   1770 3HD2 LEU   107     176.980 124.940  90.150  1.00  0.00           H
ATOM   1771  C   LEU   107     180.700 124.010  87.980  1.00  0.00           C
ATOM   1772  O   LEU   107     180.810 125.220  87.910  1.00  0.00           O
ATOM   1773  N   LYS   108     181.780 123.140  87.930  1.00  0.00           N
ATOM   1774  H   LYS   108     181.690 122.140  88.000  1.00  0.00           H
ATOM   1775  CA  LYS   108     183.140 123.650  87.640  1.00  0.00           C
ATOM   1776  HA  LYS   108     183.410 124.490  88.290  1.00  0.00           H
ATOM   1777  CB  LYS   108     184.210 122.660  88.100  1.00  0.00           C
ATOM   1778  HB1 LYS   108     184.220 121.910  87.310  1.00  0.00           H
ATOM   1779  HB2 LYS   108     185.190 123.120  88.090  1.00  0.00           H
ATOM   1780  CG  LYS   108     184.040 122.130  89.560  1.00  0.00           C
ATOM   1781  HG1 LYS   108     184.330 122.770  90.390  1.00  0.00           H
ATOM   1782  HG2 LYS   108     183.020 121.880  89.850  1.00  0.00           H
ATOM   1783  CD  LYS   108     184.680 120.760  89.810  1.00  0.00           C
ATOM   1784  HD1 LYS   108     184.430 120.090  88.980  1.00  0.00           H
ATOM   1785  HD2 LYS   108     185.750 120.890  89.640  1.00  0.00           H
ATOM   1786  CE  LYS   108     184.330 120.050  91.060  1.00  0.00           C
ATOM   1787  HE1 LYS   108     184.840 120.430  91.950  1.00  0.00           H
ATOM   1788  HE2 LYS   108     183.240 120.030  91.090  1.00  0.00           H
ATOM   1789  NZ  LYS   108     184.800 118.650  91.230  1.00  0.00           N
ATOM   1790  HZ1 LYS   108     184.460 118.300  92.110  1.00  0.00           H
ATOM   1791  HZ2 LYS   108     184.530 118.020  90.490  1.00  0.00           H
ATOM   1792  HZ3 LYS   108     185.810 118.570  91.170  1.00  0.00           H
ATOM   1793  C   LYS   108     183.350 124.020  86.170  1.00  0.00           C
ATOM   1794  O   LYS   108     183.930 125.060  85.870  1.00  0.00           O
ATOM   1795  N   PHE   109     182.840 123.230  85.240  1.00  0.00           N
ATOM   1796  H   PHE   109     182.460 122.390  85.650  1.00  0.00           H
ATOM   1797  CA  PHE   109     182.930 123.500  83.790  1.00  0.00           C
ATOM   1798  HA  PHE   109     183.970 123.390  83.480  1.00  0.00           H
ATOM   1799  CB  PHE   109     182.210 122.340  83.030  1.00  0.00           C
ATOM   1800  HB1 PHE   109     182.440 121.330  83.370  1.00  0.00           H
ATOM   1801  HB2 PHE   109     181.130 122.290  83.100  1.00  0.00           H
ATOM   1802  CG  PHE   109     182.530 122.370  81.510  1.00  0.00           C
ATOM   1803  CD1 PHE   109     181.690 123.150  80.730  1.00  0.00           C
ATOM   1804  HD1 PHE   109     180.760 123.550  81.120  1.00  0.00           H
ATOM   1805  CD2 PHE   109     183.660 121.670  80.930  1.00  0.00           C
ATOM   1806  HD2 PHE   109     184.230 121.130  81.660  1.00  0.00           H
ATOM   1807  CE1 PHE   109     181.960 123.280  79.390  1.00  0.00           C
ATOM   1808  HE1 PHE   109     181.200 123.800  78.820  1.00  0.00           H
ATOM   1809  CE2 PHE   109     183.900 121.850  79.590  1.00  0.00           C
ATOM   1810  HE2 PHE   109     184.720 121.320  79.120  1.00  0.00           H
ATOM   1811  CZ  PHE   109     183.050 122.600  78.760  1.00  0.00           C
ATOM   1812  HZ  PHE   109     183.200 122.660  77.690  1.00  0.00           H
ATOM   1813  C   PHE   109     182.350 124.930  83.390  1.00  0.00           C
ATOM   1814  O   PHE   109     183.080 125.680  82.760  1.00  0.00           O
ATOM   1815  N   ILE   110     181.170 125.370  83.950  1.00  0.00           N
ATOM   1816  H   ILE   110     180.650 124.620  84.390  1.00  0.00           H
ATOM   1817  CA  ILE   110     180.610 126.710  83.860  1.00  0.00           C
ATOM   1818  HA  ILE   110     180.630 127.120  82.850  1.00  0.00           H
ATOM   1819  CB  ILE   110     179.070 126.690  84.330  1.00  0.00           C
ATOM   1820  HB  ILE   110     179.110 126.190  85.300  1.00  0.00           H
ATOM   1821  CG1 ILE   110     178.170 125.840  83.500  1.00  0.00           C
ATOM   1822 1HG1 ILE   110     178.060 126.260  82.500  1.00  0.00           H
ATOM   1823 2HG1 ILE   110     178.520 124.830  83.300  1.00  0.00           H
ATOM   1824  CG2 ILE   110     178.540 128.150  84.340  1.00  0.00           C
ATOM   1825 1HG2 ILE   110     178.900 128.820  83.560  1.00  0.00           H
ATOM   1826 2HG2 ILE   110     177.450 128.150  84.380  1.00  0.00           H
ATOM   1827 3HG2 ILE   110     178.860 128.670  85.240  1.00  0.00           H
ATOM   1828  CD  ILE   110     176.740 125.630  83.990  1.00  0.00           C
ATOM   1829  HD1 ILE   110     176.110 126.510  84.150  1.00  0.00           H
ATOM   1830  HD2 ILE   110     176.280 124.880  83.350  1.00  0.00           H
ATOM   1831  HD3 ILE   110     176.910 125.250  85.000  1.00  0.00           H
ATOM   1832  C   ILE   110     181.410 127.700  84.610  1.00  0.00           C
ATOM   1833  O   ILE   110     181.760 128.750  84.070  1.00  0.00           O
ATOM   1834  N   ASP   111     182.000 127.320  85.780  1.00  0.00           N
ATOM   1835  H   ASP   111     181.780 126.380  86.110  1.00  0.00           H
ATOM   1836  CA  ASP   111     182.920 128.170  86.570  1.00  0.00           C
ATOM   1837  HA  ASP   111     182.440 129.130  86.780  1.00  0.00           H
ATOM   1838  CB  ASP   111     183.310 127.590  87.960  1.00  0.00           C
ATOM   1839  HB1 ASP   111     182.440 127.200  88.480  1.00  0.00           H
ATOM   1840  HB2 ASP   111     183.800 126.630  87.810  1.00  0.00           H
ATOM   1841  CG  ASP   111     184.080 128.520  88.790  1.00  0.00           C
ATOM   1842  OD1 ASP   111     185.270 128.480  88.760  1.00  0.00           O
ATOM   1843  OD2 ASP   111     183.500 129.340  89.590  1.00  0.00           O
ATOM   1844  C   ASP   111     184.120 128.740  85.740  1.00  0.00           C
ATOM   1845  O   ASP   111     184.620 129.830  85.860  1.00  0.00           O
ATOM   1846  N   ARG   112     184.580 127.770  84.960  1.00  0.00           N
ATOM   1847  H   ARG   112     184.030 126.930  85.080  1.00  0.00           H
ATOM   1848  CA  ARG   112     185.840 127.900  84.140  1.00  0.00           C
ATOM   1849  HA  ARG   112     186.620 128.340  84.740  1.00  0.00           H
ATOM   1850  CB  ARG   112     186.330 126.500  83.670  1.00  0.00           C
ATOM   1851  HB1 ARG   112     185.560 125.980  83.120  1.00  0.00           H
ATOM   1852  HB2 ARG   112     187.130 126.600  82.940  1.00  0.00           H
ATOM   1853  CG  ARG   112     186.990 125.610  84.700  1.00  0.00           C
ATOM   1854  HG1 ARG   112     187.930 126.090  84.950  1.00  0.00           H
ATOM   1855  HG2 ARG   112     186.460 125.770  85.640  1.00  0.00           H
ATOM   1856  CD  ARG   112     187.020 124.040  84.400  1.00  0.00           C
ATOM   1857  HD1 ARG   112     186.030 123.680  84.140  1.00  0.00           H
ATOM   1858  HD2 ARG   112     187.630 123.810  83.530  1.00  0.00           H
ATOM   1859  NE  ARG   112     187.440 123.320  85.620  1.00  0.00           N
ATOM   1860  HE  ARG   112     187.950 123.750  86.370  1.00  0.00           H
ATOM   1861  CZ  ARG   112     187.180 122.050  85.960  1.00  0.00           C
ATOM   1862  NH1 ARG   112     186.670 121.200  85.010  1.00  0.00           N
ATOM   1863 1HH1 ARG   112     186.710 121.460  84.030  1.00  0.00           H
ATOM   1864 2HH1 ARG   112     186.220 120.330  85.230  1.00  0.00           H
ATOM   1865  NH2 ARG   112     187.510 121.590  87.160  1.00  0.00           N
ATOM   1866 1HH2 ARG   112     187.800 122.220  87.890  1.00  0.00           H
ATOM   1867 2HH2 ARG   112     187.300 120.640  87.440  1.00  0.00           H
ATOM   1868  C   ARG   112     185.590 128.740  82.900  1.00  0.00           C
ATOM   1869  O   ARG   112     186.490 129.180  82.230  1.00  0.00           O
ATOM   1870  N   LYS   113     184.330 129.030  82.550  1.00  0.00           N
ATOM   1871  H   LYS   113     183.630 128.670  83.190  1.00  0.00           H
ATOM   1872  CA  LYS   113     183.860 129.910  81.460  1.00  0.00           C
ATOM   1873  HA  LYS   113     184.710 130.030  80.790  1.00  0.00           H
ATOM   1874  CB  LYS   113     182.610 129.300  80.920  1.00  0.00           C
ATOM   1875  HB1 LYS   113     181.920 129.000  81.710  1.00  0.00           H
ATOM   1876  HB2 LYS   113     182.100 130.100  80.380  1.00  0.00           H
ATOM   1877  CG  LYS   113     182.660 128.120  79.960  1.00  0.00           C
ATOM   1878  HG1 LYS   113     183.230 127.390  80.540  1.00  0.00           H
ATOM   1879  HG2 LYS   113     181.720 127.600  79.790  1.00  0.00           H
ATOM   1880  CD  LYS   113     183.360 128.510  78.700  1.00  0.00           C
ATOM   1881  HD1 LYS   113     184.360 128.920  78.810  1.00  0.00           H
ATOM   1882  HD2 LYS   113     183.570 127.530  78.270  1.00  0.00           H
ATOM   1883  CE  LYS   113     182.580 129.370  77.710  1.00  0.00           C
ATOM   1884  HE1 LYS   113     181.830 128.780  77.190  1.00  0.00           H
ATOM   1885  HE2 LYS   113     182.020 130.190  78.150  1.00  0.00           H
ATOM   1886  NZ  LYS   113     183.340 129.930  76.590  1.00  0.00           N
ATOM   1887  HZ1 LYS   113     183.590 129.180  75.960  1.00  0.00           H
ATOM   1888  HZ2 LYS   113     182.660 130.470  76.070  1.00  0.00           H
ATOM   1889  HZ3 LYS   113     184.110 130.470  76.950  1.00  0.00           H
ATOM   1890  C   LYS   113     183.580 131.270  82.130  1.00  0.00           C
ATOM   1891  O   LYS   113     183.970 132.290  81.570  1.00  0.00           O
ATOM   1892  N   SER   114     182.850 131.250  83.220  1.00  0.00           N
ATOM   1893  H   SER   114     182.890 130.350  83.660  1.00  0.00           H
ATOM   1894  CA  SER   114     182.390 132.360  84.050  1.00  0.00           C
ATOM   1895  HA  SER   114     181.880 132.990  83.330  1.00  0.00           H
ATOM   1896  CB  SER   114     181.520 131.730  85.270  1.00  0.00           C
ATOM   1897  HB1 SER   114     182.040 130.950  85.820  1.00  0.00           H
ATOM   1898  HB2 SER   114     181.290 132.540  85.970  1.00  0.00           H
ATOM   1899  OG  SER   114     180.340 131.300  84.570  1.00  0.00           O
ATOM   1900  HG  SER   114     180.640 130.540  84.090  1.00  0.00           H
ATOM   1901  C   SER   114     183.490 133.300  84.560  1.00  0.00           C
ATOM   1902  O   SER   114     183.360 134.480  84.550  1.00  0.00           O
ATOM   1903  N   SER   115     184.660 132.690  85.030  1.00  0.00           N
ATOM   1904  H   SER   115     184.710 131.690  85.150  1.00  0.00           H
ATOM   1905  CA  SER   115     185.820 133.450  85.430  1.00  0.00           C
ATOM   1906  HA  SER   115     185.590 134.250  86.130  1.00  0.00           H
ATOM   1907  CB  SER   115     186.900 132.450  86.090  1.00  0.00           C
ATOM   1908  HB1 SER   115     187.860 132.960  86.150  1.00  0.00           H
ATOM   1909  HB2 SER   115     186.660 132.180  87.120  1.00  0.00           H
ATOM   1910  OG  SER   115     186.930 131.290  85.240  1.00  0.00           O
ATOM   1911  HG  SER   115     186.210 130.740  85.520  1.00  0.00           H
ATOM   1912  C   SER   115     186.430 134.190  84.180  1.00  0.00           C
ATOM   1913  O   SER   115     186.720 135.380  84.190  1.00  0.00           O
ATOM   1914  N   LEU   116     186.600 133.500  83.060  1.00  0.00           N
ATOM   1915  H   LEU   116     186.680 132.490  83.120  1.00  0.00           H
ATOM   1916  CA  LEU   116     187.140 134.100  81.750  1.00  0.00           C
ATOM   1917  HA  LEU   116     188.060 134.660  81.930  1.00  0.00           H
ATOM   1918  CB  LEU   116     187.480 133.030  80.790  1.00  0.00           C
ATOM   1919  HB1 LEU   116     186.630 132.350  80.790  1.00  0.00           H
ATOM   1920  HB2 LEU   116     187.490 133.380  79.760  1.00  0.00           H
ATOM   1921  CG  LEU   116     188.760 132.230  81.220  1.00  0.00           C
ATOM   1922  HG  LEU   116     188.740 131.860  82.250  1.00  0.00           H
ATOM   1923  CD1 LEU   116     188.800 130.870  80.460  1.00  0.00           C
ATOM   1924 1HD1 LEU   116     187.820 130.410  80.600  1.00  0.00           H
ATOM   1925 2HD1 LEU   116     188.960 130.970  79.390  1.00  0.00           H
ATOM   1926 3HD1 LEU   116     189.580 130.250  80.900  1.00  0.00           H
ATOM   1927  CD2 LEU   116     190.100 132.960  81.070  1.00  0.00           C
ATOM   1928 1HD2 LEU   116     190.230 133.790  81.760  1.00  0.00           H
ATOM   1929 2HD2 LEU   116     190.860 132.210  81.270  1.00  0.00           H
ATOM   1930 3HD2 LEU   116     190.270 133.270  80.030  1.00  0.00           H
ATOM   1931  C   LEU   116     186.190 135.100  81.000  1.00  0.00           C
ATOM   1932  O   LEU   116     186.670 136.090  80.480  1.00  0.00           O
ATOM   1933  N   LEU   117     184.890 134.920  81.190  1.00  0.00           N
ATOM   1934  H   LEU   117     184.720 133.980  81.530  1.00  0.00           H
ATOM   1935  CA  LEU   117     183.870 135.800  80.710  1.00  0.00           C
ATOM   1936  HA  LEU   117     184.100 136.250  79.740  1.00  0.00           H
ATOM   1937  CB  LEU   117     182.490 135.090  80.780  1.00  0.00           C
ATOM   1938  HB1 LEU   117     182.430 134.490  81.690  1.00  0.00           H
ATOM   1939  HB2 LEU   117     181.630 135.760  80.760  1.00  0.00           H
ATOM   1940  CG  LEU   117     182.240 134.200  79.560  1.00  0.00           C
ATOM   1941  HG  LEU   117     183.120 133.580  79.390  1.00  0.00           H
ATOM   1942  CD1 LEU   117     181.010 133.310  79.650  1.00  0.00           C
ATOM   1943 1HD1 LEU   117     180.750 132.680  78.800  1.00  0.00           H
ATOM   1944 2HD1 LEU   117     181.210 132.710  80.540  1.00  0.00           H
ATOM   1945 3HD1 LEU   117     180.150 133.930  79.890  1.00  0.00           H
ATOM   1946  CD2 LEU   117     182.120 135.060  78.300  1.00  0.00           C
ATOM   1947 1HD2 LEU   117     181.350 135.820  78.450  1.00  0.00           H
ATOM   1948 2HD2 LEU   117     183.050 135.550  78.010  1.00  0.00           H
ATOM   1949 3HD2 LEU   117     181.970 134.460  77.410  1.00  0.00           H
ATOM   1950  C   LEU   117     183.800 137.060  81.620  1.00  0.00           C
ATOM   1951  O   LEU   117     183.370 138.080  81.160  1.00  0.00           O
ATOM   1952  N   THR   118     184.390 137.000  82.850  1.00  0.00           N
ATOM   1953  H   THR   118     184.700 136.090  83.150  1.00  0.00           H
ATOM   1954  CA  THR   118     184.430 138.100  83.870  1.00  0.00           C
ATOM   1955  HA  THR   118     183.570 138.760  83.770  1.00  0.00           H
ATOM   1956  CB  THR   118     184.410 137.540  85.280  1.00  0.00           C
ATOM   1957  HB  THR   118     185.180 136.760  85.340  1.00  0.00           H
ATOM   1958  OG1 THR   118     183.110 137.020  85.560  1.00  0.00           O
ATOM   1959  HG1 THR   118     183.040 136.220  85.070  1.00  0.00           H
ATOM   1960  CG2 THR   118     184.750 138.540  86.380  1.00  0.00           C
ATOM   1961 1HG2 THR   118     184.060 139.380  86.360  1.00  0.00           H
ATOM   1962 2HG2 THR   118     184.740 137.890  87.260  1.00  0.00           H
ATOM   1963 3HG2 THR   118     185.800 138.820  86.400  1.00  0.00           H
ATOM   1964  C   THR   118     185.690 138.920  83.520  1.00  0.00           C
ATOM   1965  O   THR   118     185.640 140.130  83.690  1.00  0.00           O
ATOM   1966  N   GLU   119     186.770 138.240  83.160  1.00  0.00           N
ATOM   1967  H   GLU   119     186.710 137.240  83.040  1.00  0.00           H
ATOM   1968  CA  GLU   119     188.140 138.830  83.030  1.00  0.00           C
ATOM   1969  HA  GLU   119     188.340 139.470  83.890  1.00  0.00           H
ATOM   1970  CB  GLU   119     189.070 137.630  82.960  1.00  0.00           C
ATOM   1971  HB1 GLU   119     188.870 136.950  83.790  1.00  0.00           H
ATOM   1972  HB2 GLU   119     188.790 137.010  82.110  1.00  0.00           H
ATOM   1973  CG  GLU   119     190.650 137.930  82.940  1.00  0.00           C
ATOM   1974  HG1 GLU   119     191.400 137.150  83.060  1.00  0.00           H
ATOM   1975  HG2 GLU   119     190.800 138.410  81.970  1.00  0.00           H
ATOM   1976  CD  GLU   119     190.950 138.960  84.070  1.00  0.00           C
ATOM   1977  OE1 GLU   119     190.300 138.840  85.110  1.00  0.00           O
ATOM   1978  OE2 GLU   119     191.770 139.900  83.820  1.00  0.00           O
ATOM   1979  C   GLU   119     188.300 139.550  81.680  1.00  0.00           C
ATOM   1980  O   GLU   119     188.820 140.650  81.680  1.00  0.00           O
ATOM   1981  N   LEU   120     187.660 139.060  80.660  1.00  0.00           N
ATOM   1982  H   LEU   120     187.210 138.170  80.800  1.00  0.00           H
ATOM   1983  CA  LEU   120     187.430 139.700  79.370  1.00  0.00           C
ATOM   1984  HA  LEU   120     188.440 140.020  79.110  1.00  0.00           H
ATOM   1985  CB  LEU   120     186.910 138.640  78.390  1.00  0.00           C
ATOM   1986  HB1 LEU   120     187.730 137.960  78.190  1.00  0.00           H
ATOM   1987  HB2 LEU   120     186.110 138.030  78.810  1.00  0.00           H
ATOM   1988  CG  LEU   120     186.260 139.050  77.090  1.00  0.00           C
ATOM   1989  HG  LEU   120     185.520 139.830  77.310  1.00  0.00           H
ATOM   1990  CD1 LEU   120     187.290 139.680  76.080  1.00  0.00           C
ATOM   1991 1HD1 LEU   120     186.820 139.910  75.120  1.00  0.00           H
ATOM   1992 2HD1 LEU   120     187.740 140.610  76.430  1.00  0.00           H
ATOM   1993 3HD1 LEU   120     188.100 139.010  75.790  1.00  0.00           H
ATOM   1994  CD2 LEU   120     185.530 137.820  76.480  1.00  0.00           C
ATOM   1995 1HD2 LEU   120     185.110 138.140  75.530  1.00  0.00           H
ATOM   1996 2HD2 LEU   120     186.230 137.000  76.290  1.00  0.00           H
ATOM   1997 3HD2 LEU   120     184.710 137.490  77.120  1.00  0.00           H
ATOM   1998  C   LEU   120     186.480 140.930  79.430  1.00  0.00           C
ATOM   1999  O   LEU   120     186.670 141.950  78.790  1.00  0.00           O
ATOM   2000  N   SER   121     185.340 140.860  80.220  1.00  0.00           N
ATOM   2001  H   SER   121     185.250 140.020  80.770  1.00  0.00           H
ATOM   2002  CA  SER   121     184.510 142.070  80.450  1.00  0.00           C
ATOM   2003  HA  SER   121     184.200 142.510  79.500  1.00  0.00           H
ATOM   2004  CB  SER   121     183.080 141.780  81.050  1.00  0.00           C
ATOM   2005  HB1 SER   121     182.710 142.720  81.460  1.00  0.00           H
ATOM   2006  HB2 SER   121     182.320 141.510  80.310  1.00  0.00           H
ATOM   2007  OG  SER   121     183.020 140.900  82.140  1.00  0.00           O
ATOM   2008  HG  SER   121     183.030 140.000  81.860  1.00  0.00           H
ATOM   2009  C   SER   121     185.210 143.220  81.290  1.00  0.00           C
ATOM   2010  O   SER   121     184.980 144.360  80.990  1.00  0.00           O
ATOM   2011  N   ASN   122     186.080 142.970  82.310  1.00  0.00           N
ATOM   2012  H   ASN   122     186.350 142.010  82.490  1.00  0.00           H
ATOM   2013  CA  ASN   122     186.870 143.930  83.030  1.00  0.00           C
ATOM   2014  HA  ASN   122     186.190 144.750  83.260  1.00  0.00           H
ATOM   2015  CB  ASN   122     187.550 143.280  84.290  1.00  0.00           C
ATOM   2016  HB1 ASN   122     186.830 142.740  84.900  1.00  0.00           H
ATOM   2017  HB2 ASN   122     188.250 142.500  83.990  1.00  0.00           H
ATOM   2018  CG  ASN   122     188.150 144.320  85.160  1.00  0.00           C
ATOM   2019  OD1 ASN   122     189.020 145.040  84.760  1.00  0.00           O
ATOM   2020  ND2 ASN   122     187.670 144.540  86.400  1.00  0.00           N
ATOM   2021 1HD2 ASN   122     186.830 144.110  86.750  1.00  0.00           H
ATOM   2022 2HD2 ASN   122     188.290 145.120  86.960  1.00  0.00           H
ATOM   2023  C   ASN   122     187.930 144.410  82.030  1.00  0.00           C
ATOM   2024  O   ASN   122     188.180 145.590  81.830  1.00  0.00           O
ATOM   2025  N   SER   123     188.560 143.540  81.180  1.00  0.00           N
ATOM   2026  H   SER   123     188.400 142.560  81.330  1.00  0.00           H
ATOM   2027  CA  SER   123     189.420 143.950  80.060  1.00  0.00           C
ATOM   2028  HA  SER   123     190.260 144.410  80.580  1.00  0.00           H
ATOM   2029  CB  SER   123     190.020 142.680  79.390  1.00  0.00           C
ATOM   2030  HB1 SER   123     190.460 142.070  80.180  1.00  0.00           H
ATOM   2031  HB2 SER   123     189.220 142.150  78.890  1.00  0.00           H
ATOM   2032  OG  SER   123     190.840 143.080  78.270  1.00  0.00           O
ATOM   2033  HG  SER   123     190.310 143.470  77.590  1.00  0.00           H
ATOM   2034  C   SER   123     188.850 145.060  79.170  1.00  0.00           C
ATOM   2035  O   SER   123     189.440 146.080  78.930  1.00  0.00           O
ATOM   2036  N   LEU   124     187.550 144.940  78.790  1.00  0.00           N
ATOM   2037  H   LEU   124     187.080 144.080  79.060  1.00  0.00           H
ATOM   2038  CA  LEU   124     186.780 145.800  77.880  1.00  0.00           C
ATOM   2039  HA  LEU   124     187.440 146.060  77.050  1.00  0.00           H
ATOM   2040  CB  LEU   124     185.650 144.900  77.320  1.00  0.00           C
ATOM   2041  HB1 LEU   124     184.980 144.410  78.030  1.00  0.00           H
ATOM   2042  HB2 LEU   124     184.980 145.660  76.910  1.00  0.00           H
ATOM   2043  CG  LEU   124     186.020 143.840  76.340  1.00  0.00           C
ATOM   2044  HG  LEU   124     186.880 143.290  76.700  1.00  0.00           H
ATOM   2045  CD1 LEU   124     184.910 142.820  76.140  1.00  0.00           C
ATOM   2046 1HD1 LEU   124     185.230 142.030  75.470  1.00  0.00           H
ATOM   2047 2HD1 LEU   124     184.710 142.400  77.130  1.00  0.00           H
ATOM   2048 3HD1 LEU   124     184.050 143.410  75.800  1.00  0.00           H
ATOM   2049  CD2 LEU   124     186.420 144.440  75.000  1.00  0.00           C
ATOM   2050 1HD2 LEU   124     187.330 145.010  75.170  1.00  0.00           H
ATOM   2051 2HD2 LEU   124     186.700 143.700  74.250  1.00  0.00           H
ATOM   2052 3HD2 LEU   124     185.600 145.100  74.740  1.00  0.00           H
ATOM   2053  C   LEU   124     186.310 147.120  78.560  1.00  0.00           C
ATOM   2054  O   LEU   124     186.180 148.140  77.950  1.00  0.00           O
ATOM   2055  N   THR   125     186.090 147.090  79.860  1.00  0.00           N
ATOM   2056  H   THR   125     186.280 146.190  80.260  1.00  0.00           H
ATOM   2057  CA  THR   125     185.930 148.250  80.800  1.00  0.00           C
ATOM   2058  HA  THR   125     185.100 148.770  80.330  1.00  0.00           H
ATOM   2059  CB  THR   125     185.510 147.760  82.210  1.00  0.00           C
ATOM   2060  HB  THR   125     186.370 147.200  82.570  1.00  0.00           H
ATOM   2061  OG1 THR   125     184.420 146.850  82.070  1.00  0.00           O
ATOM   2062  HG1 THR   125     184.860 146.040  81.840  1.00  0.00           H
ATOM   2063  CG2 THR   125     185.110 148.950  83.080  1.00  0.00           C
ATOM   2064 1HG2 THR   125     186.000 149.520  83.360  1.00  0.00           H
ATOM   2065 2HG2 THR   125     184.490 149.700  82.580  1.00  0.00           H
ATOM   2066 3HG2 THR   125     184.600 148.710  84.010  1.00  0.00           H
ATOM   2067  C   THR   125     187.130 149.170  80.810  1.00  0.00           C
ATOM   2068  O   THR   125     187.110 150.360  80.600  1.00  0.00           O
ATOM   2069  N   LYS   126     188.350 148.590  80.970  1.00  0.00           N
ATOM   2070  H   LYS   126     188.350 147.600  81.170  1.00  0.00           H
ATOM   2071  CA  LYS   126     189.660 149.210  80.940  1.00  0.00           C
ATOM   2072  HA  LYS   126     189.610 150.010  81.670  1.00  0.00           H
ATOM   2073  CB  LYS   126     190.680 148.230  81.510  1.00  0.00           C
ATOM   2074  HB1 LYS   126     190.310 147.530  82.250  1.00  0.00           H
ATOM   2075  HB2 LYS   126     191.040 147.590  80.700  1.00  0.00           H
ATOM   2076  CG  LYS   126     191.940 148.920  82.100  1.00  0.00           C
ATOM   2077  HG1 LYS   126     192.240 149.710  81.410  1.00  0.00           H
ATOM   2078  HG2 LYS   126     191.540 149.440  82.970  1.00  0.00           H
ATOM   2079  CD  LYS   126     193.050 147.920  82.450  1.00  0.00           C
ATOM   2080  HD1 LYS   126     192.790 147.240  83.260  1.00  0.00           H
ATOM   2081  HD2 LYS   126     193.130 147.210  81.630  1.00  0.00           H
ATOM   2082  CE  LYS   126     194.360 148.730  82.730  1.00  0.00           C
ATOM   2083  HE1 LYS   126     194.630 149.080  81.730  1.00  0.00           H
ATOM   2084  HE2 LYS   126     194.240 149.530  83.450  1.00  0.00           H
ATOM   2085  NZ  LYS   126     195.500 147.870  83.170  1.00  0.00           N
ATOM   2086  HZ1 LYS   126     196.360 148.390  83.250  1.00  0.00           H
ATOM   2087  HZ2 LYS   126     195.400 147.470  84.090  1.00  0.00           H
ATOM   2088  HZ3 LYS   126     195.770 147.180  82.490  1.00  0.00           H
ATOM   2089  C   LYS   126     189.930 149.880  79.600  1.00  0.00           C
ATOM   2090  O   LYS   126     190.420 151.020  79.500  1.00  0.00           O
ATOM   2091  N   ASP   127     189.480 149.210  78.520  1.00  0.00           N
ATOM   2092  H   ASP   127     189.160 148.270  78.710  1.00  0.00           H
ATOM   2093  CA  ASP   127     189.630 149.630  77.140  1.00  0.00           C
ATOM   2094  HA  ASP   127     190.640 150.000  76.940  1.00  0.00           H
ATOM   2095  CB  ASP   127     189.250 148.480  76.220  1.00  0.00           C
ATOM   2096  HB1 ASP   127     188.800 147.640  76.760  1.00  0.00           H
ATOM   2097  HB2 ASP   127     188.600 148.810  75.410  1.00  0.00           H
ATOM   2098  CG  ASP   127     190.350 148.050  75.220  1.00  0.00           C
ATOM   2099  OD1 ASP   127     190.640 148.870  74.330  1.00  0.00           O
ATOM   2100  OD2 ASP   127     190.990 147.030  75.390  1.00  0.00           O
ATOM   2101  C   ASP   127     188.850 150.910  76.820  1.00  0.00           C
ATOM   2102  O   ASP   127     189.370 151.990  76.620  1.00  0.00           O
ATOM   2103  N   SER   128     187.520 150.790  76.940  1.00  0.00           N
ATOM   2104  H   SER   128     187.210 149.880  77.230  1.00  0.00           H
ATOM   2105  CA  SER   128     186.540 151.830  77.020  1.00  0.00           C
ATOM   2106  HA  SER   128     186.450 152.130  75.980  1.00  0.00           H
ATOM   2107  CB  SER   128     185.180 151.150  77.460  1.00  0.00           C
ATOM   2108  HB1 SER   128     184.410 151.920  77.380  1.00  0.00           H
ATOM   2109  HB2 SER   128     184.840 150.250  76.940  1.00  0.00           H
ATOM   2110  OG  SER   128     185.160 150.980  78.840  1.00  0.00           O
ATOM   2111  HG  SER   128     185.860 150.370  79.020  1.00  0.00           H
ATOM   2112  C   SER   128     186.870 153.100  77.790  1.00  0.00           C
ATOM   2113  O   SER   128     186.800 154.240  77.280  1.00  0.00           O
ATOM   2114  N   MET   129     187.500 152.980  78.930  1.00  0.00           N
ATOM   2115  H   MET   129     187.520 152.060  79.330  1.00  0.00           H
ATOM   2116  CA  MET   129     188.010 154.100  79.780  1.00  0.00           C
ATOM   2117  HA  MET   129     187.190 154.790  79.960  1.00  0.00           H
ATOM   2118  CB  MET   129     188.350 153.600  81.240  1.00  0.00           C
ATOM   2119  HB1 MET   129     188.930 152.680  81.300  1.00  0.00           H
ATOM   2120  HB2 MET   129     188.900 154.380  81.780  1.00  0.00           H
ATOM   2121  CG  MET   129     187.080 153.430  82.110  1.00  0.00           C
ATOM   2122  HG1 MET   129     186.570 154.390  82.180  1.00  0.00           H
ATOM   2123  HG2 MET   129     186.410 152.730  81.610  1.00  0.00           H
ATOM   2124  SD  MET   129     187.390 152.720  83.730  1.00  0.00           S
ATOM   2125  CE  MET   129     185.700 152.800  84.310  1.00  0.00           C
ATOM   2126  HE1 MET   129     185.620 152.250  85.250  1.00  0.00           H
ATOM   2127  HE2 MET   129     185.340 153.800  84.530  1.00  0.00           H
ATOM   2128  HE3 MET   129     185.040 152.280  83.610  1.00  0.00           H
ATOM   2129  C   MET   129     189.250 154.790  79.260  1.00  0.00           C
ATOM   2130  O   MET   129     189.540 155.910  79.660  1.00  0.00           O
ATOM   2131  N   ASN   130     190.090 154.040  78.550  1.00  0.00           N
ATOM   2132  H   ASN   130     189.820 153.070  78.450  1.00  0.00           H
ATOM   2133  CA  ASN   130     191.240 154.510  77.780  1.00  0.00           C
ATOM   2134  HA  ASN   130     191.600 155.320  78.400  1.00  0.00           H
ATOM   2135  CB  ASN   130     192.080 153.270  77.430  1.00  0.00           C
ATOM   2136  HB1 ASN   130     191.880 152.410  78.070  1.00  0.00           H
ATOM   2137  HB2 ASN   130     191.700 152.920  76.470  1.00  0.00           H
ATOM   2138  CG  ASN   130     193.580 153.650  77.370  1.00  0.00           C
ATOM   2139  OD1 ASN   130     194.130 153.910  78.430  1.00  0.00           O
ATOM   2140  ND2 ASN   130     194.260 153.670  76.240  1.00  0.00           N
ATOM   2141 1HD2 ASN   130     193.710 153.610  75.390  1.00  0.00           H
ATOM   2142 2HD2 ASN   130     195.230 153.930  76.370  1.00  0.00           H
ATOM   2143  C   ASN   130     190.870 155.300  76.500  1.00  0.00           C
ATOM   2144  O   ASN   130     191.360 156.420  76.250  1.00  0.00           O
ATOM   2145  N   ILE   131     189.840 154.730  75.840  1.00  0.00           N
ATOM   2146  H   ILE   131     189.460 153.850  76.150  1.00  0.00           H
ATOM   2147  CA  ILE   131     189.060 155.490  74.850  1.00  0.00           C
ATOM   2148  HA  ILE   131     189.690 155.830  74.030  1.00  0.00           H
ATOM   2149  CB  ILE   131     188.150 154.440  74.140  1.00  0.00           C
ATOM   2150  HB  ILE   131     187.500 154.050  74.930  1.00  0.00           H
ATOM   2151  CG1 ILE   131     188.970 153.240  73.490  1.00  0.00           C
ATOM   2152 1HG1 ILE   131     189.690 153.680  72.800  1.00  0.00           H
ATOM   2153 2HG1 ILE   131     189.510 152.710  74.270  1.00  0.00           H
ATOM   2154  CG2 ILE   131     187.250 155.260  73.200  1.00  0.00           C
ATOM   2155 1HG2 ILE   131     186.590 156.040  73.590  1.00  0.00           H
ATOM   2156 2HG2 ILE   131     187.850 155.610  72.360  1.00  0.00           H
ATOM   2157 3HG2 ILE   131     186.540 154.530  72.790  1.00  0.00           H
ATOM   2158  CD  ILE   131     187.980 152.300  72.800  1.00  0.00           C
ATOM   2159  HD1 ILE   131     188.450 151.380  72.450  1.00  0.00           H
ATOM   2160  HD2 ILE   131     187.220 151.940  73.490  1.00  0.00           H
ATOM   2161  HD3 ILE   131     187.530 152.870  71.980  1.00  0.00           H
ATOM   2162  C   ILE   131     188.420 156.760  75.450  1.00  0.00           C
ATOM   2163  O   ILE   131     188.550 157.820  74.850  1.00  0.00           O
ATOM   2164  N   LYS   132     187.800 156.640  76.640  1.00  0.00           N
ATOM   2165  H   LYS   132     187.510 155.720  76.910  1.00  0.00           H
ATOM   2166  CA  LYS   132     187.350 157.870  77.380  1.00  0.00           C
ATOM   2167  HA  LYS   132     186.670 158.410  76.720  1.00  0.00           H
ATOM   2168  CB  LYS   132     186.520 157.510  78.620  1.00  0.00           C
ATOM   2169  HB1 LYS   132     187.060 156.750  79.190  1.00  0.00           H
ATOM   2170  HB2 LYS   132     186.350 158.420  79.200  1.00  0.00           H
ATOM   2171  CG  LYS   132     185.160 156.910  78.340  1.00  0.00           C
ATOM   2172  HG1 LYS   132     184.430 157.680  78.060  1.00  0.00           H
ATOM   2173  HG2 LYS   132     185.060 156.190  77.530  1.00  0.00           H
ATOM   2174  CD  LYS   132     184.640 156.230  79.600  1.00  0.00           C
ATOM   2175  HD1 LYS   132     184.970 155.190  79.550  1.00  0.00           H
ATOM   2176  HD2 LYS   132     185.230 156.630  80.420  1.00  0.00           H
ATOM   2177  CE  LYS   132     183.100 156.170  79.890  1.00  0.00           C
ATOM   2178  HE1 LYS   132     182.740 157.190  79.870  1.00  0.00           H
ATOM   2179  HE2 LYS   132     182.500 155.580  79.200  1.00  0.00           H
ATOM   2180  NZ  LYS   132     182.850 155.610  81.240  1.00  0.00           N
ATOM   2181  HZ1 LYS   132     183.350 156.070  81.990  1.00  0.00           H
ATOM   2182  HZ2 LYS   132     181.880 155.860  81.370  1.00  0.00           H
ATOM   2183  HZ3 LYS   132     182.980 154.610  81.180  1.00  0.00           H
ATOM   2184  C   LYS   132     188.400 158.940  77.680  1.00  0.00           C
ATOM   2185  O   LYS   132     188.280 160.170  77.440  1.00  0.00           O
ATOM   2186  N   ALA   133     189.540 158.390  78.070  1.00  0.00           N
ATOM   2187  H   ALA   133     189.610 157.410  78.300  1.00  0.00           H
ATOM   2188  CA  ALA   133     190.670 159.230  78.400  1.00  0.00           C
ATOM   2189  HA  ALA   133     190.210 160.060  78.940  1.00  0.00           H
ATOM   2190  CB  ALA   133     191.720 158.520  79.210  1.00  0.00           C
ATOM   2191  HB1 ALA   133     191.300 158.130  80.140  1.00  0.00           H
ATOM   2192  HB2 ALA   133     192.100 157.640  78.670  1.00  0.00           H
ATOM   2193  HB3 ALA   133     192.480 159.280  79.370  1.00  0.00           H
ATOM   2194  C   ALA   133     191.320 159.890  77.180  1.00  0.00           C
ATOM   2195  O   ALA   133     191.760 161.080  77.190  1.00  0.00           O
ATOM   2196  N   HIS   134     191.350 159.130  76.100  1.00  0.00           N
ATOM   2197  H   HIS   134     191.170 158.140  76.110  1.00  0.00           H
ATOM   2198  CA  HIS   134     191.810 159.610  74.790  1.00  0.00           C
ATOM   2199  HA  HIS   134     192.850 159.910  74.960  1.00  0.00           H
ATOM   2200  CB  HIS   134     191.970 158.510  73.670  1.00  0.00           C
ATOM   2201  HB1 HIS   134     192.340 157.540  73.990  1.00  0.00           H
ATOM   2202  HB2 HIS   134     191.030 158.200  73.210  1.00  0.00           H
ATOM   2203  CG  HIS   134     192.900 158.830  72.530  1.00  0.00           C
ATOM   2204  ND1 HIS   134     193.180 157.870  71.490  1.00  0.00           N
ATOM   2205  CD2 HIS   134     193.790 159.880  72.340  1.00  0.00           C
ATOM   2206  HD2 HIS   134     194.010 160.790  72.900  1.00  0.00           H
ATOM   2207  CE1 HIS   134     194.180 158.370  70.730  1.00  0.00           C
ATOM   2208  HE1 HIS   134     194.610 157.890  69.870  1.00  0.00           H
ATOM   2209  NE2 HIS   134     194.480 159.560  71.140  1.00  0.00           N
ATOM   2210  HE2 HIS   134     195.170 160.170  70.730  1.00  0.00           H
ATOM   2211  C   HIS   134     191.010 160.820  74.120  1.00  0.00           C
ATOM   2212  O   HIS   134     191.630 161.860  73.800  1.00  0.00           O
ATOM   2213  N   ILE   135     189.680 160.710  74.080  1.00  0.00           N
ATOM   2214  H   ILE   135     189.300 159.850  74.450  1.00  0.00           H
ATOM   2215  CA  ILE   135     188.770 161.750  73.800  1.00  0.00           C
ATOM   2216  HA  ILE   135     188.970 162.040  72.770  1.00  0.00           H
ATOM   2217  CB  ILE   135     187.310 161.160  73.760  1.00  0.00           C
ATOM   2218  HB  ILE   135     186.920 160.780  74.710  1.00  0.00           H
ATOM   2219  CG1 ILE   135     187.190 160.030  72.730  1.00  0.00           C
ATOM   2220 1HG1 ILE   135     187.440 160.390  71.730  1.00  0.00           H
ATOM   2221 2HG1 ILE   135     187.860 159.200  72.950  1.00  0.00           H
ATOM   2222  CG2 ILE   135     186.250 162.260  73.440  1.00  0.00           C
ATOM   2223 1HG2 ILE   135     186.410 162.550  72.400  1.00  0.00           H
ATOM   2224 2HG2 ILE   135     185.230 161.880  73.540  1.00  0.00           H
ATOM   2225 3HG2 ILE   135     186.310 163.180  74.000  1.00  0.00           H
ATOM   2226  CD  ILE   135     185.810 159.390  72.610  1.00  0.00           C
ATOM   2227  HD1 ILE   135     185.970 158.440  72.100  1.00  0.00           H
ATOM   2228  HD2 ILE   135     185.530 159.180  73.640  1.00  0.00           H
ATOM   2229  HD3 ILE   135     185.150 160.100  72.120  1.00  0.00           H
ATOM   2230  C   ILE   135     188.790 162.930  74.870  1.00  0.00           C
ATOM   2231  O   ILE   135     188.880 164.060  74.390  1.00  0.00           O
ATOM   2232  N   HIS   136     188.970 162.710  76.220  1.00  0.00           N
ATOM   2233  H   HIS   136     188.940 161.750  76.520  1.00  0.00           H
ATOM   2234  CA  HIS   136     189.310 163.780  77.160  1.00  0.00           C
ATOM   2235  HA  HIS   136     188.500 164.510  77.170  1.00  0.00           H
ATOM   2236  CB  HIS   136     189.330 163.320  78.570  1.00  0.00           C
ATOM   2237  HB1 HIS   136     190.040 162.510  78.750  1.00  0.00           H
ATOM   2238  HB2 HIS   136     189.600 164.230  79.100  1.00  0.00           H
ATOM   2239  CG  HIS   136     188.020 162.870  79.240  1.00  0.00           C
ATOM   2240  ND1 HIS   136     186.790 163.590  79.120  1.00  0.00           N
ATOM   2241  CD2 HIS   136     187.710 161.700  79.920  1.00  0.00           C
ATOM   2242  HD2 HIS   136     188.380 160.950  80.320  1.00  0.00           H
ATOM   2243  CE1 HIS   136     185.900 162.910  79.780  1.00  0.00           C
ATOM   2244  HE1 HIS   136     184.880 163.190  79.960  1.00  0.00           H
ATOM   2245  NE2 HIS   136     186.310 161.740  80.200  1.00  0.00           N
ATOM   2246  HE2 HIS   136     185.830 161.010  80.700  1.00  0.00           H
ATOM   2247  C   HIS   136     190.500 164.660  76.860  1.00  0.00           C
ATOM   2248  O   HIS   136     190.450 165.870  76.910  1.00  0.00           O
ATOM   2249  N   MET   137     191.520 163.940  76.350  1.00  0.00           N
ATOM   2250  H   MET   137     191.330 162.940  76.330  1.00  0.00           H
ATOM   2251  CA  MET   137     192.810 164.480  76.090  1.00  0.00           C
ATOM   2252  HA  MET   137     193.090 165.100  76.950  1.00  0.00           H
ATOM   2253  CB  MET   137     193.910 163.320  75.820  1.00  0.00           C
ATOM   2254  HB1 MET   137     193.600 162.510  76.480  1.00  0.00           H
ATOM   2255  HB2 MET   137     193.760 162.940  74.810  1.00  0.00           H
ATOM   2256  CG  MET   137     195.370 163.830  76.140  1.00  0.00           C
ATOM   2257  HG1 MET   137     195.460 164.480  75.280  1.00  0.00           H
ATOM   2258  HG2 MET   137     195.490 164.290  77.120  1.00  0.00           H
ATOM   2259  SD  MET   137     196.740 162.720  76.020  1.00  0.00           S
ATOM   2260  CE  MET   137     196.430 161.330  77.090  1.00  0.00           C
ATOM   2261  HE1 MET   137     197.150 160.510  77.130  1.00  0.00           H
ATOM   2262  HE2 MET   137     196.480 161.670  78.130  1.00  0.00           H
ATOM   2263  HE3 MET   137     195.410 161.050  76.860  1.00  0.00           H
ATOM   2264  C   MET   137     192.760 165.430  74.840  1.00  0.00           C
ATOM   2265  O   MET   137     193.320 166.520  74.880  1.00  0.00           O
ATOM   2266  N   LEU   138     192.030 164.920  73.830  1.00  0.00           N
ATOM   2267  H   LEU   138     191.650 164.000  73.980  1.00  0.00           H
ATOM   2268  CA  LEU   138     191.570 165.700  72.650  1.00  0.00           C
ATOM   2269  HA  LEU   138     192.450 166.120  72.160  1.00  0.00           H
ATOM   2270  CB  LEU   138     191.040 164.790  71.570  1.00  0.00           C
ATOM   2271  HB1 LEU   138     190.190 164.240  71.970  1.00  0.00           H
ATOM   2272  HB2 LEU   138     190.540 165.370  70.790  1.00  0.00           H
ATOM   2273  CG  LEU   138     192.050 163.800  70.940  1.00  0.00           C
ATOM   2274  HG  LEU   138     192.690 163.330  71.670  1.00  0.00           H
ATOM   2275  CD1 LEU   138     191.330 162.600  70.430  1.00  0.00           C
ATOM   2276 1HD1 LEU   138     190.910 161.980  71.230  1.00  0.00           H
ATOM   2277 2HD1 LEU   138     190.520 162.880  69.770  1.00  0.00           H
ATOM   2278 3HD1 LEU   138     191.950 161.930  69.830  1.00  0.00           H
ATOM   2279  CD2 LEU   138     192.720 164.470  69.760  1.00  0.00           C
ATOM   2280 1HD2 LEU   138     191.960 164.740  69.030  1.00  0.00           H
ATOM   2281 2HD2 LEU   138     193.240 165.400  70.010  1.00  0.00           H
ATOM   2282 3HD2 LEU   138     193.450 163.840  69.260  1.00  0.00           H
ATOM   2283  C   LEU   138     190.670 166.840  73.020  1.00  0.00           C
ATOM   2284  O   LEU   138     190.810 167.930  72.400  1.00  0.00           O
ATOM   2285  N   LEU   139     189.640 166.610  73.920  1.00  0.00           N
ATOM   2286  H   LEU   139     189.520 165.620  74.070  1.00  0.00           H
ATOM   2287  CA  LEU   139     188.750 167.630  74.460  1.00  0.00           C
ATOM   2288  HA  LEU   139     188.260 168.060  73.590  1.00  0.00           H
ATOM   2289  CB  LEU   139     187.710 166.990  75.380  1.00  0.00           C
ATOM   2290  HB1 LEU   139     188.260 166.210  75.910  1.00  0.00           H
ATOM   2291  HB2 LEU   139     187.360 167.700  76.120  1.00  0.00           H
ATOM   2292  CG  LEU   139     186.420 166.370  74.730  1.00  0.00           C
ATOM   2293  HG  LEU   139     186.660 165.660  73.930  1.00  0.00           H
ATOM   2294  CD1 LEU   139     185.690 165.590  75.870  1.00  0.00           C
ATOM   2295 1HD1 LEU   139     185.690 166.200  76.770  1.00  0.00           H
ATOM   2296 2HD1 LEU   139     184.640 165.300  75.740  1.00  0.00           H
ATOM   2297 3HD1 LEU   139     186.260 164.700  76.140  1.00  0.00           H
ATOM   2298  CD2 LEU   139     185.510 167.550  74.200  1.00  0.00           C
ATOM   2299 1HD2 LEU   139     185.720 168.500  74.700  1.00  0.00           H
ATOM   2300 2HD2 LEU   139     185.700 167.740  73.150  1.00  0.00           H
ATOM   2301 3HD2 LEU   139     184.440 167.310  74.220  1.00  0.00           H
ATOM   2302  C   LEU   139     189.480 168.770  75.160  1.00  0.00           C
ATOM   2303  O   LEU   139     189.110 169.920  74.980  1.00  0.00           O
ATOM   2304  N   GLU   140     190.550 168.500  75.880  1.00  0.00           N
ATOM   2305  H   GLU   140     190.830 167.540  75.940  1.00  0.00           H
ATOM   2306  CA  GLU   140     191.330 169.520  76.560  1.00  0.00           C
ATOM   2307  HA  GLU   140     190.680 170.270  77.000  1.00  0.00           H
ATOM   2308  CB  GLU   140     192.170 168.770  77.610  1.00  0.00           C
ATOM   2309  HB1 GLU   140     192.410 167.750  77.320  1.00  0.00           H
ATOM   2310  HB2 GLU   140     193.060 169.330  77.900  1.00  0.00           H
ATOM   2311  CG  GLU   140     191.400 168.590  78.910  1.00  0.00           C
ATOM   2312  HG1 GLU   140     190.420 168.160  78.700  1.00  0.00           H
ATOM   2313  HG2 GLU   140     191.920 167.810  79.470  1.00  0.00           H
ATOM   2314  CD  GLU   140     191.460 169.830  79.810  1.00  0.00           C
ATOM   2315  OE1 GLU   140     190.470 170.630  79.820  1.00  0.00           O
ATOM   2316  OE2 GLU   140     192.510 170.010  80.400  1.00  0.00           O
ATOM   2317  C   GLU   140     192.260 170.130  75.470  1.00  0.00           C
ATOM   2318  O   GLU   140     192.970 171.080  75.770  1.00  0.00           O
ATOM   2319  N   GLY   141     192.250 169.690  74.190  1.00  0.00           N
ATOM   2320  H   GLY   141     191.810 168.790  74.010  1.00  0.00           H
ATOM   2321  CA  GLY   141     192.900 170.260  73.050  1.00  0.00           C
ATOM   2322  HA1 GLY   141     193.740 170.840  73.440  1.00  0.00           H
ATOM   2323  HA2 GLY   141     193.380 169.420  72.560  1.00  0.00           H
ATOM   2324  C   GLY   141     191.990 171.120  72.210  1.00  0.00           C
ATOM   2325  O   GLY   141     192.280 172.300  72.000  1.00  0.00           O
ATOM   2326  N   LEU   142     190.740 170.660  71.960  1.00  0.00           N
ATOM   2327  H   LEU   142     190.590 169.680  72.120  1.00  0.00           H
ATOM   2328  CA  LEU   142     189.670 171.390  71.360  1.00  0.00           C
ATOM   2329  HA  LEU   142     190.160 171.800  70.480  1.00  0.00           H
ATOM   2330  CB  LEU   142     188.470 170.350  71.000  1.00  0.00           C
ATOM   2331  HB1 LEU   142     188.890 169.470  70.540  1.00  0.00           H
ATOM   2332  HB2 LEU   142     188.010 170.040  71.940  1.00  0.00           H
ATOM   2333  CG  LEU   142     187.330 170.820  69.950  1.00  0.00           C
ATOM   2334  HG  LEU   142     187.000 171.790  70.300  1.00  0.00           H
ATOM   2335  CD1 LEU   142     187.930 170.740  68.540  1.00  0.00           C
ATOM   2336 1HD1 LEU   142     188.380 169.780  68.300  1.00  0.00           H
ATOM   2337 2HD1 LEU   142     187.190 170.970  67.780  1.00  0.00           H
ATOM   2338 3HD1 LEU   142     188.690 171.520  68.430  1.00  0.00           H
ATOM   2339  CD2 LEU   142     186.130 169.930  70.070  1.00  0.00           C
ATOM   2340 1HD2 LEU   142     185.780 170.030  71.100  1.00  0.00           H
ATOM   2341 2HD2 LEU   142     185.210 170.320  69.620  1.00  0.00           H
ATOM   2342 3HD2 LEU   142     186.230 168.870  69.870  1.00  0.00           H
ATOM   2343  C   LEU   142     189.210 172.560  72.180  1.00  0.00           C
ATOM   2344  O   LEU   142     188.930 173.570  71.500  1.00  0.00           O
ATOM   2345  N   ARG   143     189.210 172.520  73.510  1.00  0.00           N
ATOM   2346  H   ARG   143     189.350 171.600  73.910  1.00  0.00           H
ATOM   2347  CA  ARG   143     189.060 173.650  74.430  1.00  0.00           C
ATOM   2348  HA  ARG   143     188.130 174.180  74.220  1.00  0.00           H
ATOM   2349  CB  ARG   143     188.990 173.150  75.920  1.00  0.00           C
ATOM   2350  HB1 ARG   143     189.870 172.520  76.100  1.00  0.00           H
ATOM   2351  HB2 ARG   143     189.060 173.940  76.670  1.00  0.00           H
ATOM   2352  CG  ARG   143     187.690 172.520  76.460  1.00  0.00           C
ATOM   2353  HG1 ARG   143     186.860 173.180  76.690  1.00  0.00           H
ATOM   2354  HG2 ARG   143     187.340 171.870  75.670  1.00  0.00           H
ATOM   2355  CD  ARG   143     187.830 171.740  77.790  1.00  0.00           C
ATOM   2356  HD1 ARG   143     188.690 171.070  77.660  1.00  0.00           H
ATOM   2357  HD2 ARG   143     187.920 172.350  78.690  1.00  0.00           H
ATOM   2358  NE  ARG   143     186.630 170.910  78.120  1.00  0.00           N
ATOM   2359  HE  ARG   143     185.790 171.060  77.570  1.00  0.00           H
ATOM   2360  CZ  ARG   143     186.690 169.880  78.980  1.00  0.00           C
ATOM   2361  NH1 ARG   143     187.800 169.500  79.580  1.00  0.00           N
ATOM   2362 1HH1 ARG   143     188.590 170.130  79.670  1.00  0.00           H
ATOM   2363 2HH1 ARG   143     187.900 168.630  80.080  1.00  0.00           H
ATOM   2364  NH2 ARG   143     185.580 169.150  79.070  1.00  0.00           N
ATOM   2365 1HH2 ARG   143     184.810 169.310  78.440  1.00  0.00           H
ATOM   2366 2HH2 ARG   143     185.620 168.280  79.600  1.00  0.00           H
ATOM   2367  C   ARG   143     190.100 174.710  74.210  1.00  0.00           C
ATOM   2368  O   ARG   143     189.690 175.830  74.260  1.00  0.00           O
ATOM   2369  N   GLU   144     191.350 174.410  73.850  1.00  0.00           N
ATOM   2370  H   GLU   144     191.670 173.470  73.700  1.00  0.00           H
ATOM   2371  CA  GLU   144     192.410 175.320  73.700  1.00  0.00           C
ATOM   2372  HA  GLU   144     192.290 176.080  74.480  1.00  0.00           H
ATOM   2373  CB  GLU   144     193.810 174.740  73.960  1.00  0.00           C
ATOM   2374  HB1 GLU   144     193.810 174.020  74.770  1.00  0.00           H
ATOM   2375  HB2 GLU   144     194.050 174.300  72.990  1.00  0.00           H
ATOM   2376  CG  GLU   144     194.960 175.700  74.380  1.00  0.00           C
ATOM   2377  HG1 GLU   144     195.890 175.130  74.380  1.00  0.00           H
ATOM   2378  HG2 GLU   144     195.080 176.420  73.570  1.00  0.00           H
ATOM   2379  CD  GLU   144     194.840 176.290  75.810  1.00  0.00           C
ATOM   2380  OE1 GLU   144     194.200 175.730  76.720  1.00  0.00           O
ATOM   2381  OE2 GLU   144     195.450 177.400  75.930  1.00  0.00           O
ATOM   2382  C   GLU   144     192.320 175.920  72.280  1.00  0.00           C
ATOM   2383  O   GLU   144     192.200 177.130  72.070  1.00  0.00           O
ATOM   2384  N   LEU   145     192.070 175.060  71.280  1.00  0.00           N
ATOM   2385  H   LEU   145     192.170 174.060  71.340  1.00  0.00           H
ATOM   2386  CA  LEU   145     191.890 175.430  69.860  1.00  0.00           C
ATOM   2387  HA  LEU   145     192.740 176.060  69.590  1.00  0.00           H
ATOM   2388  CB  LEU   145     191.770 174.170  68.960  1.00  0.00           C
ATOM   2389  HB1 LEU   145     191.020 173.490  69.360  1.00  0.00           H
ATOM   2390  HB2 LEU   145     191.540 174.560  67.970  1.00  0.00           H
ATOM   2391  CG  LEU   145     193.030 173.300  68.760  1.00  0.00           C
ATOM   2392  HG  LEU   145     193.370 173.070  69.770  1.00  0.00           H
ATOM   2393  CD1 LEU   145     192.870 171.890  68.190  1.00  0.00           C
ATOM   2394 1HD1 LEU   145     192.570 171.730  67.150  1.00  0.00           H
ATOM   2395 2HD1 LEU   145     193.860 171.440  68.150  1.00  0.00           H
ATOM   2396 3HD1 LEU   145     192.240 171.260  68.810  1.00  0.00           H
ATOM   2397  CD2 LEU   145     194.080 174.060  67.930  1.00  0.00           C
ATOM   2398 1HD2 LEU   145     193.700 174.140  66.910  1.00  0.00           H
ATOM   2399 2HD2 LEU   145     194.240 175.130  68.090  1.00  0.00           H
ATOM   2400 3HD2 LEU   145     195.000 173.490  67.870  1.00  0.00           H
ATOM   2401  C   LEU   145     190.730 176.300  69.560  1.00  0.00           C
ATOM   2402  O   LEU   145     190.840 177.290  68.910  1.00  0.00           O
ATOM   2403  N   GLN   146     189.600 176.010  70.180  1.00  0.00           N
ATOM   2404  H   GLN   146     189.450 175.140  70.670  1.00  0.00           H
ATOM   2405  CA  GLN   146     188.390 176.840  70.030  1.00  0.00           C
ATOM   2406  HA  GLN   146     188.290 177.110  68.980  1.00  0.00           H
ATOM   2407  CB  GLN   146     187.130 176.130  70.430  1.00  0.00           C
ATOM   2408  HB1 GLN   146     187.250 175.680  71.420  1.00  0.00           H
ATOM   2409  HB2 GLN   146     186.280 176.760  70.690  1.00  0.00           H
ATOM   2410  CG  GLN   146     186.670 175.100  69.440  1.00  0.00           C
ATOM   2411  HG1 GLN   146     186.250 175.620  68.580  1.00  0.00           H
ATOM   2412  HG2 GLN   146     187.530 174.520  69.100  1.00  0.00           H
ATOM   2413  CD  GLN   146     185.630 174.120  69.840  1.00  0.00           C
ATOM   2414  OE1 GLN   146     185.280 173.190  69.130  1.00  0.00           O
ATOM   2415  NE2 GLN   146     184.960 174.300  71.020  1.00  0.00           N
ATOM   2416 1HE2 GLN   146     184.930 175.050  71.700  1.00  0.00           H
ATOM   2417 2HE2 GLN   146     184.210 173.650  71.220  1.00  0.00           H
ATOM   2418  C   GLN   146     188.410 178.190  70.850  1.00  0.00           C
ATOM   2419  O   GLN   146     187.580 179.040  70.500  1.00  0.00           O
ATOM   2420  N   GLY   147     189.380 178.430  71.770  1.00  0.00           N
ATOM   2421  H   GLY   147     190.000 177.660  71.980  1.00  0.00           H
ATOM   2422  CA  GLY   147     189.510 179.730  72.400  1.00  0.00           C
ATOM   2423  HA1 GLY   147     188.740 180.480  72.200  1.00  0.00           H
ATOM   2424  HA2 GLY   147     189.430 179.610  73.480  1.00  0.00           H
ATOM   2425  C   GLY   147     190.740 180.510  71.880  1.00  0.00           C
ATOM   2426  O   GLY   147     190.810 181.700  72.240  1.00  0.00           O
ATOM   2427  N   LEU   148     191.650 179.860  71.130  1.00  0.00           N
ATOM   2428  H   LEU   148     191.500 178.870  71.020  1.00  0.00           H
ATOM   2429  CA  LEU   148     192.630 180.580  70.330  1.00  0.00           C
ATOM   2430  HA  LEU   148     193.220 181.320  70.860  1.00  0.00           H
ATOM   2431  CB  LEU   148     193.660 179.560  69.840  1.00  0.00           C
ATOM   2432  HB1 LEU   148     193.240 178.600  69.510  1.00  0.00           H
ATOM   2433  HB2 LEU   148     194.230 180.050  69.060  1.00  0.00           H
ATOM   2434  CG  LEU   148     194.620 178.940  70.850  1.00  0.00           C
ATOM   2435  HG  LEU   148     194.160 178.470  71.710  1.00  0.00           H
ATOM   2436  CD1 LEU   148     195.510 177.800  70.220  1.00  0.00           C
ATOM   2437 1HD1 LEU   148     194.850 177.110  69.690  1.00  0.00           H
ATOM   2438 2HD1 LEU   148     196.300 178.150  69.570  1.00  0.00           H
ATOM   2439 3HD1 LEU   148     195.940 177.260  71.060  1.00  0.00           H
ATOM   2440  CD2 LEU   148     195.460 179.960  71.560  1.00  0.00           C
ATOM   2441 1HD2 LEU   148     196.120 179.400  72.230  1.00  0.00           H
ATOM   2442 2HD2 LEU   148     196.060 180.570  70.880  1.00  0.00           H
ATOM   2443 3HD2 LEU   148     194.840 180.640  72.150  1.00  0.00           H
ATOM   2444  C   LEU   148     191.930 181.420  69.210  1.00  0.00           C
ATOM   2445  O   LEU   148     192.320 182.530  68.860  1.00  0.00           O
ATOM   2446  N   GLN   149     190.960 180.720  68.590  1.00  0.00           N
ATOM   2447  H   GLN   149     190.590 179.880  69.020  1.00  0.00           H
ATOM   2448  CA  GLN   149     190.000 181.160  67.650  1.00  0.00           C
ATOM   2449  HA  GLN   149     190.370 181.890  66.930  1.00  0.00           H
ATOM   2450  CB  GLN   149     189.430 179.940  66.770  1.00  0.00           C
ATOM   2451  HB1 GLN   149     188.990 179.220  67.460  1.00  0.00           H
ATOM   2452  HB2 GLN   149     188.660 180.260  66.070  1.00  0.00           H
ATOM   2453  CG  GLN   149     190.500 179.230  65.930  1.00  0.00           C
ATOM   2454  HG1 GLN   149     191.440 179.180  66.480  1.00  0.00           H
ATOM   2455  HG2 GLN   149     190.250 178.170  65.800  1.00  0.00           H
ATOM   2456  CD  GLN   149     190.760 180.010  64.600  1.00  0.00           C
ATOM   2457  OE1 GLN   149     190.030 179.680  63.570  1.00  0.00           O
ATOM   2458  NE2 GLN   149     191.620 181.000  64.520  1.00  0.00           N
ATOM   2459 1HE2 GLN   149     192.300 181.300  65.210  1.00  0.00           H
ATOM   2460 2HE2 GLN   149     191.640 181.470  63.630  1.00  0.00           H
ATOM   2461  C   GLN   149     188.860 181.840  68.340  1.00  0.00           C
ATOM   2462  O   GLN   149     187.660 181.610  68.150  1.00  0.00           O
ATOM   2463  N   ASN   150     189.260 182.780  69.240  1.00  0.00           N
ATOM   2464  H   ASN   150     190.250 182.830  69.420  1.00  0.00           H
ATOM   2465  CA  ASN   150     188.350 183.700  69.900  1.00  0.00           C
ATOM   2466  HA  ASN   150     187.700 184.150  69.150  1.00  0.00           H
ATOM   2467  CB  ASN   150     187.650 182.970  71.030  1.00  0.00           C
ATOM   2468  HB1 ASN   150     187.280 181.990  70.710  1.00  0.00           H
ATOM   2469  HB2 ASN   150     188.340 182.870  71.870  1.00  0.00           H
ATOM   2470  CG  ASN   150     186.450 183.770  71.510  1.00  0.00           C
ATOM   2471  OD1 ASN   150     186.610 184.860  71.960  1.00  0.00           O
ATOM   2472  ND2 ASN   150     185.280 183.180  71.530  1.00  0.00           N
ATOM   2473 1HD2 ASN   150     185.230 182.200  71.270  1.00  0.00           H
ATOM   2474 2HD2 ASN   150     184.430 183.580  71.910  1.00  0.00           H
ATOM   2475  C   ASN   150     189.210 184.830  70.330  1.00  0.00           C
ATOM   2476  O   ASN   150     189.880 184.780  71.380  1.00  0.00           O
ATOM   2477  N   PHE   151     189.430 185.900  69.480  1.00  0.00           N
ATOM   2478  H   PHE   151     189.070 185.880  68.540  1.00  0.00           H
ATOM   2479  CA  PHE   151     189.720 187.270  69.890  1.00  0.00           C
ATOM   2480  HA  PHE   151     189.230 187.360  70.850  1.00  0.00           H
ATOM   2481  CB  PHE   151     191.260 187.370  70.100  1.00  0.00           C
ATOM   2482  HB1 PHE   151     191.610 188.370  70.370  1.00  0.00           H
ATOM   2483  HB2 PHE   151     191.560 186.710  70.920  1.00  0.00           H
ATOM   2484  CG  PHE   151     192.160 186.870  68.910  1.00  0.00           C
ATOM   2485  CD1 PHE   151     192.970 185.750  69.030  1.00  0.00           C
ATOM   2486  HD1 PHE   151     192.960 185.250  69.980  1.00  0.00           H
ATOM   2487  CD2 PHE   151     192.180 187.630  67.740  1.00  0.00           C
ATOM   2488  HD2 PHE   151     191.540 188.500  67.640  1.00  0.00           H
ATOM   2489  CE1 PHE   151     193.840 185.360  68.000  1.00  0.00           C
ATOM   2490  HE1 PHE   151     194.410 184.480  68.250  1.00  0.00           H
ATOM   2491  CE2 PHE   151     192.960 187.220  66.660  1.00  0.00           C
ATOM   2492  HE2 PHE   151     192.970 187.880  65.800  1.00  0.00           H
ATOM   2493  CZ  PHE   151     193.750 186.050  66.780  1.00  0.00           C
ATOM   2494  HZ  PHE   151     194.270 185.590  65.950  1.00  0.00           H
ATOM   2495  C   PHE   151     189.130 188.200  68.780  1.00  0.00           C
ATOM   2496  O   PHE   151     188.780 187.700  67.760  1.00  0.00           O
ATOM   2497  N   PRO   152     188.940 189.550  69.050  1.00  0.00           N
ATOM   2498  CA  PRO   152     188.520 190.670  68.160  1.00  0.00           C
ATOM   2499  HA  PRO   152     187.760 190.280  67.490  1.00  0.00           H
ATOM   2500  CB  PRO   152     188.050 191.840  69.020  1.00  0.00           C
ATOM   2501  HB1 PRO   152     188.430 192.800  68.670  1.00  0.00           H
ATOM   2502  HB2 PRO   152     187.000 191.860  69.320  1.00  0.00           H
ATOM   2503  CG  PRO   152     188.820 191.620  70.330  1.00  0.00           C
ATOM   2504  HG1 PRO   152     189.830 192.010  70.180  1.00  0.00           H
ATOM   2505  HG2 PRO   152     188.310 192.030  71.200  1.00  0.00           H
ATOM   2506  CD  PRO   152     188.910 190.070  70.370  1.00  0.00           C
ATOM   2507  HD1 PRO   152     189.850 189.740  70.810  1.00  0.00           H
ATOM   2508  HD2 PRO   152     188.110 189.600  70.950  1.00  0.00           H
ATOM   2509  C   PRO   152     189.790 191.000  67.340  1.00  0.00           C
ATOM   2510  O   PRO   152     190.890 191.070  67.890  1.00  0.00           O
ATOM   2511  N   GLU   153     189.580 191.340  66.040  1.00  0.00           N
ATOM   2512  H   GLU   153     188.630 191.300  65.700  1.00  0.00           H
ATOM   2513  CA  GLU   153     190.570 191.720  65.060  1.00  0.00           C
ATOM   2514  HA  GLU   153     191.390 191.980  65.720  1.00  0.00           H
ATOM   2515  CB  GLU   153     191.070 190.520  64.250  1.00  0.00           C
ATOM   2516  HB1 GLU   153     191.400 189.750  64.940  1.00  0.00           H
ATOM   2517  HB2 GLU   153     190.260 190.070  63.660  1.00  0.00           H
ATOM   2518  CG  GLU   153     192.360 190.740  63.420  1.00  0.00           C
ATOM   2519  HG1 GLU   153     192.650 189.760  63.030  1.00  0.00           H
ATOM   2520  HG2 GLU   153     192.150 191.350  62.540  1.00  0.00           H
ATOM   2521  CD  GLU   153     193.670 191.350  63.950  1.00  0.00           C
ATOM   2522  OE1 GLU   153     193.670 192.520  64.400  1.00  0.00           O
ATOM   2523  OE2 GLU   153     194.600 190.590  63.960  1.00  0.00           O
ATOM   2524  C   GLU   153     190.170 192.920  64.260  1.00  0.00           C
ATOM   2525  O   GLU   153     188.970 193.100  63.970  1.00  0.00           O
ATOM   2526  N   LYS   154     191.160 193.690  63.770  1.00  0.00           N
ATOM   2527  H   LYS   154     192.060 193.240  63.740  1.00  0.00           H
ATOM   2528  CA  LYS   154     190.980 194.850  62.830  1.00  0.00           C
ATOM   2529  HA  LYS   154     190.340 195.480  63.450  1.00  0.00           H
ATOM   2530  CB  LYS   154     192.350 195.550  62.520  1.00  0.00           C
ATOM   2531  HB1 LYS   154     192.180 196.400  61.860  1.00  0.00           H
ATOM   2532  HB2 LYS   154     192.670 195.850  63.510  1.00  0.00           H
ATOM   2533  CG  LYS   154     193.390 194.810  61.640  1.00  0.00           C
ATOM   2534  HG1 LYS   154     193.790 193.980  62.220  1.00  0.00           H
ATOM   2535  HG2 LYS   154     192.890 194.360  60.780  1.00  0.00           H
ATOM   2536  CD  LYS   154     194.430 195.680  61.050  1.00  0.00           C
ATOM   2537  HD1 LYS   154     194.060 196.430  60.350  1.00  0.00           H
ATOM   2538  HD2 LYS   154     194.910 196.230  61.870  1.00  0.00           H
ATOM   2539  CE  LYS   154     195.510 194.710  60.290  1.00  0.00           C
ATOM   2540  HE1 LYS   154     195.780 193.890  60.950  1.00  0.00           H
ATOM   2541  HE2 LYS   154     195.050 194.320  59.380  1.00  0.00           H
ATOM   2542  NZ  LYS   154     196.700 195.390  59.800  1.00  0.00           N
ATOM   2543  HZ1 LYS   154     197.360 194.740  59.410  1.00  0.00           H
ATOM   2544  HZ2 LYS   154     196.360 196.030  59.090  1.00  0.00           H
ATOM   2545  HZ3 LYS   154     197.220 195.820  60.550  1.00  0.00           H
ATOM   2546  C   LYS   154     190.350 194.370  61.500  1.00  0.00           C
ATOM   2547  O   LYS   154     190.520 193.230  61.110  1.00  0.00           O
ATOM   2548  N   PRO   155     189.620 195.300  60.840  1.00  0.00           N
ATOM   2549  CA  PRO   155     188.880 194.930  59.630  1.00  0.00           C
ATOM   2550  HA  PRO   155     188.310 194.050  59.920  1.00  0.00           H
ATOM   2551  CB  PRO   155     187.790 196.000  59.500  1.00  0.00           C
ATOM   2552  HB1 PRO   155     187.480 196.220  58.480  1.00  0.00           H
ATOM   2553  HB2 PRO   155     186.880 195.670  60.000  1.00  0.00           H
ATOM   2554  CG  PRO   155     188.500 197.250  60.040  1.00  0.00           C
ATOM   2555  HG1 PRO   155     189.210 197.720  59.360  1.00  0.00           H
ATOM   2556  HG2 PRO   155     187.900 198.080  60.410  1.00  0.00           H
ATOM   2557  CD  PRO   155     189.330 196.650  61.250  1.00  0.00           C
ATOM   2558  HD1 PRO   155     190.220 197.270  61.200  1.00  0.00           H
ATOM   2559  HD2 PRO   155     188.680 196.680  62.120  1.00  0.00           H
ATOM   2560  C   PRO   155     189.700 194.810  58.330  1.00  0.00           C
ATOM   2561  O   PRO   155     190.620 195.520  58.100  1.00  0.00           O
ATOM   2562  N   HIS   156     189.230 193.870  57.540  1.00  0.00           N
ATOM   2563  H   HIS   156     188.510 193.230  57.850  1.00  0.00           H
ATOM   2564  CA  HIS   156     189.750 193.430  56.250  1.00  0.00           C
ATOM   2565  HA  HIS   156     190.830 193.380  56.190  1.00  0.00           H
ATOM   2566  CB  HIS   156     189.110 192.070  55.950  1.00  0.00           C
ATOM   2567  HB1 HIS   156     189.350 191.780  54.920  1.00  0.00           H
ATOM   2568  HB2 HIS   156     189.540 191.240  56.510  1.00  0.00           H
ATOM   2569  CG  HIS   156     187.610 191.920  56.250  1.00  0.00           C
ATOM   2570  ND1 HIS   156     187.020 192.110  57.500  1.00  0.00           N
ATOM   2571  CD2 HIS   156     186.660 191.400  55.430  1.00  0.00           C
ATOM   2572  HD2 HIS   156     186.790 191.000  54.440  1.00  0.00           H
ATOM   2573  CE1 HIS   156     185.740 191.720  57.360  1.00  0.00           C
ATOM   2574  HE1 HIS   156     185.090 191.710  58.220  1.00  0.00           H
ATOM   2575  NE2 HIS   156     185.460 191.380  56.110  1.00  0.00           N
ATOM   2576  HE2 HIS   156     184.610 190.870  55.920  1.00  0.00           H
ATOM   2577  C   HIS   156     189.300 194.550  55.200  1.00  0.00           C
ATOM   2578  O   HIS   156     188.380 194.280  54.430  1.00  0.00           O
ATOM   2579  N   HIS   157     190.030 195.690  55.120  1.00  0.00           N
ATOM   2580  H   HIS   157     190.850 195.820  55.700  1.00  0.00           H
ATOM   2581  CA  HIS   157     190.020 196.550  53.960  1.00  0.00           C
ATOM   2582  HA  HIS   157     189.890 195.920  53.090  1.00  0.00           H
ATOM   2583  CB  HIS   157     188.890 197.600  54.010  1.00  0.00           C
ATOM   2584  HB1 HIS   157     188.920 198.190  53.090  1.00  0.00           H
ATOM   2585  HB2 HIS   157     187.980 197.020  54.140  1.00  0.00           H
ATOM   2586  CG  HIS   157     188.820 198.570  55.180  1.00  0.00           C
ATOM   2587  ND1 HIS   157     187.720 199.430  55.320  1.00  0.00           N
ATOM   2588  CD2 HIS   157     189.790 198.970  56.080  1.00  0.00           C
ATOM   2589  HD2 HIS   157     190.790 198.590  56.270  1.00  0.00           H
ATOM   2590  CE1 HIS   157     187.970 200.240  56.390  1.00  0.00           C
ATOM   2591  HE1 HIS   157     187.310 200.990  56.800  1.00  0.00           H
ATOM   2592  NE2 HIS   157     189.200 200.050  56.830  1.00  0.00           N
ATOM   2593  HE2 HIS   157     189.570 200.670  57.540  1.00  0.00           H
ATOM   2594  C   HIS   157     191.450 197.090  53.780  1.00  0.00           C
ATOM   2595  O1  HIS   157     192.190 196.950  54.750  1.00  0.00           O
ATOM   2596  O2  HIS   157     191.770 197.470  52.660  1.00  0.00           O
ATOM   2597  N   MET     1     124.790 182.120  80.550  1.00  0.00           N
ATOM   2598  H1  MET     1     123.780 182.070  80.670  1.00  0.00           H
ATOM   2599  H2  MET     1     125.210 182.780  81.190  1.00  0.00           H
ATOM   2600  H3  MET     1     124.910 182.470  79.610  1.00  0.00           H
ATOM   2601  CA  MET     1     125.340 180.870  80.750  1.00  0.00           C
ATOM   2602  HA  MET     1     126.420 181.000  80.710  1.00  0.00           H
ATOM   2603  CB  MET     1     125.090 180.220  82.170  1.00  0.00           C
ATOM   2604  HB1 MET     1     125.180 179.130  82.150  1.00  0.00           H
ATOM   2605  HB2 MET     1     125.890 180.470  82.850  1.00  0.00           H
ATOM   2606  CG  MET     1     123.710 180.530  82.870  1.00  0.00           C
ATOM   2607  HG1 MET     1     123.810 180.130  83.880  1.00  0.00           H
ATOM   2608  HG2 MET     1     123.420 181.570  83.000  1.00  0.00           H
ATOM   2609  SD  MET     1     122.180 179.730  82.140  1.00  0.00           S
ATOM   2610  CE  MET     1     120.990 180.070  83.490  1.00  0.00           C
ATOM   2611  HE1 MET     1     120.010 179.650  83.280  1.00  0.00           H
ATOM   2612  HE2 MET     1     121.360 179.600  84.400  1.00  0.00           H
ATOM   2613  HE3 MET     1     120.860 181.140  83.630  1.00  0.00           H
ATOM   2614  C   MET     1     125.010 179.840  79.660  1.00  0.00           C
ATOM   2615  O   MET     1     125.730 178.830  79.670  1.00  0.00           O
ATOM   2616  N   ALA     2     123.940 180.050  78.860  1.00  0.00           N
ATOM   2617  H   ALA     2     123.330 180.850  78.990  1.00  0.00           H
ATOM   2618  CA  ALA     2     123.590 179.150  77.760  1.00  0.00           C
ATOM   2619  HA  ALA     2     123.750 178.120  78.060  1.00  0.00           H
ATOM   2620  CB  ALA     2     122.110 179.350  77.360  1.00  0.00           C
ATOM   2621  HB1 ALA     2     121.400 179.080  78.140  1.00  0.00           H
ATOM   2622  HB2 ALA     2     121.840 180.290  76.880  1.00  0.00           H
ATOM   2623  HB3 ALA     2     121.810 178.530  76.700  1.00  0.00           H
ATOM   2624  C   ALA     2     124.430 179.460  76.490  1.00  0.00           C
ATOM   2625  O   ALA     2     124.490 180.570  76.020  1.00  0.00           O
ATOM   2626  N   THR     3     124.900 178.380  75.800  1.00  0.00           N
ATOM   2627  H   THR     3     124.610 177.440  76.040  1.00  0.00           H
ATOM   2628  CA  THR     3     125.460 178.510  74.550  1.00  0.00           C
ATOM   2629  HA  THR     3     125.890 179.500  74.420  1.00  0.00           H
ATOM   2630  CB  THR     3     126.630 177.570  74.380  1.00  0.00           C
ATOM   2631  HB  THR     3     126.930 177.720  73.340  1.00  0.00           H
ATOM   2632  OG1 THR     3     126.440 176.250  74.720  1.00  0.00           O
ATOM   2633  HG1 THR     3     126.160 176.210  75.620  1.00  0.00           H
ATOM   2634  CG2 THR     3     127.830 177.980  75.240  1.00  0.00           C
ATOM   2635 1HG2 THR     3     128.680 177.460  74.790  1.00  0.00           H
ATOM   2636 2HG2 THR     3     128.020 179.050  75.260  1.00  0.00           H
ATOM   2637 3HG2 THR     3     127.820 177.770  76.310  1.00  0.00           H
ATOM   2638  C   THR     3     124.390 178.170  73.510  1.00  0.00           C
ATOM   2639  O   THR     3     123.630 177.230  73.720  1.00  0.00           O
ATOM   2640  N   PRO     4     124.080 178.940  72.440  1.00  0.00           N
ATOM   2641  CA  PRO     4     122.940 178.680  71.500  1.00  0.00           C
ATOM   2642  HA  PRO     4     121.960 178.610  71.970  1.00  0.00           H
ATOM   2643  CB  PRO     4     122.860 179.990  70.700  1.00  0.00           C
ATOM   2644  HB1 PRO     4     122.330 179.810  69.770  1.00  0.00           H
ATOM   2645  HB2 PRO     4     122.190 180.720  71.150  1.00  0.00           H
ATOM   2646  CG  PRO     4     124.320 180.410  70.560  1.00  0.00           C
ATOM   2647  HG1 PRO     4     124.790 179.840  69.760  1.00  0.00           H
ATOM   2648  HG2 PRO     4     124.290 181.460  70.290  1.00  0.00           H
ATOM   2649  CD  PRO     4     124.800 180.090  71.980  1.00  0.00           C
ATOM   2650  HD1 PRO     4     125.860 179.860  71.910  1.00  0.00           H
ATOM   2651  HD2 PRO     4     124.580 180.940  72.640  1.00  0.00           H
ATOM   2652  C   PRO     4     123.200 177.440  70.590  1.00  0.00           C
ATOM   2653  O   PRO     4     124.290 176.930  70.430  1.00  0.00           O
ATOM   2654  N   PRO     5     122.100 176.870  69.970  1.00  0.00           N
ATOM   2655  CA  PRO     5     122.210 175.700  69.070  1.00  0.00           C
ATOM   2656  HA  PRO     5     122.380 174.770  69.620  1.00  0.00           H
ATOM   2657  CB  PRO     5     120.820 175.550  68.380  1.00  0.00           C
ATOM   2658  HB1 PRO     5     120.780 176.090  67.430  1.00  0.00           H
ATOM   2659  HB2 PRO     5     120.630 174.500  68.180  1.00  0.00           H
ATOM   2660  CG  PRO     5     119.830 176.150  69.340  1.00  0.00           C
ATOM   2661  HG1 PRO     5     118.930 176.580  68.890  1.00  0.00           H
ATOM   2662  HG2 PRO     5     119.460 175.320  69.940  1.00  0.00           H
ATOM   2663  CD  PRO     5     120.660 177.180  70.090  1.00  0.00           C
ATOM   2664  HD1 PRO     5     120.390 178.170  69.730  1.00  0.00           H
ATOM   2665  HD2 PRO     5     120.400 177.120  71.150  1.00  0.00           H
ATOM   2666  C   PRO     5     123.320 175.790  67.980  1.00  0.00           C
ATOM   2667  O   PRO     5     123.860 174.740  67.650  1.00  0.00           O
ATOM   2668  N   LYS     6     123.600 176.970  67.390  1.00  0.00           N
ATOM   2669  H   LYS     6     123.060 177.750  67.750  1.00  0.00           H
ATOM   2670  CA  LYS     6     124.580 177.250  66.380  1.00  0.00           C
ATOM   2671  HA  LYS     6     124.430 176.510  65.590  1.00  0.00           H
ATOM   2672  CB  LYS     6     124.300 178.710  65.850  1.00  0.00           C
ATOM   2673  HB1 LYS     6     124.970 179.080  65.070  1.00  0.00           H
ATOM   2674  HB2 LYS     6     123.310 178.710  65.400  1.00  0.00           H
ATOM   2675  CG  LYS     6     124.330 179.810  66.920  1.00  0.00           C
ATOM   2676  HG1 LYS     6     123.570 179.610  67.680  1.00  0.00           H
ATOM   2677  HG2 LYS     6     125.270 179.810  67.480  1.00  0.00           H
ATOM   2678  CD  LYS     6     124.030 181.210  66.380  1.00  0.00           C
ATOM   2679  HD1 LYS     6     124.500 181.930  67.060  1.00  0.00           H
ATOM   2680  HD2 LYS     6     124.670 181.470  65.530  1.00  0.00           H
ATOM   2681  CE  LYS     6     122.560 181.550  66.150  1.00  0.00           C
ATOM   2682  HE1 LYS     6     122.190 180.890  65.360  1.00  0.00           H
ATOM   2683  HE2 LYS     6     122.120 181.350  67.120  1.00  0.00           H
ATOM   2684  NZ  LYS     6     122.340 182.920  65.710  1.00  0.00           N
ATOM   2685  HZ1 LYS     6     121.390 183.190  65.500  1.00  0.00           H
ATOM   2686  HZ2 LYS     6     122.820 183.630  66.240  1.00  0.00           H
ATOM   2687  HZ3 LYS     6     122.710 183.090  64.790  1.00  0.00           H
ATOM   2688  C   LYS     6     126.100 177.070  66.820  1.00  0.00           C
ATOM   2689  O   LYS     6     126.890 176.530  66.060  1.00  0.00           O
ATOM   2690  N   ARG     7     126.370 177.470  68.030  1.00  0.00           N
ATOM   2691  H   ARG     7     125.580 177.790  68.580  1.00  0.00           H
ATOM   2692  CA  ARG     7     127.640 177.220  68.670  1.00  0.00           C
ATOM   2693  HA  ARG     7     128.440 177.490  67.980  1.00  0.00           H
ATOM   2694  CB  ARG     7     127.720 178.280  69.720  1.00  0.00           C
ATOM   2695  HB1 ARG     7     127.200 179.210  69.500  1.00  0.00           H
ATOM   2696  HB2 ARG     7     127.300 178.040  70.700  1.00  0.00           H
ATOM   2697  CG  ARG     7     129.180 178.660  70.020  1.00  0.00           C
ATOM   2698  HG1 ARG     7     129.900 177.860  69.850  1.00  0.00           H
ATOM   2699  HG2 ARG     7     129.430 179.410  69.280  1.00  0.00           H
ATOM   2700  CD  ARG     7     129.460 179.240  71.450  1.00  0.00           C
ATOM   2701  HD1 ARG     7     129.010 178.610  72.210  1.00  0.00           H
ATOM   2702  HD2 ARG     7     130.550 179.250  71.580  1.00  0.00           H
ATOM   2703  NE  ARG     7     128.890 180.590  71.640  1.00  0.00           N
ATOM   2704  HE  ARG     7     128.690 181.070  70.770  1.00  0.00           H
ATOM   2705  CZ  ARG     7     128.630 181.150  72.810  1.00  0.00           C
ATOM   2706  NH1 ARG     7     129.150 180.580  73.880  1.00  0.00           N
ATOM   2707 1HH1 ARG     7     129.780 179.790  73.870  1.00  0.00           H
ATOM   2708 2HH1 ARG     7     128.860 180.990  74.760  1.00  0.00           H
ATOM   2709  NH2 ARG     7     128.050 182.370  72.940  1.00  0.00           N
ATOM   2710 1HH2 ARG     7     127.660 182.830  72.130  1.00  0.00           H
ATOM   2711 2HH2 ARG     7     128.050 182.780  73.860  1.00  0.00           H
ATOM   2712  C   ARG     7     127.740 175.780  69.250  1.00  0.00           C
ATOM   2713  O   ARG     7     128.780 175.240  69.220  1.00  0.00           O
ATOM   2714  N   ARG     8     126.610 175.170  69.730  1.00  0.00           N
ATOM   2715  H   ARG     8     125.790 175.750  69.830  1.00  0.00           H
ATOM   2716  CA  ARG     8     126.650 173.760  70.220  1.00  0.00           C
ATOM   2717  HA  ARG     8     127.440 173.700  70.960  1.00  0.00           H
ATOM   2718  CB  ARG     8     125.320 173.300  70.970  1.00  0.00           C
ATOM   2719  HB1 ARG     8     124.580 173.230  70.170  1.00  0.00           H
ATOM   2720  HB2 ARG     8     125.540 172.340  71.420  1.00  0.00           H
ATOM   2721  CG  ARG     8     124.970 174.240  72.170  1.00  0.00           C
ATOM   2722  HG1 ARG     8     125.940 174.290  72.670  1.00  0.00           H
ATOM   2723  HG2 ARG     8     124.760 175.220  71.750  1.00  0.00           H
ATOM   2724  CD  ARG     8     123.730 173.670  72.860  1.00  0.00           C
ATOM   2725  HD1 ARG     8     123.180 173.150  72.080  1.00  0.00           H
ATOM   2726  HD2 ARG     8     124.120 173.010  73.640  1.00  0.00           H
ATOM   2727  NE  ARG     8     122.870 174.670  73.420  1.00  0.00           N
ATOM   2728  HE  ARG     8     123.150 175.640  73.420  1.00  0.00           H
ATOM   2729  CZ  ARG     8     121.720 174.370  74.040  1.00  0.00           C
ATOM   2730  NH1 ARG     8     121.330 173.140  74.200  1.00  0.00           N
ATOM   2731 1HH1 ARG     8     121.770 172.310  73.830  1.00  0.00           H
ATOM   2732 2HH1 ARG     8     120.490 172.950  74.730  1.00  0.00           H
ATOM   2733  NH2 ARG     8     120.900 175.290  74.540  1.00  0.00           N
ATOM   2734 1HH2 ARG     8     121.090 176.260  74.340  1.00  0.00           H
ATOM   2735 2HH2 ARG     8     120.090 175.070  75.100  1.00  0.00           H
ATOM   2736  C   ARG     8     126.960 172.840  68.990  1.00  0.00           C
ATOM   2737  O   ARG     8     127.760 171.940  69.250  1.00  0.00           O
ATOM   2738  N   ALA     9     126.500 173.170  67.820  1.00  0.00           N
ATOM   2739  H   ALA     9     125.770 173.870  67.820  1.00  0.00           H
ATOM   2740  CA  ALA     9     126.820 172.400  66.620  1.00  0.00           C
ATOM   2741  HA  ALA     9     126.740 171.350  66.920  1.00  0.00           H
ATOM   2742  CB  ALA     9     125.830 172.680  65.510  1.00  0.00           C
ATOM   2743  HB1 ALA     9     124.770 172.740  65.740  1.00  0.00           H
ATOM   2744  HB2 ALA     9     126.000 173.630  65.010  1.00  0.00           H
ATOM   2745  HB3 ALA     9     126.010 171.970  64.700  1.00  0.00           H
ATOM   2746  C   ALA     9     128.280 172.580  66.120  1.00  0.00           C
ATOM   2747  O   ALA     9     128.900 171.560  65.790  1.00  0.00           O
ATOM   2748  N   VAL    10     128.960 173.760  66.310  1.00  0.00           N
ATOM   2749  H   VAL    10     128.460 174.550  66.690  1.00  0.00           H
ATOM   2750  CA  VAL    10     130.360 174.020  66.050  1.00  0.00           C
ATOM   2751  HA  VAL    10     130.460 173.620  65.040  1.00  0.00           H
ATOM   2752  CB  VAL    10     130.610 175.510  66.080  1.00  0.00           C
ATOM   2753  HB  VAL    10     130.140 175.990  66.930  1.00  0.00           H
ATOM   2754  CG1 VAL    10     132.070 176.030  66.080  1.00  0.00           C
ATOM   2755 1HG1 VAL    10     132.720 175.590  65.330  1.00  0.00           H
ATOM   2756 2HG1 VAL    10     132.160 177.100  65.950  1.00  0.00           H
ATOM   2757 3HG1 VAL    10     132.470 175.760  67.070  1.00  0.00           H
ATOM   2758  CG2 VAL    10     130.040 176.070  64.770  1.00  0.00           C
ATOM   2759 1HG2 VAL    10     130.580 175.670  63.910  1.00  0.00           H
ATOM   2760 2HG2 VAL    10     129.020 175.740  64.580  1.00  0.00           H
ATOM   2761 3HG2 VAL    10     130.120 177.150  64.670  1.00  0.00           H
ATOM   2762  C   VAL    10     131.150 173.200  67.040  1.00  0.00           C
ATOM   2763  O   VAL    10     132.120 172.560  66.620  1.00  0.00           O
ATOM   2764  N   GLU    11     130.780 173.320  68.300  1.00  0.00           N
ATOM   2765  H   GLU    11     130.060 174.010  68.450  1.00  0.00           H
ATOM   2766  CA  GLU    11     131.450 172.750  69.490  1.00  0.00           C
ATOM   2767  HA  GLU    11     132.450 173.180  69.410  1.00  0.00           H
ATOM   2768  CB  GLU    11     130.830 173.320  70.800  1.00  0.00           C
ATOM   2769  HB1 GLU    11     130.530 174.350  70.630  1.00  0.00           H
ATOM   2770  HB2 GLU    11     129.920 172.750  70.940  1.00  0.00           H
ATOM   2771  CG  GLU    11     131.670 173.290  72.100  1.00  0.00           C
ATOM   2772  HG1 GLU    11     131.200 173.550  73.040  1.00  0.00           H
ATOM   2773  HG2 GLU    11     132.120 172.320  72.280  1.00  0.00           H
ATOM   2774  CD  GLU    11     132.890 174.210  72.010  1.00  0.00           C
ATOM   2775  OE1 GLU    11     134.020 173.810  72.070  1.00  0.00           O
ATOM   2776  OE2 GLU    11     132.650 175.430  71.890  1.00  0.00           O
ATOM   2777  C   GLU    11     131.590 171.280  69.550  1.00  0.00           C
ATOM   2778  O   GLU    11     132.660 170.770  69.890  1.00  0.00           O
ATOM   2779  N   ALA    12     130.550 170.600  69.080  1.00  0.00           N
ATOM   2780  H   ALA    12     129.710 171.150  68.940  1.00  0.00           H
ATOM   2781  CA  ALA    12     130.650 169.140  68.870  1.00  0.00           C
ATOM   2782  HA  ALA    12     131.140 168.700  69.740  1.00  0.00           H
ATOM   2783  CB  ALA    12     129.260 168.490  68.640  1.00  0.00           C
ATOM   2784  HB1 ALA    12     128.920 168.840  67.660  1.00  0.00           H
ATOM   2785  HB2 ALA    12     129.330 167.410  68.540  1.00  0.00           H
ATOM   2786  HB3 ALA    12     128.550 168.740  69.430  1.00  0.00           H
ATOM   2787  C   ALA    12     131.540 168.780  67.730  1.00  0.00           C
ATOM   2788  O   ALA    12     132.410 167.890  67.870  1.00  0.00           O
ATOM   2789  N   THR    13     131.420 169.390  66.580  1.00  0.00           N
ATOM   2790  H   THR    13     130.670 170.060  66.470  1.00  0.00           H
ATOM   2791  CA  THR    13     132.080 169.040  65.350  1.00  0.00           C
ATOM   2792  HA  THR    13     131.950 167.970  65.210  1.00  0.00           H
ATOM   2793  CB  THR    13     131.250 169.870  64.330  1.00  0.00           C
ATOM   2794  HB  THR    13     131.360 170.930  64.520  1.00  0.00           H
ATOM   2795  OG1 THR    13     129.840 169.720  64.210  1.00  0.00           O
ATOM   2796  HG1 THR    13     129.430 170.410  64.710  1.00  0.00           H
ATOM   2797  CG2 THR    13     131.670 169.420  62.910  1.00  0.00           C
ATOM   2798 1HG2 THR    13     131.270 169.980  62.060  1.00  0.00           H
ATOM   2799 2HG2 THR    13     132.720 169.600  62.680  1.00  0.00           H
ATOM   2800 3HG2 THR    13     131.450 168.370  62.710  1.00  0.00           H
ATOM   2801  C   THR    13     133.600 169.370  65.280  1.00  0.00           C
ATOM   2802  O   THR    13     134.330 168.840  64.490  1.00  0.00           O
ATOM   2803  N   GLY    14     134.050 170.210  66.190  1.00  0.00           N
ATOM   2804  H   GLY    14     133.370 170.680  66.780  1.00  0.00           H
ATOM   2805  CA  GLY    14     135.430 170.750  66.370  1.00  0.00           C
ATOM   2806  HA1 GLY    14     136.040 170.740  65.460  1.00  0.00           H
ATOM   2807  HA2 GLY    14     135.450 171.740  66.830  1.00  0.00           H
ATOM   2808  C   GLY    14     136.090 169.930  67.490  1.00  0.00           C
ATOM   2809  O   GLY    14     137.240 169.630  67.400  1.00  0.00           O
ATOM   2810  N   GLU    15     135.350 169.400  68.520  1.00  0.00           N
ATOM   2811  H   GLU    15     134.350 169.560  68.550  1.00  0.00           H
ATOM   2812  CA  GLU    15     135.860 168.300  69.380  1.00  0.00           C
ATOM   2813  HA  GLU    15     136.810 168.690  69.760  1.00  0.00           H
ATOM   2814  CB  GLU    15     134.890 168.050  70.520  1.00  0.00           C
ATOM   2815  HB1 GLU    15     134.190 168.870  70.710  1.00  0.00           H
ATOM   2816  HB2 GLU    15     134.160 167.270  70.300  1.00  0.00           H
ATOM   2817  CG  GLU    15     135.560 167.850  71.910  1.00  0.00           C
ATOM   2818  HG1 GLU    15     135.910 168.830  72.230  1.00  0.00           H
ATOM   2819  HG2 GLU    15     134.760 167.630  72.620  1.00  0.00           H
ATOM   2820  CD  GLU    15     136.540 166.720  72.020  1.00  0.00           C
ATOM   2821  OE1 GLU    15     136.110 165.540  71.960  1.00  0.00           O
ATOM   2822  OE2 GLU    15     137.730 167.040  72.030  1.00  0.00           O
ATOM   2823  C   GLU    15     136.060 166.950  68.580  1.00  0.00           C
ATOM   2824  O   GLU    15     137.060 166.250  68.670  1.00  0.00           O
ATOM   2825  N   LYS    16     135.200 166.580  67.630  1.00  0.00           N
ATOM   2826  H   LYS    16     134.500 167.290  67.480  1.00  0.00           H
ATOM   2827  CA  LYS    16     135.120 165.380  66.830  1.00  0.00           C
ATOM   2828  HA  LYS    16     134.980 164.640  67.620  1.00  0.00           H
ATOM   2829  CB  LYS    16     133.770 165.490  65.940  1.00  0.00           C
ATOM   2830  HB1 LYS    16     132.990 165.870  66.600  1.00  0.00           H
ATOM   2831  HB2 LYS    16     133.930 166.330  65.260  1.00  0.00           H
ATOM   2832  CG  LYS    16     133.270 164.150  65.280  1.00  0.00           C
ATOM   2833  HG1 LYS    16     134.100 163.720  64.720  1.00  0.00           H
ATOM   2834  HG2 LYS    16     133.120 163.370  66.020  1.00  0.00           H
ATOM   2835  CD  LYS    16     132.020 164.230  64.430  1.00  0.00           C
ATOM   2836  HD1 LYS    16     131.190 164.400  65.110  1.00  0.00           H
ATOM   2837  HD2 LYS    16     132.000 165.050  63.710  1.00  0.00           H
ATOM   2838  CE  LYS    16     131.800 162.980  63.570  1.00  0.00           C
ATOM   2839  HE1 LYS    16     132.520 162.990  62.760  1.00  0.00           H
ATOM   2840  HE2 LYS    16     132.060 162.060  64.090  1.00  0.00           H
ATOM   2841  NZ  LYS    16     130.440 162.890  63.010  1.00  0.00           N
ATOM   2842  HZ1 LYS    16     130.310 163.670  62.380  1.00  0.00           H
ATOM   2843  HZ2 LYS    16     130.300 162.000  62.570  1.00  0.00           H
ATOM   2844  HZ3 LYS    16     129.870 162.960  63.840  1.00  0.00           H
ATOM   2845  C   LYS    16     136.300 165.150  65.830  1.00  0.00           C
ATOM   2846  O   LYS    16     136.590 163.970  65.490  1.00  0.00           O
ATOM   2847  N   VAL    17     136.970 166.200  65.440  1.00  0.00           N
ATOM   2848  H   VAL    17     136.640 167.030  65.910  1.00  0.00           H
ATOM   2849  CA  VAL    17     138.170 166.210  64.640  1.00  0.00           C
ATOM   2850  HA  VAL    17     137.940 165.670  63.720  1.00  0.00           H
ATOM   2851  CB  VAL    17     138.680 167.650  64.350  1.00  0.00           C
ATOM   2852  HB  VAL    17     138.790 168.140  65.320  1.00  0.00           H
ATOM   2853  CG1 VAL    17     140.060 167.660  63.690  1.00  0.00           C
ATOM   2854 1HG1 VAL    17     140.890 167.200  64.220  1.00  0.00           H
ATOM   2855 2HG1 VAL    17     139.970 167.250  62.680  1.00  0.00           H
ATOM   2856 3HG1 VAL    17     140.260 168.730  63.620  1.00  0.00           H
ATOM   2857  CG2 VAL    17     137.750 168.390  63.460  1.00  0.00           C
ATOM   2858 1HG2 VAL    17     137.720 167.850  62.520  1.00  0.00           H
ATOM   2859 2HG2 VAL    17     136.770 168.370  63.940  1.00  0.00           H
ATOM   2860 3HG2 VAL    17     138.000 169.450  63.420  1.00  0.00           H
ATOM   2861  C   VAL    17     139.310 165.410  65.310  1.00  0.00           C
ATOM   2862  O   VAL    17     139.980 164.650  64.610  1.00  0.00           O
ATOM   2863  N   LEU    18     139.480 165.540  66.610  1.00  0.00           N
ATOM   2864  H   LEU    18     138.810 166.040  67.170  1.00  0.00           H
ATOM   2865  CA  LEU    18     140.640 164.990  67.290  1.00  0.00           C
ATOM   2866  HA  LEU    18     141.540 164.940  66.670  1.00  0.00           H
ATOM   2867  CB  LEU    18     140.910 165.690  68.600  1.00  0.00           C
ATOM   2868  HB1 LEU    18     140.030 165.440  69.190  1.00  0.00           H
ATOM   2869  HB2 LEU    18     141.750 165.200  69.070  1.00  0.00           H
ATOM   2870  CG  LEU    18     141.130 167.250  68.660  1.00  0.00           C
ATOM   2871  HG  LEU    18     140.290 167.660  68.100  1.00  0.00           H
ATOM   2872  CD1 LEU    18     141.150 167.910  70.060  1.00  0.00           C
ATOM   2873 1HD1 LEU    18     140.340 167.480  70.640  1.00  0.00           H
ATOM   2874 2HD1 LEU    18     142.090 167.720  70.580  1.00  0.00           H
ATOM   2875 3HD1 LEU    18     141.010 168.980  70.000  1.00  0.00           H
ATOM   2876  CD2 LEU    18     142.370 167.580  67.860  1.00  0.00           C
ATOM   2877 1HD2 LEU    18     142.250 167.190  66.840  1.00  0.00           H
ATOM   2878 2HD2 LEU    18     142.410 168.660  67.690  1.00  0.00           H
ATOM   2879 3HD2 LEU    18     143.340 167.280  68.250  1.00  0.00           H
ATOM   2880  C   LEU    18     140.390 163.460  67.560  1.00  0.00           C
ATOM   2881  O   LEU    18     141.370 162.680  67.640  1.00  0.00           O
ATOM   2882  N   ARG    19     139.130 163.070  67.630  1.00  0.00           N
ATOM   2883  H   ARG    19     138.360 163.690  67.460  1.00  0.00           H
ATOM   2884  CA  ARG    19     138.650 161.730  67.880  1.00  0.00           C
ATOM   2885  HA  ARG    19     139.210 161.280  68.690  1.00  0.00           H
ATOM   2886  CB  ARG    19     137.130 161.740  68.130  1.00  0.00           C
ATOM   2887  HB1 ARG    19     136.660 161.880  67.160  1.00  0.00           H
ATOM   2888  HB2 ARG    19     136.840 160.720  68.390  1.00  0.00           H
ATOM   2889  CG  ARG    19     136.590 162.740  69.050  1.00  0.00           C
ATOM   2890  HG1 ARG    19     136.740 163.730  68.600  1.00  0.00           H
ATOM   2891  HG2 ARG    19     135.520 162.570  69.060  1.00  0.00           H
ATOM   2892  CD  ARG    19     137.210 162.560  70.510  1.00  0.00           C
ATOM   2893  HD1 ARG    19     136.350 162.540  71.180  1.00  0.00           H
ATOM   2894  HD2 ARG    19     137.720 161.600  70.620  1.00  0.00           H
ATOM   2895  NE  ARG    19     137.880 163.780  70.990  1.00  0.00           N
ATOM   2896  HE  ARG    19     137.300 164.590  71.180  1.00  0.00           H
ATOM   2897  CZ  ARG    19     139.090 163.860  71.510  1.00  0.00           C
ATOM   2898  NH1 ARG    19     139.920 162.830  71.470  1.00  0.00           N
ATOM   2899 1HH1 ARG    19     139.600 161.870  71.440  1.00  0.00           H
ATOM   2900 2HH1 ARG    19     140.910 162.990  71.540  1.00  0.00           H
ATOM   2901  NH2 ARG    19     139.560 164.960  72.020  1.00  0.00           N
ATOM   2902 1HH2 ARG    19     138.990 165.800  72.060  1.00  0.00           H
ATOM   2903 2HH2 ARG    19     140.520 165.090  72.300  1.00  0.00           H
ATOM   2904  C   ARG    19     138.800 160.890  66.630  1.00  0.00           C
ATOM   2905  O   ARG    19     138.710 159.710  66.800  1.00  0.00           O
ATOM   2906  N   TYR    20     138.980 161.440  65.410  1.00  0.00           N
ATOM   2907  H   TYR    20     138.940 162.440  65.290  1.00  0.00           H
ATOM   2908  CA  TYR    20     139.290 160.710  64.160  1.00  0.00           C
ATOM   2909  HA  TYR    20     138.880 159.700  64.120  1.00  0.00           H
ATOM   2910  CB  TYR    20     138.780 161.500  62.990  1.00  0.00           C
ATOM   2911  HB1 TYR    20     139.090 162.540  63.090  1.00  0.00           H
ATOM   2912  HB2 TYR    20     139.250 161.110  62.090  1.00  0.00           H
ATOM   2913  CG  TYR    20     137.260 161.420  62.710  1.00  0.00           C
ATOM   2914  CD1 TYR    20     136.740 161.610  61.430  1.00  0.00           C
ATOM   2915  HD1 TYR    20     137.370 161.880  60.600  1.00  0.00           H
ATOM   2916  CD2 TYR    20     136.350 160.930  63.710  1.00  0.00           C
ATOM   2917  HD2 TYR    20     136.640 160.730  64.730  1.00  0.00           H
ATOM   2918  CE1 TYR    20     135.390 161.340  61.040  1.00  0.00           C
ATOM   2919  HE1 TYR    20     135.100 161.440  60.010  1.00  0.00           H
ATOM   2920  CE2 TYR    20     134.980 160.740  63.350  1.00  0.00           C
ATOM   2921  HE2 TYR    20     134.230 160.430  64.060  1.00  0.00           H
ATOM   2922  CZ  TYR    20     134.460 160.990  62.000  1.00  0.00           C
ATOM   2923  OH  TYR    20     133.160 160.790  61.690  1.00  0.00           O
ATOM   2924  HH  TYR    20     133.090 160.810  60.750  1.00  0.00           H
ATOM   2925  C   TYR    20     140.810 160.660  64.070  1.00  0.00           C
ATOM   2926  O   TYR    20     141.300 159.580  63.970  1.00  0.00           O
ATOM   2927  N   GLU    21     141.530 161.780  64.350  1.00  0.00           N
ATOM   2928  H   GLU    21     140.950 162.600  64.450  1.00  0.00           H
ATOM   2929  CA  GLU    21     142.980 161.990  64.390  1.00  0.00           C
ATOM   2930  HA  GLU    21     143.290 161.950  63.350  1.00  0.00           H
ATOM   2931  CB  GLU    21     143.200 163.410  64.780  1.00  0.00           C
ATOM   2932  HB1 GLU    21     142.560 164.060  64.190  1.00  0.00           H
ATOM   2933  HB2 GLU    21     142.840 163.570  65.800  1.00  0.00           H
ATOM   2934  CG  GLU    21     144.690 163.950  64.720  1.00  0.00           C
ATOM   2935  HG1 GLU    21     145.180 163.250  64.040  1.00  0.00           H
ATOM   2936  HG2 GLU    21     144.710 164.920  64.220  1.00  0.00           H
ATOM   2937  CD  GLU    21     145.410 164.000  66.080  1.00  0.00           C
ATOM   2938  OE1 GLU    21     144.820 164.560  67.040  1.00  0.00           O
ATOM   2939  OE2 GLU    21     146.500 163.360  66.260  1.00  0.00           O
ATOM   2940  C   GLU    21     143.800 160.930  65.100  1.00  0.00           C
ATOM   2941  O   GLU    21     144.690 160.340  64.500  1.00  0.00           O
ATOM   2942  N   THR    22     143.530 160.590  66.380  1.00  0.00           N
ATOM   2943  H   THR    22     142.930 161.160  66.970  1.00  0.00           H
ATOM   2944  CA  THR    22     144.200 159.530  67.100  1.00  0.00           C
ATOM   2945  HA  THR    22     145.270 159.740  67.210  1.00  0.00           H
ATOM   2946  CB  THR    22     143.850 159.640  68.620  1.00  0.00           C
ATOM   2947  HB  THR    22     143.990 160.660  68.980  1.00  0.00           H
ATOM   2948  OG1 THR    22     144.710 158.850  69.490  1.00  0.00           O
ATOM   2949  HG1 THR    22     145.570 159.230  69.440  1.00  0.00           H
ATOM   2950  CG2 THR    22     142.360 159.420  68.900  1.00  0.00           C
ATOM   2951 1HG2 THR    22     141.690 160.130  68.420  1.00  0.00           H
ATOM   2952 2HG2 THR    22     141.950 158.480  68.530  1.00  0.00           H
ATOM   2953 3HG2 THR    22     142.200 159.560  69.960  1.00  0.00           H
ATOM   2954  C   THR    22     144.090 158.130  66.490  1.00  0.00           C
ATOM   2955  O   THR    22     145.060 157.450  66.280  1.00  0.00           O
ATOM   2956  N   PHE    23     142.870 157.740  65.970  1.00  0.00           N
ATOM   2957  H   PHE    23     142.120 158.410  66.050  1.00  0.00           H
ATOM   2958  CA  PHE    23     142.580 156.530  65.230  1.00  0.00           C
ATOM   2959  HA  PHE    23     142.870 155.820  66.010  1.00  0.00           H
ATOM   2960  CB  PHE    23     141.100 156.220  64.840  1.00  0.00           C
ATOM   2961  HB1 PHE    23     140.690 157.050  64.270  1.00  0.00           H
ATOM   2962  HB2 PHE    23     141.140 155.300  64.260  1.00  0.00           H
ATOM   2963  CG  PHE    23     140.220 155.930  66.070  1.00  0.00           C
ATOM   2964  CD1 PHE    23     139.940 156.930  67.040  1.00  0.00           C
ATOM   2965  HD1 PHE    23     140.450 157.880  66.930  1.00  0.00           H
ATOM   2966  CD2 PHE    23     139.650 154.670  66.180  1.00  0.00           C
ATOM   2967  HD2 PHE    23     139.860 154.000  65.360  1.00  0.00           H
ATOM   2968  CE1 PHE    23     139.110 156.570  68.120  1.00  0.00           C
ATOM   2969  HE1 PHE    23     139.030 157.320  68.900  1.00  0.00           H
ATOM   2970  CE2 PHE    23     138.830 154.360  67.260  1.00  0.00           C
ATOM   2971  HE2 PHE    23     138.370 153.390  67.350  1.00  0.00           H
ATOM   2972  CZ  PHE    23     138.620 155.300  68.270  1.00  0.00           C
ATOM   2973  HZ  PHE    23     138.020 155.030  69.120  1.00  0.00           H
ATOM   2974  C   PHE    23     143.510 156.400  64.020  1.00  0.00           C
ATOM   2975  O   PHE    23     144.340 155.430  64.010  1.00  0.00           O
ATOM   2976  N   ILE    24     143.430 157.380  63.080  1.00  0.00           N
ATOM   2977  H   ILE    24     142.830 158.150  63.350  1.00  0.00           H
ATOM   2978  CA  ILE    24     144.170 157.280  61.810  1.00  0.00           C
ATOM   2979  HA  ILE    24     143.930 156.320  61.360  1.00  0.00           H
ATOM   2980  CB  ILE    24     143.520 158.260  60.820  1.00  0.00           C
ATOM   2981  HB  ILE    24     143.940 157.990  59.860  1.00  0.00           H
ATOM   2982  CG1 ILE    24     143.740 159.720  61.150  1.00  0.00           C
ATOM   2983 1HG1 ILE    24     143.520 159.950  62.190  1.00  0.00           H
ATOM   2984 2HG1 ILE    24     144.790 159.960  60.980  1.00  0.00           H
ATOM   2985  CG2 ILE    24     142.020 158.020  60.670  1.00  0.00           C
ATOM   2986 1HG2 ILE    24     141.560 158.630  61.450  1.00  0.00           H
ATOM   2987 2HG2 ILE    24     141.720 158.280  59.650  1.00  0.00           H
ATOM   2988 3HG2 ILE    24     141.870 156.950  60.800  1.00  0.00           H
ATOM   2989  CD  ILE    24     142.900 160.730  60.240  1.00  0.00           C
ATOM   2990  HD1 ILE    24     141.920 160.900  60.680  1.00  0.00           H
ATOM   2991  HD2 ILE    24     143.500 161.630  60.360  1.00  0.00           H
ATOM   2992  HD3 ILE    24     142.730 160.400  59.210  1.00  0.00           H
ATOM   2993  C   ILE    24     145.690 157.340  61.930  1.00  0.00           C
ATOM   2994  O   ILE    24     146.370 157.200  60.930  1.00  0.00           O
ATOM   2995  N   SER    25     146.210 157.620  63.150  1.00  0.00           N
ATOM   2996  H   SER    25     145.580 157.580  63.940  1.00  0.00           H
ATOM   2997  CA  SER    25     147.680 157.770  63.340  1.00  0.00           C
ATOM   2998  HA  SER    25     148.250 157.100  62.690  1.00  0.00           H
ATOM   2999  CB  SER    25     148.060 159.170  62.960  1.00  0.00           C
ATOM   3000  HB1 SER    25     149.140 159.190  63.120  1.00  0.00           H
ATOM   3001  HB2 SER    25     147.850 159.420  61.920  1.00  0.00           H
ATOM   3002  OG  SER    25     147.350 160.120  63.740  1.00  0.00           O
ATOM   3003  HG  SER    25     146.430 160.040  63.530  1.00  0.00           H
ATOM   3004  C   SER    25     148.210 157.130  64.670  1.00  0.00           C
ATOM   3005  O   SER    25     149.300 157.460  65.090  1.00  0.00           O
ATOM   3006  N   ASP    26     147.520 156.220  65.390  1.00  0.00           N
ATOM   3007  H   ASP    26     146.520 156.140  65.270  1.00  0.00           H
ATOM   3008  CA  ASP    26     147.950 155.540  66.640  1.00  0.00           C
ATOM   3009  HA  ASP    26     148.990 155.240  66.500  1.00  0.00           H
ATOM   3010  CB  ASP    26     147.830 156.510  67.950  1.00  0.00           C
ATOM   3011  HB1 ASP    26     148.450 157.410  67.980  1.00  0.00           H
ATOM   3012  HB2 ASP    26     146.790 156.810  68.060  1.00  0.00           H
ATOM   3013  CG  ASP    26     148.080 155.700  69.230  1.00  0.00           C
ATOM   3014  OD1 ASP    26     149.220 155.100  69.340  1.00  0.00           O
ATOM   3015  OD2 ASP    26     147.310 155.780  70.190  1.00  0.00           O
ATOM   3016  C   ASP    26     147.150 154.280  66.770  1.00  0.00           C
ATOM   3017  O   ASP    26     147.630 153.150  66.500  1.00  0.00           O
ATOM   3018  N   VAL    27     145.840 154.500  67.000  1.00  0.00           N
ATOM   3019  H   VAL    27     145.610 155.470  67.180  1.00  0.00           H
ATOM   3020  CA  VAL    27     145.090 153.420  67.790  1.00  0.00           C
ATOM   3021  HA  VAL    27     145.780 153.050  68.550  1.00  0.00           H
ATOM   3022  CB  VAL    27     143.770 154.020  68.380  1.00  0.00           C
ATOM   3023  HB  VAL    27     143.100 154.430  67.620  1.00  0.00           H
ATOM   3024  CG1 VAL    27     142.930 153.040  69.240  1.00  0.00           C
ATOM   3025 1HG1 VAL    27     142.120 153.570  69.730  1.00  0.00           H
ATOM   3026 2HG1 VAL    27     142.430 152.300  68.620  1.00  0.00           H
ATOM   3027 3HG1 VAL    27     143.520 152.570  70.040  1.00  0.00           H
ATOM   3028  CG2 VAL    27     144.030 155.290  69.270  1.00  0.00           C
ATOM   3029 1HG2 VAL    27     144.730 156.080  68.990  1.00  0.00           H
ATOM   3030 2HG2 VAL    27     143.060 155.710  69.530  1.00  0.00           H
ATOM   3031 3HG2 VAL    27     144.470 154.930  70.200  1.00  0.00           H
ATOM   3032  C   VAL    27     144.750 152.240  66.900  1.00  0.00           C
ATOM   3033  O   VAL    27     144.880 151.100  67.320  1.00  0.00           O
ATOM   3034  N   LEU    28     144.330 152.550  65.660  1.00  0.00           N
ATOM   3035  H   LEU    28     144.510 153.460  65.260  1.00  0.00           H
ATOM   3036  CA  LEU    28     144.100 151.540  64.630  1.00  0.00           C
ATOM   3037  HA  LEU    28     143.600 150.690  65.080  1.00  0.00           H
ATOM   3038  CB  LEU    28     143.180 152.080  63.590  1.00  0.00           C
ATOM   3039  HB1 LEU    28     143.570 153.090  63.460  1.00  0.00           H
ATOM   3040  HB2 LEU    28     143.210 151.600  62.610  1.00  0.00           H
ATOM   3041  CG  LEU    28     141.710 152.440  63.990  1.00  0.00           C
ATOM   3042  HG  LEU    28     141.780 153.170  64.790  1.00  0.00           H
ATOM   3043  CD1 LEU    28     140.900 153.000  62.840  1.00  0.00           C
ATOM   3044 1HD1 LEU    28     139.900 153.220  63.220  1.00  0.00           H
ATOM   3045 2HD1 LEU    28     141.230 153.980  62.490  1.00  0.00           H
ATOM   3046 3HD1 LEU    28     140.920 152.370  61.950  1.00  0.00           H
ATOM   3047  CD2 LEU    28     140.990 151.250  64.670  1.00  0.00           C
ATOM   3048 1HD2 LEU    28     139.950 151.510  64.890  1.00  0.00           H
ATOM   3049 2HD2 LEU    28     141.110 150.350  64.070  1.00  0.00           H
ATOM   3050 3HD2 LEU    28     141.400 151.030  65.650  1.00  0.00           H
ATOM   3051  C   LEU    28     145.360 150.960  64.050  1.00  0.00           C
ATOM   3052  O   LEU    28     145.440 149.780  63.700  1.00  0.00           O
ATOM   3053  N   GLN    29     146.530 151.710  64.100  1.00  0.00           N
ATOM   3054  H   GLN    29     146.530 152.560  64.630  1.00  0.00           H
ATOM   3055  CA  GLN    29     147.840 151.290  63.640  1.00  0.00           C
ATOM   3056  HA  GLN    29     147.570 150.860  62.680  1.00  0.00           H
ATOM   3057  CB  GLN    29     148.760 152.590  63.510  1.00  0.00           C
ATOM   3058  HB1 GLN    29     149.110 153.100  64.410  1.00  0.00           H
ATOM   3059  HB2 GLN    29     149.670 152.240  63.020  1.00  0.00           H
ATOM   3060  CG  GLN    29     148.080 153.800  62.640  1.00  0.00           C
ATOM   3061  HG1 GLN    29     147.130 154.120  63.070  1.00  0.00           H
ATOM   3062  HG2 GLN    29     148.860 154.540  62.760  1.00  0.00           H
ATOM   3063  CD  GLN    29     148.050 153.520  61.120  1.00  0.00           C
ATOM   3064  OE1 GLN    29     148.280 152.420  60.650  1.00  0.00           O
ATOM   3065  NE2 GLN    29     147.840 154.510  60.290  1.00  0.00           N
ATOM   3066 1HE2 GLN    29     147.730 155.460  60.630  1.00  0.00           H
ATOM   3067 2HE2 GLN    29     147.690 154.270  59.320  1.00  0.00           H
ATOM   3068  C   GLN    29     148.540 150.200  64.400  1.00  0.00           C
ATOM   3069  O   GLN    29     149.060 149.180  63.930  1.00  0.00           O
ATOM   3070  N   ARG    30     148.350 150.440  65.730  1.00  0.00           N
ATOM   3071  H   ARG    30     147.830 151.260  66.000  1.00  0.00           H
ATOM   3072  CA  ARG    30     148.780 149.480  66.750  1.00  0.00           C
ATOM   3073  HA  ARG    30     149.820 149.260  66.500  1.00  0.00           H
ATOM   3074  CB  ARG    30     148.720 150.140  68.160  1.00  0.00           C
ATOM   3075  HB1 ARG    30     147.790 150.670  68.320  1.00  0.00           H
ATOM   3076  HB2 ARG    30     148.780 149.370  68.930  1.00  0.00           H
ATOM   3077  CG  ARG    30     149.990 151.070  68.340  1.00  0.00           C
ATOM   3078  HG1 ARG    30     150.890 150.500  68.120  1.00  0.00           H
ATOM   3079  HG2 ARG    30     150.090 151.970  67.720  1.00  0.00           H
ATOM   3080  CD  ARG    30     150.120 151.490  69.790  1.00  0.00           C
ATOM   3081  HD1 ARG    30     150.070 150.580  70.400  1.00  0.00           H
ATOM   3082  HD2 ARG    30     151.050 152.010  70.010  1.00  0.00           H
ATOM   3083  NE  ARG    30     149.060 152.460  70.190  1.00  0.00           N
ATOM   3084  HE  ARG    30     149.230 153.420  69.940  1.00  0.00           H
ATOM   3085  CZ  ARG    30     148.040 152.290  71.110  1.00  0.00           C
ATOM   3086  NH1 ARG    30     147.680 151.080  71.480  1.00  0.00           N
ATOM   3087 1HH1 ARG    30     148.130 150.210  71.230  1.00  0.00           H
ATOM   3088 2HH1 ARG    30     146.920 150.930  72.130  1.00  0.00           H
ATOM   3089  NH2 ARG    30     147.410 153.420  71.460  1.00  0.00           N
ATOM   3090 1HH2 ARG    30     147.560 154.320  71.020  1.00  0.00           H
ATOM   3091 2HH2 ARG    30     146.680 153.470  72.160  1.00  0.00           H
ATOM   3092  C   ARG    30     147.890 148.230  66.790  1.00  0.00           C
ATOM   3093  O   ARG    30     148.420 147.130  67.090  1.00  0.00           O
ATOM   3094  N   ASP    31     146.620 148.340  66.350  1.00  0.00           N
ATOM   3095  H   ASP    31     146.360 149.180  65.850  1.00  0.00           H
ATOM   3096  CA  ASP    31     145.690 147.250  66.150  1.00  0.00           C
ATOM   3097  HA  ASP    31     145.850 146.670  67.060  1.00  0.00           H
ATOM   3098  CB  ASP    31     144.240 147.620  66.070  1.00  0.00           C
ATOM   3099  HB1 ASP    31     144.100 148.560  66.600  1.00  0.00           H
ATOM   3100  HB2 ASP    31     143.900 147.800  65.050  1.00  0.00           H
ATOM   3101  CG  ASP    31     143.360 146.590  66.740  1.00  0.00           C
ATOM   3102  OD1 ASP    31     142.280 146.300  66.160  1.00  0.00           O
ATOM   3103  OD2 ASP    31     143.560 146.240  67.910  1.00  0.00           O
ATOM   3104  C   ASP    31     146.090 146.400  64.920  1.00  0.00           C
ATOM   3105  O   ASP    31     145.970 145.130  64.830  1.00  0.00           O
ATOM   3106  N   LEU    32     146.610 147.030  63.870  1.00  0.00           N
ATOM   3107  H   LEU    32     146.640 148.020  64.060  1.00  0.00           H
ATOM   3108  CA  LEU    32     146.900 146.460  62.610  1.00  0.00           C
ATOM   3109  HA  LEU    32     145.970 145.940  62.380  1.00  0.00           H
ATOM   3110  CB  LEU    32     147.150 147.690  61.670  1.00  0.00           C
ATOM   3111  HB1 LEU    32     146.450 148.510  61.790  1.00  0.00           H
ATOM   3112  HB2 LEU    32     148.070 148.160  62.020  1.00  0.00           H
ATOM   3113  CG  LEU    32     147.370 147.480  60.130  1.00  0.00           C
ATOM   3114  HG  LEU    32     148.380 147.070  60.040  1.00  0.00           H
ATOM   3115  CD1 LEU    32     146.300 146.530  59.510  1.00  0.00           C
ATOM   3116 1HD1 LEU    32     146.530 146.270  58.480  1.00  0.00           H
ATOM   3117 2HD1 LEU    32     146.160 145.560  59.980  1.00  0.00           H
ATOM   3118 3HD1 LEU    32     145.300 146.950  59.630  1.00  0.00           H
ATOM   3119  CD2 LEU    32     147.500 148.850  59.480  1.00  0.00           C
ATOM   3120 1HD2 LEU    32     148.400 149.320  59.880  1.00  0.00           H
ATOM   3121 2HD2 LEU    32     147.590 148.740  58.400  1.00  0.00           H
ATOM   3122 3HD2 LEU    32     146.680 149.560  59.600  1.00  0.00           H
ATOM   3123  C   LEU    32     148.180 145.570  62.760  1.00  0.00           C
ATOM   3124  O   LEU    32     148.190 144.440  62.320  1.00  0.00           O
ATOM   3125  N   ARG    33     149.180 146.190  63.410  1.00  0.00           N
ATOM   3126  H   ARG    33     148.930 147.110  63.770  1.00  0.00           H
ATOM   3127  CA  ARG    33     150.350 145.480  63.820  1.00  0.00           C
ATOM   3128  HA  ARG    33     150.760 145.010  62.930  1.00  0.00           H
ATOM   3129  CB  ARG    33     151.330 146.560  64.260  1.00  0.00           C
ATOM   3130  HB1 ARG    33     150.940 147.230  65.030  1.00  0.00           H
ATOM   3131  HB2 ARG    33     152.080 146.010  64.830  1.00  0.00           H
ATOM   3132  CG  ARG    33     151.900 147.350  63.030  1.00  0.00           C
ATOM   3133  HG1 ARG    33     152.310 146.550  62.410  1.00  0.00           H
ATOM   3134  HG2 ARG    33     151.140 147.860  62.440  1.00  0.00           H
ATOM   3135  CD  ARG    33     153.030 148.230  63.430  1.00  0.00           C
ATOM   3136  HD1 ARG    33     153.400 147.950  64.420  1.00  0.00           H
ATOM   3137  HD2 ARG    33     153.850 148.120  62.720  1.00  0.00           H
ATOM   3138  NE  ARG    33     152.700 149.690  63.330  1.00  0.00           N
ATOM   3139  HE  ARG    33     152.670 149.960  62.350  1.00  0.00           H
ATOM   3140  CZ  ARG    33     152.600 150.590  64.320  1.00  0.00           C
ATOM   3141  NH1 ARG    33     152.840 150.280  65.600  1.00  0.00           N
ATOM   3142 1HH1 ARG    33     153.060 149.380  66.000  1.00  0.00           H
ATOM   3143 2HH1 ARG    33     152.770 151.000  66.320  1.00  0.00           H
ATOM   3144  NH2 ARG    33     152.440 151.830  63.940  1.00  0.00           N
ATOM   3145 1HH2 ARG    33     152.080 151.970  63.010  1.00  0.00           H
ATOM   3146 2HH2 ARG    33     152.360 152.630  64.560  1.00  0.00           H
ATOM   3147  C   ARG    33     150.150 144.310  64.840  1.00  0.00           C
ATOM   3148  O   ARG    33     150.810 143.300  64.820  1.00  0.00           O
ATOM   3149  N   LYS    34     149.180 144.330  65.790  1.00  0.00           N
ATOM   3150  H   LYS    34     148.660 145.190  65.750  1.00  0.00           H
ATOM   3151  CA  LYS    34     148.720 143.130  66.640  1.00  0.00           C
ATOM   3152  HA  LYS    34     149.530 142.550  67.090  1.00  0.00           H
ATOM   3153  CB  LYS    34     147.730 143.630  67.690  1.00  0.00           C
ATOM   3154  HB1 LYS    34     147.130 144.420  67.240  1.00  0.00           H
ATOM   3155  HB2 LYS    34     147.050 142.800  67.860  1.00  0.00           H
ATOM   3156  CG  LYS    34     148.280 144.130  69.040  1.00  0.00           C
ATOM   3157  HG1 LYS    34     148.840 143.390  69.620  1.00  0.00           H
ATOM   3158  HG2 LYS    34     149.100 144.820  68.850  1.00  0.00           H
ATOM   3159  CD  LYS    34     147.100 144.610  69.800  1.00  0.00           C
ATOM   3160  HD1 LYS    34     146.500 145.310  69.230  1.00  0.00           H
ATOM   3161  HD2 LYS    34     146.500 143.720  69.960  1.00  0.00           H
ATOM   3162  CE  LYS    34     147.390 145.330  71.130  1.00  0.00           C
ATOM   3163  HE1 LYS    34     147.900 144.650  71.810  1.00  0.00           H
ATOM   3164  HE2 LYS    34     148.190 146.060  71.110  1.00  0.00           H
ATOM   3165  NZ  LYS    34     146.210 145.790  71.800  1.00  0.00           N
ATOM   3166  HZ1 LYS    34     146.270 146.410  72.600  1.00  0.00           H
ATOM   3167  HZ2 LYS    34     145.860 146.400  71.070  1.00  0.00           H
ATOM   3168  HZ3 LYS    34     145.570 145.020  71.930  1.00  0.00           H
ATOM   3169  C   LYS    34     148.150 142.060  65.770  1.00  0.00           C
ATOM   3170  O   LYS    34     148.710 140.940  65.700  1.00  0.00           O
ATOM   3171  N   VAL    35     147.150 142.360  64.930  1.00  0.00           N
ATOM   3172  H   VAL    35     146.860 143.330  64.870  1.00  0.00           H
ATOM   3173  CA  VAL    35     146.380 141.390  64.180  1.00  0.00           C
ATOM   3174  HA  VAL    35     145.870 140.710  64.860  1.00  0.00           H
ATOM   3175  CB  VAL    35     145.150 142.040  63.480  1.00  0.00           C
ATOM   3176  HB  VAL    35     145.470 142.990  63.050  1.00  0.00           H
ATOM   3177  CG1 VAL    35     144.450 141.270  62.400  1.00  0.00           C
ATOM   3178 1HG1 VAL    35     144.290 140.240  62.740  1.00  0.00           H
ATOM   3179 2HG1 VAL    35     143.470 141.670  62.170  1.00  0.00           H
ATOM   3180 3HG1 VAL    35     144.910 141.200  61.420  1.00  0.00           H
ATOM   3181  CG2 VAL    35     144.200 142.470  64.570  1.00  0.00           C
ATOM   3182 1HG2 VAL    35     144.530 143.160  65.350  1.00  0.00           H
ATOM   3183 2HG2 VAL    35     143.320 142.980  64.200  1.00  0.00           H
ATOM   3184 3HG2 VAL    35     143.780 141.650  65.160  1.00  0.00           H
ATOM   3185  C   VAL    35     147.320 140.620  63.180  1.00  0.00           C
ATOM   3186  O   VAL    35     147.050 139.530  62.740  1.00  0.00           O
ATOM   3187  N   LEU    36     148.370 141.300  62.710  1.00  0.00           N
ATOM   3188  H   LEU    36     148.460 142.290  62.890  1.00  0.00           H
ATOM   3189  CA  LEU    36     149.270 140.670  61.770  1.00  0.00           C
ATOM   3190  HA  LEU    36     148.790 139.890  61.170  1.00  0.00           H
ATOM   3191  CB  LEU    36     149.680 141.720  60.650  1.00  0.00           C
ATOM   3192  HB1 LEU    36     149.910 142.650  61.160  1.00  0.00           H
ATOM   3193  HB2 LEU    36     150.590 141.400  60.140  1.00  0.00           H
ATOM   3194  CG  LEU    36     148.610 141.740  59.490  1.00  0.00           C
ATOM   3195  HG  LEU    36     147.640 141.600  59.960  1.00  0.00           H
ATOM   3196  CD1 LEU    36     148.690 143.110  58.800  1.00  0.00           C
ATOM   3197 1HD1 LEU    36     148.020 143.300  57.960  1.00  0.00           H
ATOM   3198 2HD1 LEU    36     148.340 143.920  59.440  1.00  0.00           H
ATOM   3199 3HD1 LEU    36     149.650 143.350  58.320  1.00  0.00           H
ATOM   3200  CD2 LEU    36     148.710 140.540  58.560  1.00  0.00           C
ATOM   3201 1HD2 LEU    36     148.380 139.630  59.060  1.00  0.00           H
ATOM   3202 2HD2 LEU    36     147.960 140.490  57.770  1.00  0.00           H
ATOM   3203 3HD2 LEU    36     149.700 140.420  58.120  1.00  0.00           H
ATOM   3204  C   LEU    36     150.520 140.110  62.470  1.00  0.00           C
ATOM   3205  O   LEU    36     151.200 139.280  61.850  1.00  0.00           O
ATOM   3206  N   ASP    37     150.780 140.430  63.760  1.00  0.00           N
ATOM   3207  H   ASP    37     149.990 140.770  64.290  1.00  0.00           H
ATOM   3208  CA  ASP    37     151.760 139.730  64.560  1.00  0.00           C
ATOM   3209  HA  ASP    37     152.620 139.450  63.950  1.00  0.00           H
ATOM   3210  CB  ASP    37     152.210 140.520  65.830  1.00  0.00           C
ATOM   3211  HB1 ASP    37     152.570 141.430  65.350  1.00  0.00           H
ATOM   3212  HB2 ASP    37     151.400 140.860  66.480  1.00  0.00           H
ATOM   3213  CG  ASP    37     153.330 139.780  66.570  1.00  0.00           C
ATOM   3214  OD1 ASP    37     153.120 139.490  67.760  1.00  0.00           O
ATOM   3215  OD2 ASP    37     154.340 139.570  65.960  1.00  0.00           O
ATOM   3216  C   ASP    37     151.180 138.400  64.940  1.00  0.00           C
ATOM   3217  O   ASP    37     151.800 137.350  64.950  1.00  0.00           O
ATOM   3218  N   HIS    38     149.870 138.450  65.300  1.00  0.00           N
ATOM   3219  H   HIS    38     149.480 139.370  65.170  1.00  0.00           H
ATOM   3220  CA  HIS    38     149.090 137.320  65.810  1.00  0.00           C
ATOM   3221  HA  HIS    38     149.550 136.860  66.680  1.00  0.00           H
ATOM   3222  CB  HIS    38     147.690 137.910  66.040  1.00  0.00           C
ATOM   3223  HB1 HIS    38     147.810 138.800  66.650  1.00  0.00           H
ATOM   3224  HB2 HIS    38     147.210 138.380  65.180  1.00  0.00           H
ATOM   3225  CG  HIS    38     146.670 137.040  66.660  1.00  0.00           C
ATOM   3226  ND1 HIS    38     146.980 135.820  67.380  1.00  0.00           N
ATOM   3227  CD2 HIS    38     145.270 137.130  66.430  1.00  0.00           C
ATOM   3228  HD2 HIS    38     144.670 137.870  65.920  1.00  0.00           H
ATOM   3229  CE1 HIS    38     145.750 135.270  67.540  1.00  0.00           C
ATOM   3230  HE1 HIS    38     145.610 134.340  68.070  1.00  0.00           H
ATOM   3231  NE2 HIS    38     144.740 136.020  67.080  1.00  0.00           N
ATOM   3232  HE2 HIS    38     143.750 135.840  67.180  1.00  0.00           H
ATOM   3233  C   HIS    38     149.070 136.180  64.750  1.00  0.00           C
ATOM   3234  O   HIS    38     149.470 135.050  65.040  1.00  0.00           O
ATOM   3235  N   ARG    39     148.860 136.560  63.470  1.00  0.00           N
ATOM   3236  H   ARG    39     148.760 137.530  63.200  1.00  0.00           H
ATOM   3237  CA  ARG    39     148.890 135.670  62.320  1.00  0.00           C
ATOM   3238  HA  ARG    39     148.050 134.990  62.460  1.00  0.00           H
ATOM   3239  CB  ARG    39     148.490 136.530  61.040  1.00  0.00           C
ATOM   3240  HB1 ARG    39     147.550 137.060  61.180  1.00  0.00           H
ATOM   3241  HB2 ARG    39     149.210 137.300  60.770  1.00  0.00           H
ATOM   3242  CG  ARG    39     148.370 135.680  59.770  1.00  0.00           C
ATOM   3243  HG1 ARG    39     149.330 135.190  59.600  1.00  0.00           H
ATOM   3244  HG2 ARG    39     147.620 134.920  59.990  1.00  0.00           H
ATOM   3245  CD  ARG    39     148.100 136.410  58.410  1.00  0.00           C
ATOM   3246  HD1 ARG    39     147.850 135.620  57.690  1.00  0.00           H
ATOM   3247  HD2 ARG    39     147.200 137.020  58.490  1.00  0.00           H
ATOM   3248  NE  ARG    39     149.220 137.200  57.880  1.00  0.00           N
ATOM   3249  HE  ARG    39     149.950 137.480  58.530  1.00  0.00           H
ATOM   3250  CZ  ARG    39     149.420 137.540  56.590  1.00  0.00           C
ATOM   3251  NH1 ARG    39     148.590 137.250  55.610  1.00  0.00           N
ATOM   3252 1HH1 ARG    39     147.720 136.820  55.870  1.00  0.00           H
ATOM   3253 2HH1 ARG    39     148.960 137.180  54.670  1.00  0.00           H
ATOM   3254  NH2 ARG    39     150.450 138.210  56.220  1.00  0.00           N
ATOM   3255 1HH2 ARG    39     151.180 138.420  56.890  1.00  0.00           H
ATOM   3256 2HH2 ARG    39     150.510 138.640  55.300  1.00  0.00           H
ATOM   3257  C   ARG    39     150.290 134.990  62.190  1.00  0.00           C
ATOM   3258  O   ARG    39     150.300 133.770  61.950  1.00  0.00           O
ATOM   3259  N   ASP    40     151.370 135.650  62.430  1.00  0.00           N
ATOM   3260  H   ASP    40     151.230 136.630  62.610  1.00  0.00           H
ATOM   3261  CA  ASP    40     152.780 135.170  62.480  1.00  0.00           C
ATOM   3262  HA  ASP    40     152.900 134.720  61.490  1.00  0.00           H
ATOM   3263  CB  ASP    40     153.860 136.250  62.830  1.00  0.00           C
ATOM   3264  HB1 ASP    40     153.730 137.150  62.230  1.00  0.00           H
ATOM   3265  HB2 ASP    40     153.690 136.550  63.860  1.00  0.00           H
ATOM   3266  CG  ASP    40     155.230 135.660  62.780  1.00  0.00           C
ATOM   3267  OD1 ASP    40     155.940 135.930  63.800  1.00  0.00           O
ATOM   3268  OD2 ASP    40     155.530 134.790  61.920  1.00  0.00           O
ATOM   3269  C   ASP    40     152.970 134.030  63.480  1.00  0.00           C
ATOM   3270  O   ASP    40     153.370 132.900  63.210  1.00  0.00           O
ATOM   3271  N   LYS    41     152.570 134.330  64.730  1.00  0.00           N
ATOM   3272  H   LYS    41     152.370 135.280  65.020  1.00  0.00           H
ATOM   3273  CA  LYS    41     152.370 133.420  65.890  1.00  0.00           C
ATOM   3274  HA  LYS    41     153.310 132.930  66.140  1.00  0.00           H
ATOM   3275  CB  LYS    41     151.970 134.250  67.120  1.00  0.00           C
ATOM   3276  HB1 LYS    41     151.290 135.010  66.740  1.00  0.00           H
ATOM   3277  HB2 LYS    41     151.320 133.760  67.850  1.00  0.00           H
ATOM   3278  CG  LYS    41     153.230 134.810  67.850  1.00  0.00           C
ATOM   3279  HG1 LYS    41     153.840 134.000  68.260  1.00  0.00           H
ATOM   3280  HG2 LYS    41     153.800 135.370  67.100  1.00  0.00           H
ATOM   3281  CD  LYS    41     152.750 135.840  68.930  1.00  0.00           C
ATOM   3282  HD1 LYS    41     152.260 136.690  68.460  1.00  0.00           H
ATOM   3283  HD2 LYS    41     152.070 135.360  69.620  1.00  0.00           H
ATOM   3284  CE  LYS    41     153.990 136.530  69.540  1.00  0.00           C
ATOM   3285  HE1 LYS    41     153.640 137.160  70.360  1.00  0.00           H
ATOM   3286  HE2 LYS    41     154.750 135.810  69.830  1.00  0.00           H
ATOM   3287  NZ  LYS    41     154.580 137.510  68.570  1.00  0.00           N
ATOM   3288  HZ1 LYS    41     153.870 138.180  68.300  1.00  0.00           H
ATOM   3289  HZ2 LYS    41     155.250 137.990  69.150  1.00  0.00           H
ATOM   3290  HZ3 LYS    41     154.980 137.000  67.800  1.00  0.00           H
ATOM   3291  C   LYS    41     151.470 132.240  65.670  1.00  0.00           C
ATOM   3292  O   LYS    41     151.780 131.130  66.150  1.00  0.00           O
ATOM   3293  N   VAL    42     150.360 132.420  64.910  1.00  0.00           N
ATOM   3294  H   VAL    42     150.110 133.360  64.640  1.00  0.00           H
ATOM   3295  CA  VAL    42     149.440 131.350  64.440  1.00  0.00           C
ATOM   3296  HA  VAL    42     149.160 130.800  65.340  1.00  0.00           H
ATOM   3297  CB  VAL    42     148.150 131.990  63.850  1.00  0.00           C
ATOM   3298  HB  VAL    42     148.470 132.780  63.170  1.00  0.00           H
ATOM   3299  CG1 VAL    42     147.370 130.920  63.020  1.00  0.00           C
ATOM   3300 1HG1 VAL    42     146.370 131.320  62.820  1.00  0.00           H
ATOM   3301 2HG1 VAL    42     147.840 130.800  62.050  1.00  0.00           H
ATOM   3302 3HG1 VAL    42     147.260 129.900  63.390  1.00  0.00           H
ATOM   3303  CG2 VAL    42     147.160 132.550  64.890  1.00  0.00           C
ATOM   3304 1HG2 VAL    42     147.480 133.460  65.400  1.00  0.00           H
ATOM   3305 2HG2 VAL    42     146.380 133.000  64.270  1.00  0.00           H
ATOM   3306 3HG2 VAL    42     146.670 131.840  65.550  1.00  0.00           H
ATOM   3307  C   VAL    42     150.180 130.330  63.510  1.00  0.00           C
ATOM   3308  O   VAL    42     150.000 129.100  63.640  1.00  0.00           O
ATOM   3309  N   TYR    43     151.060 130.840  62.640  1.00  0.00           N
ATOM   3310  H   TYR    43     151.200 131.840  62.640  1.00  0.00           H
ATOM   3311  CA  TYR    43     151.780 129.970  61.660  1.00  0.00           C
ATOM   3312  HA  TYR    43     151.040 129.300  61.210  1.00  0.00           H
ATOM   3313  CB  TYR    43     152.360 130.840  60.590  1.00  0.00           C
ATOM   3314  HB1 TYR    43     152.920 131.690  60.990  1.00  0.00           H
ATOM   3315  HB2 TYR    43     153.090 130.270  60.000  1.00  0.00           H
ATOM   3316  CG  TYR    43     151.350 131.380  59.630  1.00  0.00           C
ATOM   3317  CD1 TYR    43     150.300 130.610  59.050  1.00  0.00           C
ATOM   3318  HD1 TYR    43     149.960 129.620  59.320  1.00  0.00           H
ATOM   3319  CD2 TYR    43     151.570 132.700  59.240  1.00  0.00           C
ATOM   3320  HD2 TYR    43     152.310 133.270  59.780  1.00  0.00           H
ATOM   3321  CE1 TYR    43     149.470 131.240  58.060  1.00  0.00           C
ATOM   3322  HE1 TYR    43     148.560 130.770  57.720  1.00  0.00           H
ATOM   3323  CE2 TYR    43     150.730 133.260  58.230  1.00  0.00           C
ATOM   3324  HE2 TYR    43     150.930 134.280  57.930  1.00  0.00           H
ATOM   3325  CZ  TYR    43     149.760 132.520  57.610  1.00  0.00           C
ATOM   3326  OH  TYR    43     148.950 133.040  56.680  1.00  0.00           O
ATOM   3327  HH  TYR    43     148.210 132.510  56.420  1.00  0.00           H
ATOM   3328  C   TYR    43     152.880 129.230  62.380  1.00  0.00           C
ATOM   3329  O   TYR    43     153.230 128.160  61.870  1.00  0.00           O
ATOM   3330  N   GLU    44     153.350 129.770  63.510  1.00  0.00           N
ATOM   3331  H   GLU    44     153.150 130.740  63.750  1.00  0.00           H
ATOM   3332  CA  GLU    44     154.390 129.190  64.380  1.00  0.00           C
ATOM   3333  HA  GLU    44     155.110 128.590  63.820  1.00  0.00           H
ATOM   3334  CB  GLU    44     155.040 130.350  65.210  1.00  0.00           C
ATOM   3335  HB1 GLU    44     154.870 131.270  64.660  1.00  0.00           H
ATOM   3336  HB2 GLU    44     154.620 130.450  66.210  1.00  0.00           H
ATOM   3337  CG  GLU    44     156.550 130.280  65.310  1.00  0.00           C
ATOM   3338  HG1 GLU    44     156.830 131.220  65.790  1.00  0.00           H
ATOM   3339  HG2 GLU    44     156.950 129.450  65.890  1.00  0.00           H
ATOM   3340  CD  GLU    44     157.280 130.390  63.950  1.00  0.00           C
ATOM   3341  OE1 GLU    44     157.640 131.530  63.520  1.00  0.00           O
ATOM   3342  OE2 GLU    44     157.490 129.410  63.300  1.00  0.00           O
ATOM   3343  C   GLU    44     153.830 128.220  65.340  1.00  0.00           C
ATOM   3344  O   GLU    44     154.540 127.250  65.670  1.00  0.00           O
ATOM   3345  N   GLN    45     152.550 128.350  65.770  1.00  0.00           N
ATOM   3346  H   GLN    45     152.120 129.240  65.560  1.00  0.00           H
ATOM   3347  CA  GLN    45     151.770 127.310  66.440  1.00  0.00           C
ATOM   3348  HA  GLN    45     152.460 126.910  67.180  1.00  0.00           H
ATOM   3349  CB  GLN    45     150.510 127.910  67.110  1.00  0.00           C
ATOM   3350  HB1 GLN    45     150.730 128.720  67.810  1.00  0.00           H
ATOM   3351  HB2 GLN    45     149.830 128.320  66.370  1.00  0.00           H
ATOM   3352  CG  GLN    45     149.780 126.920  68.050  1.00  0.00           C
ATOM   3353  HG1 GLN    45     149.530 126.000  67.530  1.00  0.00           H
ATOM   3354  HG2 GLN    45     150.540 126.530  68.740  1.00  0.00           H
ATOM   3355  CD  GLN    45     148.610 127.580  68.830  1.00  0.00           C
ATOM   3356  OE1 GLN    45     148.020 127.030  69.760  1.00  0.00           O
ATOM   3357  NE2 GLN    45     148.190 128.730  68.330  1.00  0.00           N
ATOM   3358 1HE2 GLN    45     148.640 129.400  67.730  1.00  0.00           H
ATOM   3359 2HE2 GLN    45     147.450 129.150  68.880  1.00  0.00           H
ATOM   3360  C   GLN    45     151.280 126.260  65.440  1.00  0.00           C
ATOM   3361  O   GLN    45     151.300 125.060  65.780  1.00  0.00           O
ATOM   3362  N   LEU    46     150.990 126.600  64.180  1.00  0.00           N
ATOM   3363  H   LEU    46     150.850 127.590  63.990  1.00  0.00           H
ATOM   3364  CA  LEU    46     150.520 125.660  63.200  1.00  0.00           C
ATOM   3365  HA  LEU    46     149.790 124.970  63.610  1.00  0.00           H
ATOM   3366  CB  LEU    46     149.880 126.340  61.960  1.00  0.00           C
ATOM   3367  HB1 LEU    46     149.250 127.190  62.240  1.00  0.00           H
ATOM   3368  HB2 LEU    46     150.670 126.860  61.410  1.00  0.00           H
ATOM   3369  CG  LEU    46     149.130 125.540  60.930  1.00  0.00           C
ATOM   3370  HG  LEU    46     149.860 124.880  60.470  1.00  0.00           H
ATOM   3371  CD1 LEU    46     147.940 124.680  61.510  1.00  0.00           C
ATOM   3372 1HD1 LEU    46     148.280 123.750  61.960  1.00  0.00           H
ATOM   3373 2HD1 LEU    46     147.300 125.220  62.210  1.00  0.00           H
ATOM   3374 3HD1 LEU    46     147.280 124.250  60.750  1.00  0.00           H
ATOM   3375  CD2 LEU    46     148.480 126.440  59.840  1.00  0.00           C
ATOM   3376 1HD2 LEU    46     147.960 125.860  59.080  1.00  0.00           H
ATOM   3377 2HD2 LEU    46     147.850 127.230  60.260  1.00  0.00           H
ATOM   3378 3HD2 LEU    46     149.310 126.890  59.300  1.00  0.00           H
ATOM   3379  C   LEU    46     151.710 124.820  62.740  1.00  0.00           C
ATOM   3380  O   LEU    46     151.530 123.610  62.570  1.00  0.00           O
ATOM   3381  N   ALA    47     152.930 125.360  62.530  1.00  0.00           N
ATOM   3382  H   ALA    47     152.930 126.370  62.440  1.00  0.00           H
ATOM   3383  CA  ALA    47     154.110 124.620  62.110  1.00  0.00           C
ATOM   3384  HA  ALA    47     153.990 124.070  61.170  1.00  0.00           H
ATOM   3385  CB  ALA    47     155.170 125.710  61.850  1.00  0.00           C
ATOM   3386  HB1 ALA    47     155.330 126.390  62.680  1.00  0.00           H
ATOM   3387  HB2 ALA    47     156.160 125.350  61.570  1.00  0.00           H
ATOM   3388  HB3 ALA    47     154.900 126.250  60.950  1.00  0.00           H
ATOM   3389  C   ALA    47     154.600 123.720  63.230  1.00  0.00           C
ATOM   3390  O   ALA    47     155.020 122.550  62.960  1.00  0.00           O
ATOM   3391  N   LYS    48     154.490 124.170  64.510  1.00  0.00           N
ATOM   3392  H   LYS    48     154.080 125.090  64.580  1.00  0.00           H
ATOM   3393  CA  LYS    48     154.700 123.310  65.690  1.00  0.00           C
ATOM   3394  HA  LYS    48     155.710 122.920  65.570  1.00  0.00           H
ATOM   3395  CB  LYS    48     154.550 124.120  67.020  1.00  0.00           C
ATOM   3396  HB1 LYS    48     153.710 124.820  67.010  1.00  0.00           H
ATOM   3397  HB2 LYS    48     154.230 123.370  67.750  1.00  0.00           H
ATOM   3398  CG  LYS    48     155.820 124.940  67.290  1.00  0.00           C
ATOM   3399  HG1 LYS    48     156.600 124.190  67.380  1.00  0.00           H
ATOM   3400  HG2 LYS    48     156.090 125.500  66.390  1.00  0.00           H
ATOM   3401  CD  LYS    48     156.020 125.750  68.540  1.00  0.00           C
ATOM   3402  HD1 LYS    48     155.150 126.410  68.560  1.00  0.00           H
ATOM   3403  HD2 LYS    48     155.970 125.140  69.440  1.00  0.00           H
ATOM   3404  CE  LYS    48     157.260 126.700  68.660  1.00  0.00           C
ATOM   3405  HE1 LYS    48     158.100 126.010  68.590  1.00  0.00           H
ATOM   3406  HE2 LYS    48     157.380 127.450  67.880  1.00  0.00           H
ATOM   3407  NZ  LYS    48     157.410 127.250  69.970  1.00  0.00           N
ATOM   3408  HZ1 LYS    48     156.620 127.800  70.280  1.00  0.00           H
ATOM   3409  HZ2 LYS    48     157.420 126.530  70.690  1.00  0.00           H
ATOM   3410  HZ3 LYS    48     158.250 127.800  70.080  1.00  0.00           H
ATOM   3411  C   LYS    48     153.690 122.160  65.730  1.00  0.00           C
ATOM   3412  O   LYS    48     154.120 121.090  66.200  1.00  0.00           O
ATOM   3413  N   TYR    49     152.500 122.240  65.150  1.00  0.00           N
ATOM   3414  H   TYR    49     152.070 123.150  65.120  1.00  0.00           H
ATOM   3415  CA  TYR    49     151.520 121.140  65.190  1.00  0.00           C
ATOM   3416  HA  TYR    49     151.580 120.570  66.120  1.00  0.00           H
ATOM   3417  CB  TYR    49     150.100 121.770  64.980  1.00  0.00           C
ATOM   3418  HB1 TYR    49     150.260 122.760  64.560  1.00  0.00           H
ATOM   3419  HB2 TYR    49     149.440 121.260  64.280  1.00  0.00           H
ATOM   3420  CG  TYR    49     149.230 121.900  66.240  1.00  0.00           C
ATOM   3421  CD1 TYR    49     148.540 123.140  66.490  1.00  0.00           C
ATOM   3422  HD1 TYR    49     148.640 123.930  65.760  1.00  0.00           H
ATOM   3423  CD2 TYR    49     149.240 120.920  67.260  1.00  0.00           C
ATOM   3424  HD2 TYR    49     149.630 119.910  67.300  1.00  0.00           H
ATOM   3425  CE1 TYR    49     147.870 123.330  67.690  1.00  0.00           C
ATOM   3426  HE1 TYR    49     147.430 124.300  67.860  1.00  0.00           H
ATOM   3427  CE2 TYR    49     148.490 121.110  68.460  1.00  0.00           C
ATOM   3428  HE2 TYR    49     148.510 120.350  69.230  1.00  0.00           H
ATOM   3429  CZ  TYR    49     147.870 122.290  68.650  1.00  0.00           C
ATOM   3430  OH  TYR    49     147.260 122.630  69.830  1.00  0.00           O
ATOM   3431  HH  TYR    49     146.880 123.490  69.770  1.00  0.00           H
ATOM   3432  C   TYR    49     151.740 120.200  64.000  1.00  0.00           C
ATOM   3433  O   TYR    49     151.740 119.010  64.190  1.00  0.00           O
ATOM   3434  N   LEU    50     152.090 120.810  62.850  1.00  0.00           N
ATOM   3435  H   LEU    50     152.120 121.820  62.830  1.00  0.00           H
ATOM   3436  CA  LEU    50     152.460 120.050  61.680  1.00  0.00           C
ATOM   3437  HA  LEU    50     151.530 119.540  61.420  1.00  0.00           H
ATOM   3438  CB  LEU    50     152.780 121.020  60.510  1.00  0.00           C
ATOM   3439  HB1 LEU    50     153.560 121.730  60.780  1.00  0.00           H
ATOM   3440  HB2 LEU    50     153.230 120.420  59.720  1.00  0.00           H
ATOM   3441  CG  LEU    50     151.510 121.590  59.840  1.00  0.00           C
ATOM   3442  HG  LEU    50     150.800 122.000  60.560  1.00  0.00           H
ATOM   3443  CD1 LEU    50     151.870 122.760  58.970  1.00  0.00           C
ATOM   3444 1HD1 LEU    50     152.840 122.640  58.470  1.00  0.00           H
ATOM   3445 2HD1 LEU    50     151.140 122.820  58.160  1.00  0.00           H
ATOM   3446 3HD1 LEU    50     151.790 123.710  59.490  1.00  0.00           H
ATOM   3447  CD2 LEU    50     150.760 120.600  58.940  1.00  0.00           C
ATOM   3448 1HD2 LEU    50     149.960 121.120  58.430  1.00  0.00           H
ATOM   3449 2HD2 LEU    50     151.400 120.130  58.190  1.00  0.00           H
ATOM   3450 3HD2 LEU    50     150.310 119.850  59.590  1.00  0.00           H
ATOM   3451  C   LEU    50     153.630 119.070  61.870  1.00  0.00           C
ATOM   3452  O   LEU    50     153.440 117.810  61.620  1.00  0.00           O
ATOM   3453  N   GLN    51     154.790 119.500  62.340  1.00  0.00           N
ATOM   3454  H   GLN    51     154.920 120.490  62.460  1.00  0.00           H
ATOM   3455  CA  GLN    51     155.980 118.710  62.620  1.00  0.00           C
ATOM   3456  HA  GLN    51     156.240 118.230  61.680  1.00  0.00           H
ATOM   3457  CB  GLN    51     157.180 119.570  63.110  1.00  0.00           C
ATOM   3458  HB1 GLN    51     157.400 120.300  62.330  1.00  0.00           H
ATOM   3459  HB2 GLN    51     156.880 120.140  63.980  1.00  0.00           H
ATOM   3460  CG  GLN    51     158.460 118.870  63.720  1.00  0.00           C
ATOM   3461  HG1 GLN    51     159.200 119.640  63.930  1.00  0.00           H
ATOM   3462  HG2 GLN    51     158.240 118.400  64.680  1.00  0.00           H
ATOM   3463  CD  GLN    51     159.080 117.810  62.830  1.00  0.00           C
ATOM   3464  OE1 GLN    51     159.880 117.040  63.330  1.00  0.00           O
ATOM   3465  NE2 GLN    51     158.760 117.650  61.600  1.00  0.00           N
ATOM   3466 1HE2 GLN    51     158.060 118.260  61.200  1.00  0.00           H
ATOM   3467 2HE2 GLN    51     159.270 117.010  61.010  1.00  0.00           H
ATOM   3468  C   GLN    51     155.690 117.550  63.620  1.00  0.00           C
ATOM   3469  O   GLN    51     156.220 116.440  63.520  1.00  0.00           O
ATOM   3470  N   LEU    52     154.800 117.790  64.620  1.00  0.00           N
ATOM   3471  H   LEU    52     154.470 118.750  64.590  1.00  0.00           H
ATOM   3472  CA  LEU    52     154.400 116.860  65.660  1.00  0.00           C
ATOM   3473  HA  LEU    52     155.360 116.540  66.070  1.00  0.00           H
ATOM   3474  CB  LEU    52     153.540 117.680  66.670  1.00  0.00           C
ATOM   3475  HB1 LEU    52     153.870 118.710  66.560  1.00  0.00           H
ATOM   3476  HB2 LEU    52     152.530 117.660  66.260  1.00  0.00           H
ATOM   3477  CG  LEU    52     153.580 117.400  68.200  1.00  0.00           C
ATOM   3478  HG  LEU    52     154.600 117.520  68.550  1.00  0.00           H
ATOM   3479  CD1 LEU    52     152.770 118.370  69.050  1.00  0.00           C
ATOM   3480 1HD1 LEU    52     152.740 118.120  70.110  1.00  0.00           H
ATOM   3481 2HD1 LEU    52     153.200 119.380  69.030  1.00  0.00           H
ATOM   3482 3HD1 LEU    52     151.780 118.560  68.640  1.00  0.00           H
ATOM   3483  CD2 LEU    52     153.180 115.970  68.520  1.00  0.00           C
ATOM   3484 1HD2 LEU    52     153.200 115.710  69.580  1.00  0.00           H
ATOM   3485 2HD2 LEU    52     152.150 115.850  68.190  1.00  0.00           H
ATOM   3486 3HD2 LEU    52     153.840 115.230  68.070  1.00  0.00           H
ATOM   3487  C   LEU    52     153.680 115.510  65.060  1.00  0.00           C
ATOM   3488  O   LEU    52     153.800 114.500  65.750  1.00  0.00           O
ATOM   3489  N   ARG    53     153.170 115.540  63.910  1.00  0.00           N
ATOM   3490  H   ARG    53     153.130 116.440  63.440  1.00  0.00           H
ATOM   3491  CA  ARG    53     152.530 114.480  63.220  1.00  0.00           C
ATOM   3492  HA  ARG    53     151.840 113.890  63.830  1.00  0.00           H
ATOM   3493  CB  ARG    53     151.930 114.940  61.860  1.00  0.00           C
ATOM   3494  HB1 ARG    53     152.700 115.510  61.350  1.00  0.00           H
ATOM   3495  HB2 ARG    53     151.570 114.190  61.160  1.00  0.00           H
ATOM   3496  CG  ARG    53     150.730 115.930  62.010  1.00  0.00           C
ATOM   3497  HG1 ARG    53     150.020 115.560  62.750  1.00  0.00           H
ATOM   3498  HG2 ARG    53     151.080 116.880  62.400  1.00  0.00           H
ATOM   3499  CD  ARG    53     150.110 116.340  60.760  1.00  0.00           C
ATOM   3500  HD1 ARG    53     149.760 117.370  60.870  1.00  0.00           H
ATOM   3501  HD2 ARG    53     150.910 116.270  60.020  1.00  0.00           H
ATOM   3502  NE  ARG    53     149.000 115.500  60.370  1.00  0.00           N
ATOM   3503  HE  ARG    53     149.150 114.510  60.530  1.00  0.00           H
ATOM   3504  CZ  ARG    53     147.680 115.850  60.160  1.00  0.00           C
ATOM   3505  NH1 ARG    53     147.170 117.070  60.250  1.00  0.00           N
ATOM   3506 1HH1 ARG    53     147.680 117.780  60.750  1.00  0.00           H
ATOM   3507 2HH1 ARG    53     146.200 117.310  60.110  1.00  0.00           H
ATOM   3508  NH2 ARG    53     146.840 114.920  59.760  1.00  0.00           N
ATOM   3509 1HH2 ARG    53     147.170 114.060  59.330  1.00  0.00           H
ATOM   3510 2HH2 ARG    53     145.840 115.030  59.660  1.00  0.00           H
ATOM   3511  C   ARG    53     153.670 113.530  62.680  1.00  0.00           C
ATOM   3512  O   ARG    53     153.570 112.280  62.740  1.00  0.00           O
ATOM   3513  N   ASN    54     154.850 114.080  62.350  1.00  0.00           N
ATOM   3514  H   ASN    54     154.980 115.070  62.460  1.00  0.00           H
ATOM   3515  CA  ASN    54     156.070 113.290  62.040  1.00  0.00           C
ATOM   3516  HA  ASN    54     155.710 112.400  61.530  1.00  0.00           H
ATOM   3517  CB  ASN    54     156.970 114.130  61.140  1.00  0.00           C
ATOM   3518  HB1 ASN    54     156.460 114.720  60.370  1.00  0.00           H
ATOM   3519  HB2 ASN    54     157.540 114.920  61.620  1.00  0.00           H
ATOM   3520  CG  ASN    54     157.970 113.260  60.320  1.00  0.00           C
ATOM   3521  OD1 ASN    54     157.560 112.580  59.410  1.00  0.00           O
ATOM   3522  ND2 ASN    54     159.200 113.080  60.840  1.00  0.00           N
ATOM   3523 1HD2 ASN    54     159.560 113.620  61.620  1.00  0.00           H
ATOM   3524 2HD2 ASN    54     159.800 112.410  60.400  1.00  0.00           H
ATOM   3525  C   ASN    54     156.720 112.780  63.340  1.00  0.00           C
ATOM   3526  O   ASN    54     157.490 111.790  63.290  1.00  0.00           O
ATOM   3527  N   VAL    55     156.580 113.480  64.440  1.00  0.00           N
ATOM   3528  H   VAL    55     155.880 114.200  64.440  1.00  0.00           H
ATOM   3529  CA  VAL    55     157.100 113.120  65.750  1.00  0.00           C
ATOM   3530  HA  VAL    55     158.130 112.820  65.560  1.00  0.00           H
ATOM   3531  CB  VAL    55     157.130 114.330  66.780  1.00  0.00           C
ATOM   3532  HB  VAL    55     156.110 114.620  67.010  1.00  0.00           H
ATOM   3533  CG1 VAL    55     157.710 113.940  68.160  1.00  0.00           C
ATOM   3534 1HG1 VAL    55     158.580 113.290  68.130  1.00  0.00           H
ATOM   3535 2HG1 VAL    55     158.050 114.830  68.690  1.00  0.00           H
ATOM   3536 3HG1 VAL    55     157.040 113.280  68.710  1.00  0.00           H
ATOM   3537  CG2 VAL    55     157.960 115.430  66.240  1.00  0.00           C
ATOM   3538 1HG2 VAL    55     159.030 115.250  66.150  1.00  0.00           H
ATOM   3539 2HG2 VAL    55     157.670 115.660  65.220  1.00  0.00           H
ATOM   3540 3HG2 VAL    55     158.020 116.310  66.890  1.00  0.00           H
ATOM   3541  C   VAL    55     156.300 111.930  66.380  1.00  0.00           C
ATOM   3542  O   VAL    55     156.820 111.000  66.960  1.00  0.00           O
ATOM   3543  N   ILE    56     154.960 111.990  66.280  1.00  0.00           N
ATOM   3544  H   ILE    56     154.470 112.700  65.750  1.00  0.00           H
ATOM   3545  CA  ILE    56     154.150 110.850  66.760  1.00  0.00           C
ATOM   3546  HA  ILE    56     154.420 110.610  67.790  1.00  0.00           H
ATOM   3547  CB  ILE    56     152.600 111.400  66.810  1.00  0.00           C
ATOM   3548  HB  ILE    56     152.280 112.160  66.110  1.00  0.00           H
ATOM   3549  CG1 ILE    56     152.440 112.350  68.070  1.00  0.00           C
ATOM   3550 1HG1 ILE    56     152.730 111.840  68.980  1.00  0.00           H
ATOM   3551 2HG1 ILE    56     152.980 113.270  67.850  1.00  0.00           H
ATOM   3552  CG2 ILE    56     151.540 110.310  66.880  1.00  0.00           C
ATOM   3553 1HG2 ILE    56     151.480 109.840  65.890  1.00  0.00           H
ATOM   3554 2HG2 ILE    56     151.900 109.530  67.550  1.00  0.00           H
ATOM   3555 3HG2 ILE    56     150.470 110.450  67.050  1.00  0.00           H
ATOM   3556  CD  ILE    56     150.990 112.850  68.260  1.00  0.00           C
ATOM   3557  HD1 ILE    56     150.250 112.060  68.390  1.00  0.00           H
ATOM   3558  HD2 ILE    56     150.940 113.390  69.200  1.00  0.00           H
ATOM   3559  HD3 ILE    56     150.680 113.560  67.500  1.00  0.00           H
ATOM   3560  C   ILE    56     154.410 109.560  66.100  1.00  0.00           C
ATOM   3561  O   ILE    56     154.170 108.510  66.680  1.00  0.00           O
ATOM   3562  N   GLU    57     154.940 109.620  64.880  1.00  0.00           N
ATOM   3563  H   GLU    57     155.150 110.520  64.470  1.00  0.00           H
ATOM   3564  CA  GLU    57     155.210 108.450  64.000  1.00  0.00           C
ATOM   3565  HA  GLU    57     154.280 107.900  63.910  1.00  0.00           H
ATOM   3566  CB  GLU    57     155.680 108.960  62.660  1.00  0.00           C
ATOM   3567  HB1 GLU    57     155.040 109.800  62.380  1.00  0.00           H
ATOM   3568  HB2 GLU    57     156.670 109.390  62.700  1.00  0.00           H
ATOM   3569  CG  GLU    57     155.730 107.850  61.570  1.00  0.00           C
ATOM   3570  HG1 GLU    57     156.260 108.270  60.720  1.00  0.00           H
ATOM   3571  HG2 GLU    57     156.140 106.930  62.000  1.00  0.00           H
ATOM   3572  CD  GLU    57     154.370 107.490  61.010  1.00  0.00           C
ATOM   3573  OE1 GLU    57     154.260 106.400  60.390  1.00  0.00           O
ATOM   3574  OE2 GLU    57     153.380 108.300  61.110  1.00  0.00           O
ATOM   3575  C   GLU    57     156.320 107.600  64.580  1.00  0.00           C
ATOM   3576  O   GLU    57     156.330 106.380  64.430  1.00  0.00           O
ATOM   3577  N   ARG    58     157.090 108.220  65.530  1.00  0.00           N
ATOM   3578  H   ARG    58     156.960 109.200  65.760  1.00  0.00           H
ATOM   3579  CA  ARG    58     158.140 107.560  66.270  1.00  0.00           C
ATOM   3580  HA  ARG    58     158.770 106.940  65.640  1.00  0.00           H
ATOM   3581  CB  ARG    58     159.130 108.590  66.860  1.00  0.00           C
ATOM   3582  HB1 ARG    58     158.680 109.180  67.660  1.00  0.00           H
ATOM   3583  HB2 ARG    58     159.960 108.070  67.340  1.00  0.00           H
ATOM   3584  CG  ARG    58     159.770 109.530  65.870  1.00  0.00           C
ATOM   3585  HG1 ARG    58     160.240 109.090  64.990  1.00  0.00           H
ATOM   3586  HG2 ARG    58     158.970 110.110  65.400  1.00  0.00           H
ATOM   3587  CD  ARG    58     160.730 110.490  66.530  1.00  0.00           C
ATOM   3588  HD1 ARG    58     160.460 110.730  67.560  1.00  0.00           H
ATOM   3589  HD2 ARG    58     161.710 110.020  66.650  1.00  0.00           H
ATOM   3590  NE  ARG    58     160.930 111.730  65.790  1.00  0.00           N
ATOM   3591  HE  ARG    58     160.680 111.590  64.820  1.00  0.00           H
ATOM   3592  CZ  ARG    58     161.300 112.950  66.210  1.00  0.00           C
ATOM   3593  NH1 ARG    58     161.870 112.990  67.410  1.00  0.00           N
ATOM   3594 1HH1 ARG    58     162.350 112.280  67.940  1.00  0.00           H
ATOM   3595 2HH1 ARG    58     162.210 113.870  67.780  1.00  0.00           H
ATOM   3596  NH2 ARG    58     161.190 113.970  65.420  1.00  0.00           N
ATOM   3597 1HH2 ARG    58     160.860 113.810  64.480  1.00  0.00           H
ATOM   3598 2HH2 ARG    58     161.390 114.900  65.770  1.00  0.00           H
ATOM   3599  C   ARG    58     157.480 106.840  67.480  1.00  0.00           C
ATOM   3600  O   ARG    58     157.990 105.790  67.950  1.00  0.00           O
ATOM   3601  N   LEU    59     156.240 107.230  67.920  1.00  0.00           N
ATOM   3602  H   LEU    59     155.800 107.970  67.400  1.00  0.00           H
ATOM   3603  CA  LEU    59     155.540 106.560  69.000  1.00  0.00           C
ATOM   3604  HA  LEU    59     156.320 106.150  69.640  1.00  0.00           H
ATOM   3605  CB  LEU    59     154.680 107.470  69.860  1.00  0.00           C
ATOM   3606  HB1 LEU    59     153.810 107.800  69.300  1.00  0.00           H
ATOM   3607  HB2 LEU    59     154.290 106.920  70.720  1.00  0.00           H
ATOM   3608  CG  LEU    59     155.370 108.750  70.410  1.00  0.00           C
ATOM   3609  HG  LEU    59     155.580 109.460  69.620  1.00  0.00           H
ATOM   3610  CD1 LEU    59     154.420 109.540  71.240  1.00  0.00           C
ATOM   3611 1HD1 LEU    59     153.360 109.530  70.990  1.00  0.00           H
ATOM   3612 2HD1 LEU    59     154.430 109.220  72.290  1.00  0.00           H
ATOM   3613 3HD1 LEU    59     154.740 110.580  71.310  1.00  0.00           H
ATOM   3614  CD2 LEU    59     156.710 108.660  71.050  1.00  0.00           C
ATOM   3615 1HD2 LEU    59     157.360 109.530  70.980  1.00  0.00           H
ATOM   3616 2HD2 LEU    59     156.410 108.240  72.010  1.00  0.00           H
ATOM   3617 3HD2 LEU    59     157.350 107.960  70.510  1.00  0.00           H
ATOM   3618  C   LEU    59     154.790 105.360  68.470  1.00  0.00           C
ATOM   3619  O   LEU    59     154.490 104.470  69.210  1.00  0.00           O
ATOM   3620  N   GLN    60     154.400 105.410  67.130  1.00  0.00           N
ATOM   3621  H   GLN    60     154.600 106.280  66.650  1.00  0.00           H
ATOM   3622  CA  GLN    60     153.780 104.350  66.380  1.00  0.00           C
ATOM   3623  HA  GLN    60     153.030 103.760  66.900  1.00  0.00           H
ATOM   3624  CB  GLN    60     153.110 105.000  65.120  1.00  0.00           C
ATOM   3625  HB1 GLN    60     153.960 105.520  64.660  1.00  0.00           H
ATOM   3626  HB2 GLN    60     152.840 104.360  64.280  1.00  0.00           H
ATOM   3627  CG  GLN    60     151.990 106.090  65.320  1.00  0.00           C
ATOM   3628  HG1 GLN    60     152.300 106.690  66.180  1.00  0.00           H
ATOM   3629  HG2 GLN    60     151.960 106.760  64.460  1.00  0.00           H
ATOM   3630  CD  GLN    60     150.540 105.550  65.650  1.00  0.00           C
ATOM   3631  OE1 GLN    60     149.680 106.380  65.940  1.00  0.00           O
ATOM   3632  NE2 GLN    60     150.310 104.300  65.510  1.00  0.00           N
ATOM   3633 1HE2 GLN    60     151.070 103.690  65.260  1.00  0.00           H
ATOM   3634 2HE2 GLN    60     149.350 104.020  65.680  1.00  0.00           H
ATOM   3635  C   GLN    60     154.780 103.250  65.900  1.00  0.00           C
ATOM   3636  O   GLN    60     154.360 102.100  65.570  1.00  0.00           O
ATOM   3637  N   GLU    61     156.070 103.500  65.990  1.00  0.00           N
ATOM   3638  H   GLU    61     156.340 104.460  66.120  1.00  0.00           H
ATOM   3639  CA  GLU    61     157.170 102.590  65.730  1.00  0.00           C
ATOM   3640  HA  GLU    61     156.820 101.870  65.000  1.00  0.00           H
ATOM   3641  CB  GLU    61     158.520 103.340  65.240  1.00  0.00           C
ATOM   3642  HB1 GLU    61     158.340 103.980  64.380  1.00  0.00           H
ATOM   3643  HB2 GLU    61     158.840 103.950  66.090  1.00  0.00           H
ATOM   3644  CG  GLU    61     159.760 102.470  64.860  1.00  0.00           C
ATOM   3645  HG1 GLU    61     160.340 103.010  64.120  1.00  0.00           H
ATOM   3646  HG2 GLU    61     160.440 102.410  65.710  1.00  0.00           H
ATOM   3647  CD  GLU    61     159.520 101.080  64.310  1.00  0.00           C
ATOM   3648  OE1 GLU    61     158.650 100.980  63.400  1.00  0.00           O
ATOM   3649  OE2 GLU    61     160.210 100.100  64.610  1.00  0.00           O
ATOM   3650  C   GLU    61     157.500 101.750  67.010  1.00  0.00           C
ATOM   3651  O   GLU    61     157.490 100.510  66.990  1.00  0.00           O
ATOM   3652  N   ALA    62     157.660 102.480  68.120  1.00  0.00           N
ATOM   3653  H   ALA    62     157.560 103.480  68.030  1.00  0.00           H
ATOM   3654  CA  ALA    62     157.880 101.870  69.450  1.00  0.00           C
ATOM   3655  HA  ALA    62     158.500 101.000  69.260  1.00  0.00           H
ATOM   3656  CB  ALA    62     158.690 102.890  70.230  1.00  0.00           C
ATOM   3657  HB1 ALA    62     158.910 102.460  71.200  1.00  0.00           H
ATOM   3658  HB2 ALA    62     159.680 103.010  69.790  1.00  0.00           H
ATOM   3659  HB3 ALA    62     158.100 103.810  70.310  1.00  0.00           H
ATOM   3660  C   ALA    62     156.480 101.530  70.150  1.00  0.00           C
ATOM   3661  O   ALA    62     156.310 101.720  71.360  1.00  0.00           O
ATOM   3662  N   LYS    63     155.570 100.910  69.370  1.00  0.00           N
ATOM   3663  H   LYS    63     155.820 100.550  68.460  1.00  0.00           H
ATOM   3664  CA  LYS    63     154.380 100.300  69.980  1.00  0.00           C
ATOM   3665  HA  LYS    63     153.920 101.020  70.650  1.00  0.00           H
ATOM   3666  CB  LYS    63     153.330 100.010  68.930  1.00  0.00           C
ATOM   3667  HB1 LYS    63     152.750  99.220  69.400  1.00  0.00           H
ATOM   3668  HB2 LYS    63     152.770 100.920  68.700  1.00  0.00           H
ATOM   3669  CG  LYS    63     153.880  99.390  67.680  1.00  0.00           C
ATOM   3670  HG1 LYS    63     154.800  99.880  67.340  1.00  0.00           H
ATOM   3671  HG2 LYS    63     154.180  98.410  68.060  1.00  0.00           H
ATOM   3672  CD  LYS    63     152.870  99.020  66.610  1.00  0.00           C
ATOM   3673  HD1 LYS    63     152.130  98.450  67.180  1.00  0.00           H
ATOM   3674  HD2 LYS    63     152.450  99.970  66.280  1.00  0.00           H
ATOM   3675  CE  LYS    63     153.400  98.140  65.460  1.00  0.00           C
ATOM   3676  HE1 LYS    63     154.080  97.370  65.830  1.00  0.00           H
ATOM   3677  HE2 LYS    63     152.510  97.610  65.100  1.00  0.00           H
ATOM   3678  NZ  LYS    63     153.780  98.940  64.240  1.00  0.00           N
ATOM   3679  HZ1 LYS    63     154.670  99.410  64.270  1.00  0.00           H
ATOM   3680  HZ2 LYS    63     153.830  98.320  63.440  1.00  0.00           H
ATOM   3681  HZ3 LYS    63     153.010  99.590  64.180  1.00  0.00           H
ATOM   3682  C   LYS    63     154.790  99.090  70.810  1.00  0.00           C
ATOM   3683  O   LYS    63     155.530  98.240  70.320  1.00  0.00           O
ATOM   3684  N   HIS    64     154.370  99.080  72.090  1.00  0.00           N
ATOM   3685  H   HIS    64     153.770  99.840  72.370  1.00  0.00           H
ATOM   3686  CA  HIS    64     154.720  98.100  73.150  1.00  0.00           C
ATOM   3687  HA  HIS    64     154.160  98.420  74.030  1.00  0.00           H
ATOM   3688  CB  HIS    64     154.280  96.680  72.700  1.00  0.00           C
ATOM   3689  HB1 HIS    64     153.200  96.610  72.590  1.00  0.00           H
ATOM   3690  HB2 HIS    64     154.530  96.390  71.680  1.00  0.00           H
ATOM   3691  CG  HIS    64     154.640  95.510  73.610  1.00  0.00           C
ATOM   3692  ND1 HIS    64     154.120  95.400  74.950  1.00  0.00           N
ATOM   3693  CD2 HIS    64     155.390  94.380  73.270  1.00  0.00           C
ATOM   3694  HD2 HIS    64     156.050  94.140  72.460  1.00  0.00           H
ATOM   3695  CE1 HIS    64     154.740  94.280  75.410  1.00  0.00           C
ATOM   3696  HE1 HIS    64     154.700  94.070  76.470  1.00  0.00           H
ATOM   3697  NE2 HIS    64     155.540  93.690  74.540  1.00  0.00           N
ATOM   3698  HE2 HIS    64     155.960  92.800  74.780  1.00  0.00           H
ATOM   3699  C   HIS    64     156.120  98.310  73.740  1.00  0.00           C
ATOM   3700  O   HIS    64     156.620  97.560  74.550  1.00  0.00           O
ATOM   3701  N   SER    65     156.920  99.320  73.200  1.00  0.00           N
ATOM   3702  H   SER    65     156.500 100.060  72.660  1.00  0.00           H
ATOM   3703  CA  SER    65     158.390  99.600  73.440  1.00  0.00           C
ATOM   3704  HA  SER    65     158.690  99.010  74.310  1.00  0.00           H
ATOM   3705  CB  SER    65     159.070  98.960  72.210  1.00  0.00           C
ATOM   3706  HB1 SER    65     160.140  99.150  72.170  1.00  0.00           H
ATOM   3707  HB2 SER    65     158.820  97.900  72.310  1.00  0.00           H
ATOM   3708  OG  SER    65     158.390  99.210  71.070  1.00  0.00           O
ATOM   3709  HG  SER    65     157.550  98.800  71.210  1.00  0.00           H
ATOM   3710  C   SER    65     158.770 101.020  73.850  1.00  0.00           C
ATOM   3711  O   SER    65     157.890 101.910  73.910  1.00  0.00           O
ATOM   3712  N   GLU    66     160.030 101.180  74.260  1.00  0.00           N
ATOM   3713  H   GLU    66     160.630 100.360  74.240  1.00  0.00           H
ATOM   3714  CA  GLU    66     160.550 102.380  74.860  1.00  0.00           C
ATOM   3715  HA  GLU    66     159.760 102.970  75.330  1.00  0.00           H
ATOM   3716  CB  GLU    66     161.820 102.160  75.790  1.00  0.00           C
ATOM   3717  HB1 GLU    66     162.730 101.990  75.220  1.00  0.00           H
ATOM   3718  HB2 GLU    66     161.860 103.140  76.260  1.00  0.00           H
ATOM   3719  CG  GLU    66     161.760 101.090  76.880  1.00  0.00           C
ATOM   3720  HG1 GLU    66     162.630 101.230  77.510  1.00  0.00           H
ATOM   3721  HG2 GLU    66     160.900 101.220  77.540  1.00  0.00           H
ATOM   3722  CD  GLU    66     161.840  99.640  76.350  1.00  0.00           C
ATOM   3723  OE1 GLU    66     162.570  99.430  75.360  1.00  0.00           O
ATOM   3724  OE2 GLU    66     161.170  98.720  76.820  1.00  0.00           O
ATOM   3725  C   GLU    66     161.090 103.260  73.720  1.00  0.00           C
ATOM   3726  O   GLU    66     161.720 102.690  72.790  1.00  0.00           O
ATOM   3727  N   LEU    67     161.030 104.590  73.830  1.00  0.00           N
ATOM   3728  H   LEU    67     160.580 104.980  74.650  1.00  0.00           H
ATOM   3729  CA  LEU    67     161.750 105.500  72.920  1.00  0.00           C
ATOM   3730  HA  LEU    67     162.050 104.920  72.050  1.00  0.00           H
ATOM   3731  CB  LEU    67     160.810 106.600  72.400  1.00  0.00           C
ATOM   3732  HB1 LEU    67     159.970 106.100  71.920  1.00  0.00           H
ATOM   3733  HB2 LEU    67     160.420 107.190  73.220  1.00  0.00           H
ATOM   3734  CG  LEU    67     161.430 107.530  71.300  1.00  0.00           C
ATOM   3735  HG  LEU    67     162.440 107.820  71.610  1.00  0.00           H
ATOM   3736  CD1 LEU    67     161.590 106.830  69.900  1.00  0.00           C
ATOM   3737 1HD1 LEU    67     160.650 106.340  69.650  1.00  0.00           H
ATOM   3738 2HD1 LEU    67     161.880 107.570  69.150  1.00  0.00           H
ATOM   3739 3HD1 LEU    67     162.320 106.020  69.980  1.00  0.00           H
ATOM   3740  CD2 LEU    67     160.640 108.780  71.130  1.00  0.00           C
ATOM   3741 1HD2 LEU    67     160.480 109.400  72.020  1.00  0.00           H
ATOM   3742 2HD2 LEU    67     161.050 109.410  70.350  1.00  0.00           H
ATOM   3743 3HD2 LEU    67     159.730 108.370  70.700  1.00  0.00           H
ATOM   3744  C   LEU    67     162.760 106.260  73.810  1.00  0.00           C
ATOM   3745  O   LEU    67     162.400 106.940  74.760  1.00  0.00           O
ATOM   3746  N   TYR    68     163.970 106.220  73.370  1.00  0.00           N
ATOM   3747  H   TYR    68     164.100 105.610  72.580  1.00  0.00           H
ATOM   3748  CA  TYR    68     165.120 106.670  74.040  1.00  0.00           C
ATOM   3749  HA  TYR    68     165.000 106.770  75.120  1.00  0.00           H
ATOM   3750  CB  TYR    68     166.330 105.670  73.840  1.00  0.00           C
ATOM   3751  HB1 TYR    68     166.630 105.580  72.800  1.00  0.00           H
ATOM   3752  HB2 TYR    68     167.160 106.180  74.340  1.00  0.00           H
ATOM   3753  CG  TYR    68     166.110 104.250  74.490  1.00  0.00           C
ATOM   3754  CD1 TYR    68     166.470 103.970  75.790  1.00  0.00           C
ATOM   3755  HD1 TYR    68     166.880 104.730  76.440  1.00  0.00           H
ATOM   3756  CD2 TYR    68     165.430 103.250  73.780  1.00  0.00           C
ATOM   3757  HD2 TYR    68     165.260 103.600  72.770  1.00  0.00           H
ATOM   3758  CE1 TYR    68     166.170 102.700  76.370  1.00  0.00           C
ATOM   3759  HE1 TYR    68     166.330 102.560  77.430  1.00  0.00           H
ATOM   3760  CE2 TYR    68     165.250 101.960  74.240  1.00  0.00           C
ATOM   3761  HE2 TYR    68     164.680 101.300  73.600  1.00  0.00           H
ATOM   3762  CZ  TYR    68     165.500 101.700  75.600  1.00  0.00           C
ATOM   3763  OH  TYR    68     165.100 100.540  76.200  1.00  0.00           O
ATOM   3764  HH  TYR    68     164.380 100.010  75.890  1.00  0.00           H
ATOM   3765  C   TYR    68     165.440 108.040  73.340  1.00  0.00           C
ATOM   3766  O   TYR    68     165.450 108.130  72.130  1.00  0.00           O
ATOM   3767  N   MET    69     165.800 109.080  74.070  1.00  0.00           N
ATOM   3768  H   MET    69     165.810 108.970  75.080  1.00  0.00           H
ATOM   3769  CA  MET    69     166.000 110.430  73.510  1.00  0.00           C
ATOM   3770  HA  MET    69     166.390 110.320  72.490  1.00  0.00           H
ATOM   3771  CB  MET    69     164.660 111.080  73.330  1.00  0.00           C
ATOM   3772  HB1 MET    69     164.720 111.680  72.420  1.00  0.00           H
ATOM   3773  HB2 MET    69     163.830 110.420  73.090  1.00  0.00           H
ATOM   3774  CG  MET    69     164.090 111.880  74.470  1.00  0.00           C
ATOM   3775  HG1 MET    69     163.690 111.160  75.190  1.00  0.00           H
ATOM   3776  HG2 MET    69     164.800 112.580  74.910  1.00  0.00           H
ATOM   3777  SD  MET    69     162.770 113.020  73.950  1.00  0.00           S
ATOM   3778  CE  MET    69     161.850 112.980  75.520  1.00  0.00           C
ATOM   3779  HE1 MET    69     161.590 111.970  75.820  1.00  0.00           H
ATOM   3780  HE2 MET    69     162.310 113.490  76.360  1.00  0.00           H
ATOM   3781  HE3 MET    69     160.900 113.510  75.390  1.00  0.00           H
ATOM   3782  C   MET    69     167.030 111.210  74.370  1.00  0.00           C
ATOM   3783  O   MET    69     167.200 110.980  75.560  1.00  0.00           O
ATOM   3784  N   GLN    70     167.690 112.080  73.660  1.00  0.00           N
ATOM   3785  H   GLN    70     167.560 112.090  72.660  1.00  0.00           H
ATOM   3786  CA  GLN    70     168.500 113.110  74.290  1.00  0.00           C
ATOM   3787  HA  GLN    70     168.920 112.930  75.290  1.00  0.00           H
ATOM   3788  CB  GLN    70     169.540 113.650  73.330  1.00  0.00           C
ATOM   3789  HB1 GLN    70     169.220 114.130  72.400  1.00  0.00           H
ATOM   3790  HB2 GLN    70     170.130 114.360  73.900  1.00  0.00           H
ATOM   3791  CG  GLN    70     170.530 112.620  72.750  1.00  0.00           C
ATOM   3792  HG1 GLN    70     169.980 111.750  72.390  1.00  0.00           H
ATOM   3793  HG2 GLN    70     171.010 113.050  71.860  1.00  0.00           H
ATOM   3794  CD  GLN    70     171.530 112.100  73.800  1.00  0.00           C
ATOM   3795  OE1 GLN    70     172.020 112.840  74.670  1.00  0.00           O
ATOM   3796  NE2 GLN    70     171.810 110.780  73.800  1.00  0.00           N
ATOM   3797 1HE2 GLN    70     171.380 110.230  73.070  1.00  0.00           H
ATOM   3798 2HE2 GLN    70     172.500 110.280  74.350  1.00  0.00           H
ATOM   3799  C   GLN    70     167.490 114.280  74.260  1.00  0.00           C
ATOM   3800  O   GLN    70     166.710 114.510  73.310  1.00  0.00           O
ATOM   3801  N   VAL    71     167.460 114.960  75.390  1.00  0.00           N
ATOM   3802  H   VAL    71     168.000 114.530  76.130  1.00  0.00           H
ATOM   3803  CA  VAL    71     166.750 116.150  75.770  1.00  0.00           C
ATOM   3804  HA  VAL    71     166.010 116.300  74.980  1.00  0.00           H
ATOM   3805  CB  VAL    71     166.040 115.930  77.130  1.00  0.00           C
ATOM   3806  HB  VAL    71     166.710 115.280  77.690  1.00  0.00           H
ATOM   3807  CG1 VAL    71     165.710 117.130  78.040  1.00  0.00           C
ATOM   3808 1HG1 VAL    71     165.270 116.730  78.950  1.00  0.00           H
ATOM   3809 2HG1 VAL    71     166.590 117.740  78.200  1.00  0.00           H
ATOM   3810 3HG1 VAL    71     164.910 117.830  77.800  1.00  0.00           H
ATOM   3811  CG2 VAL    71     164.830 115.120  76.950  1.00  0.00           C
ATOM   3812 1HG2 VAL    71     164.100 115.670  76.350  1.00  0.00           H
ATOM   3813 2HG2 VAL    71     165.140 114.250  76.370  1.00  0.00           H
ATOM   3814 3HG2 VAL    71     164.620 114.760  77.960  1.00  0.00           H
ATOM   3815  C   VAL    71     167.880 117.220  75.940  1.00  0.00           C
ATOM   3816  O   VAL    71     168.950 116.930  76.420  1.00  0.00           O
ATOM   3817  N   ASP    72     167.600 118.450  75.480  1.00  0.00           N
ATOM   3818  H   ASP    72     166.720 118.590  74.990  1.00  0.00           H
ATOM   3819  CA  ASP    72     168.500 119.560  75.480  1.00  0.00           C
ATOM   3820  HA  ASP    72     169.510 119.200  75.300  1.00  0.00           H
ATOM   3821  CB  ASP    72     167.890 120.610  74.480  1.00  0.00           C
ATOM   3822  HB1 ASP    72     168.100 120.300  73.460  1.00  0.00           H
ATOM   3823  HB2 ASP    72     166.810 120.550  74.570  1.00  0.00           H
ATOM   3824  CG  ASP    72     168.170 122.090  74.780  1.00  0.00           C
ATOM   3825  OD1 ASP    72     169.300 122.480  74.610  1.00  0.00           O
ATOM   3826  OD2 ASP    72     167.230 122.830  75.090  1.00  0.00           O
ATOM   3827  C   ASP    72     168.400 120.110  76.890  1.00  0.00           C
ATOM   3828  O   ASP    72     167.290 120.070  77.430  1.00  0.00           O
ATOM   3829  N   LEU    73     169.520 120.660  77.440  1.00  0.00           N
ATOM   3830  H   LEU    73     170.430 120.560  77.020  1.00  0.00           H
ATOM   3831  CA  LEU    73     169.540 121.270  78.660  1.00  0.00           C
ATOM   3832  HA  LEU    73     168.570 121.130  79.150  1.00  0.00           H
ATOM   3833  CB  LEU    73     170.710 120.630  79.590  1.00  0.00           C
ATOM   3834  HB1 LEU    73     171.360 120.050  78.940  1.00  0.00           H
ATOM   3835  HB2 LEU    73     171.390 121.390  79.990  1.00  0.00           H
ATOM   3836  CG  LEU    73     170.210 119.730  80.800  1.00  0.00           C
ATOM   3837  HG  LEU    73     169.490 119.010  80.430  1.00  0.00           H
ATOM   3838  CD1 LEU    73     171.420 118.930  81.290  1.00  0.00           C
ATOM   3839 1HD1 LEU    73     171.830 118.260  80.530  1.00  0.00           H
ATOM   3840 2HD1 LEU    73     172.150 119.630  81.690  1.00  0.00           H
ATOM   3841 3HD1 LEU    73     171.230 118.300  82.160  1.00  0.00           H
ATOM   3842  CD2 LEU    73     169.560 120.510  81.940  1.00  0.00           C
ATOM   3843 1HD2 LEU    73     170.260 121.200  82.390  1.00  0.00           H
ATOM   3844 2HD2 LEU    73     168.690 121.060  81.560  1.00  0.00           H
ATOM   3845 3HD2 LEU    73     169.190 119.870  82.750  1.00  0.00           H
ATOM   3846  C   LEU    73     169.780 122.740  78.550  1.00  0.00           C
ATOM   3847  O   LEU    73     168.970 123.520  79.110  1.00  0.00           O
ATOM   3848  N   GLY    74     170.720 123.090  77.690  1.00  0.00           N
ATOM   3849  H   GLY    74     171.240 122.390  77.180  1.00  0.00           H
ATOM   3850  CA  GLY    74     171.030 124.450  77.390  1.00  0.00           C
ATOM   3851  HA1 GLY    74     170.820 124.690  76.350  1.00  0.00           H
ATOM   3852  HA2 GLY    74     170.560 125.180  78.050  1.00  0.00           H
ATOM   3853  C   GLY    74     172.540 124.650  77.590  1.00  0.00           C
ATOM   3854  O   GLY    74     173.280 124.010  78.330  1.00  0.00           O
ATOM   3855  N   CYS    75     172.970 125.760  76.940  1.00  0.00           N
ATOM   3856  H   CYS    75     172.310 126.230  76.340  1.00  0.00           H
ATOM   3857  CA  CYS    75     174.340 126.370  77.040  1.00  0.00           C
ATOM   3858  HA  CYS    75     174.280 127.240  76.380  1.00  0.00           H
ATOM   3859  CB  CYS    75     174.510 127.020  78.440  1.00  0.00           C
ATOM   3860  HB1 CYS    75     173.570 127.130  78.990  1.00  0.00           H
ATOM   3861  HB2 CYS    75     175.160 126.460  79.110  1.00  0.00           H
ATOM   3862  SG  CYS    75     175.430 128.580  78.360  1.00  0.00           S
ATOM   3863  HG  CYS    75     174.760 129.350  79.230  1.00  0.00           H
ATOM   3864  C   CYS    75     175.420 125.260  76.730  1.00  0.00           C
ATOM   3865  O   CYS    75     176.450 125.140  77.390  1.00  0.00           O
ATOM   3866  N   ASN    76     175.160 124.460  75.670  1.00  0.00           N
ATOM   3867  H   ASN    76     174.350 124.630  75.090  1.00  0.00           H
ATOM   3868  CA  ASN    76     175.930 123.380  75.140  1.00  0.00           C
ATOM   3869  HA  ASN    76     175.680 123.260  74.090  1.00  0.00           H
ATOM   3870  CB  ASN    76     177.500 123.630  75.090  1.00  0.00           C
ATOM   3871  HB1 ASN    76     178.090 123.650  76.010  1.00  0.00           H
ATOM   3872  HB2 ASN    76     177.940 122.790  74.560  1.00  0.00           H
ATOM   3873  CG  ASN    76     177.890 124.770  74.200  1.00  0.00           C
ATOM   3874  OD1 ASN    76     177.640 124.770  73.020  1.00  0.00           O
ATOM   3875  ND2 ASN    76     178.390 125.800  74.870  1.00  0.00           N
ATOM   3876 1HD2 ASN    76     178.670 125.750  75.840  1.00  0.00           H
ATOM   3877 2HD2 ASN    76     178.460 126.710  74.440  1.00  0.00           H
ATOM   3878  C   ASN    76     175.600 122.010  75.770  1.00  0.00           C
ATOM   3879  O   ASN    76     176.210 121.000  75.390  1.00  0.00           O
ATOM   3880  N   PHE    77     174.770 121.970  76.810  1.00  0.00           N
ATOM   3881  H   PHE    77     174.270 122.830  77.010  1.00  0.00           H
ATOM   3882  CA  PHE    77     174.550 120.860  77.670  1.00  0.00           C
ATOM   3883  HA  PHE    77     175.450 120.250  77.660  1.00  0.00           H
ATOM   3884  CB  PHE    77     174.410 121.180  79.100  1.00  0.00           C
ATOM   3885  HB1 PHE    77     173.600 121.900  79.250  1.00  0.00           H
ATOM   3886  HB2 PHE    77     174.000 120.290  79.590  1.00  0.00           H
ATOM   3887  CG  PHE    77     175.660 121.540  79.920  1.00  0.00           C
ATOM   3888  CD1 PHE    77     176.010 122.900  80.160  1.00  0.00           C
ATOM   3889  HD1 PHE    77     175.510 123.720  79.680  1.00  0.00           H
ATOM   3890  CD2 PHE    77     176.250 120.450  80.630  1.00  0.00           C
ATOM   3891  HD2 PHE    77     175.900 119.450  80.430  1.00  0.00           H
ATOM   3892  CE1 PHE    77     177.030 123.120  81.110  1.00  0.00           C
ATOM   3893  HE1 PHE    77     177.260 124.160  81.310  1.00  0.00           H
ATOM   3894  CE2 PHE    77     177.280 120.760  81.580  1.00  0.00           C
ATOM   3895  HE2 PHE    77     177.830 120.050  82.190  1.00  0.00           H
ATOM   3896  CZ  PHE    77     177.720 122.050  81.770  1.00  0.00           C
ATOM   3897  HZ  PHE    77     178.440 122.250  82.550  1.00  0.00           H
ATOM   3898  C   PHE    77     173.250 120.120  77.270  1.00  0.00           C
ATOM   3899  O   PHE    77     172.320 120.770  76.850  1.00  0.00           O
ATOM   3900  N   PHE    78     173.290 118.740  77.370  1.00  0.00           N
ATOM   3901  H   PHE    78     174.060 118.350  77.890  1.00  0.00           H
ATOM   3902  CA  PHE    78     172.240 117.760  77.020  1.00  0.00           C
ATOM   3903  HA  PHE    78     171.220 118.150  76.930  1.00  0.00           H
ATOM   3904  CB  PHE    78     172.560 117.100  75.600  1.00  0.00           C
ATOM   3905  HB1 PHE    78     173.610 116.800  75.560  1.00  0.00           H
ATOM   3906  HB2 PHE    78     171.940 116.220  75.460  1.00  0.00           H
ATOM   3907  CG  PHE    78     172.270 118.040  74.440  1.00  0.00           C
ATOM   3908  CD1 PHE    78     171.030 117.980  73.780  1.00  0.00           C
ATOM   3909  HD1 PHE    78     170.270 117.230  73.900  1.00  0.00           H
ATOM   3910  CD2 PHE    78     173.260 118.920  74.080  1.00  0.00           C
ATOM   3911  HD2 PHE    78     174.210 118.810  74.580  1.00  0.00           H
ATOM   3912  CE1 PHE    78     170.660 119.010  72.830  1.00  0.00           C
ATOM   3913  HE1 PHE    78     169.710 119.010  72.310  1.00  0.00           H
ATOM   3914  CE2 PHE    78     172.940 119.870  73.080  1.00  0.00           C
ATOM   3915  HE2 PHE    78     173.720 120.550  72.740  1.00  0.00           H
ATOM   3916  CZ  PHE    78     171.630 120.020  72.530  1.00  0.00           C
ATOM   3917  HZ  PHE    78     171.430 120.810  71.820  1.00  0.00           H
ATOM   3918  C   PHE    78     172.270 116.670  78.070  1.00  0.00           C
ATOM   3919  O   PHE    78     173.240 116.540  78.850  1.00  0.00           O
ATOM   3920  N   VAL    79     171.150 115.920  78.110  1.00  0.00           N
ATOM   3921  H   VAL    79     170.360 116.080  77.510  1.00  0.00           H
ATOM   3922  CA  VAL    79     170.980 114.790  79.020  1.00  0.00           C
ATOM   3923  HA  VAL    79     171.930 114.340  79.320  1.00  0.00           H
ATOM   3924  CB  VAL    79     170.470 115.090  80.520  1.00  0.00           C
ATOM   3925  HB  VAL    79     171.300 115.570  81.050  1.00  0.00           H
ATOM   3926  CG1 VAL    79     169.300 116.130  80.610  1.00  0.00           C
ATOM   3927 1HG1 VAL    79     168.420 115.740  80.080  1.00  0.00           H
ATOM   3928 2HG1 VAL    79     169.160 116.340  81.660  1.00  0.00           H
ATOM   3929 3HG1 VAL    79     169.700 116.950  80.010  1.00  0.00           H
ATOM   3930  CG2 VAL    79     170.030 113.840  81.280  1.00  0.00           C
ATOM   3931 1HG2 VAL    79     170.250 113.990  82.330  1.00  0.00           H
ATOM   3932 2HG2 VAL    79     168.980 113.590  81.100  1.00  0.00           H
ATOM   3933 3HG2 VAL    79     170.610 112.940  81.080  1.00  0.00           H
ATOM   3934  C   VAL    79     170.300 113.630  78.330  1.00  0.00           C
ATOM   3935  O   VAL    79     169.300 113.840  77.620  1.00  0.00           O
ATOM   3936  N   ASP    80     170.760 112.370  78.450  1.00  0.00           N
ATOM   3937  H   ASP    80     171.420 112.270  79.210  1.00  0.00           H
ATOM   3938  CA  ASP    80     170.150 111.180  77.860  1.00  0.00           C
ATOM   3939  HA  ASP    80     169.900 111.310  76.800  1.00  0.00           H
ATOM   3940  CB  ASP    80     171.240 110.080  77.850  1.00  0.00           C
ATOM   3941  HB1 ASP    80     171.980 110.400  77.110  1.00  0.00           H
ATOM   3942  HB2 ASP    80     171.790 110.000  78.780  1.00  0.00           H
ATOM   3943  CG  ASP    80     170.860 108.660  77.510  1.00  0.00           C
ATOM   3944  OD1 ASP    80     170.450 107.900  78.430  1.00  0.00           O
ATOM   3945  OD2 ASP    80     171.010 108.350  76.320  1.00  0.00           O
ATOM   3946  C   ASP    80     168.950 110.760  78.710  1.00  0.00           C
ATOM   3947  O   ASP    80     169.100 110.500  79.890  1.00  0.00           O
ATOM   3948  N   THR    81     167.770 110.590  78.080  1.00  0.00           N
ATOM   3949  H   THR    81     167.700 110.690  77.080  1.00  0.00           H
ATOM   3950  CA  THR    81     166.570 110.120  78.750  1.00  0.00           C
ATOM   3951  HA  THR    81     166.870 109.760  79.730  1.00  0.00           H
ATOM   3952  CB  THR    81     165.590 111.340  78.830  1.00  0.00           C
ATOM   3953  HB  THR    81     164.690 111.050  79.360  1.00  0.00           H
ATOM   3954  OG1 THR    81     165.220 111.780  77.540  1.00  0.00           O
ATOM   3955  HG1 THR    81     165.790 111.350  76.930  1.00  0.00           H
ATOM   3956  CG2 THR    81     166.190 112.460  79.620  1.00  0.00           C
ATOM   3957 1HG2 THR    81     165.510 113.310  79.720  1.00  0.00           H
ATOM   3958 2HG2 THR    81     166.550 112.110  80.580  1.00  0.00           H
ATOM   3959 3HG2 THR    81     167.070 112.820  79.080  1.00  0.00           H
ATOM   3960  C   THR    81     165.850 109.000  78.030  1.00  0.00           C
ATOM   3961  O   THR    81     166.370 108.620  76.970  1.00  0.00           O
ATOM   3962  N   VAL    82     164.760 108.470  78.600  1.00  0.00           N
ATOM   3963  H   VAL    82     164.520 108.810  79.520  1.00  0.00           H
ATOM   3964  CA  VAL    82     163.870 107.490  77.910  1.00  0.00           C
ATOM   3965  HA  VAL    82     163.900 107.620  76.830  1.00  0.00           H
ATOM   3966  CB  VAL    82     164.300 106.010  78.180  1.00  0.00           C
ATOM   3967  HB  VAL    82     165.310 105.930  77.790  1.00  0.00           H
ATOM   3968  CG1 VAL    82     164.220 105.610  79.690  1.00  0.00           C
ATOM   3969 1HG1 VAL    82     163.240 105.300  80.070  1.00  0.00           H
ATOM   3970 2HG1 VAL    82     164.990 104.860  79.880  1.00  0.00           H
ATOM   3971 3HG1 VAL    82     164.550 106.430  80.320  1.00  0.00           H
ATOM   3972  CG2 VAL    82     163.620 104.940  77.400  1.00  0.00           C
ATOM   3973 1HG2 VAL    82     162.550 104.860  77.590  1.00  0.00           H
ATOM   3974 2HG2 VAL    82     163.800 105.060  76.340  1.00  0.00           H
ATOM   3975 3HG2 VAL    82     163.930 103.920  77.660  1.00  0.00           H
ATOM   3976  C   VAL    82     162.430 107.880  78.230  1.00  0.00           C
ATOM   3977  O   VAL    82     162.130 108.330  79.360  1.00  0.00           O
ATOM   3978  N   VAL    83     161.540 107.530  77.290  1.00  0.00           N
ATOM   3979  H   VAL    83     161.880 107.290  76.370  1.00  0.00           H
ATOM   3980  CA  VAL    83     160.110 107.500  77.480  1.00  0.00           C
ATOM   3981  HA  VAL    83     159.800 107.980  78.400  1.00  0.00           H
ATOM   3982  CB  VAL    83     159.380 108.250  76.280  1.00  0.00           C
ATOM   3983  HB  VAL    83     159.670 107.760  75.360  1.00  0.00           H
ATOM   3984  CG1 VAL    83     157.820 108.080  76.370  1.00  0.00           C
ATOM   3985 1HG1 VAL    83     157.390 108.670  77.180  1.00  0.00           H
ATOM   3986 2HG1 VAL    83     157.420 108.410  75.410  1.00  0.00           H
ATOM   3987 3HG1 VAL    83     157.600 107.020  76.390  1.00  0.00           H
ATOM   3988  CG2 VAL    83     159.720 109.740  76.220  1.00  0.00           C
ATOM   3989 1HG2 VAL    83     159.270 110.120  75.300  1.00  0.00           H
ATOM   3990 2HG2 VAL    83     159.270 110.290  77.050  1.00  0.00           H
ATOM   3991 3HG2 VAL    83     160.790 109.890  76.080  1.00  0.00           H
ATOM   3992  C   VAL    83     159.700 105.990  77.400  1.00  0.00           C
ATOM   3993  O   VAL    83     159.880 105.440  76.320  1.00  0.00           O
ATOM   3994  N   PRO    84     159.450 105.260  78.550  1.00  0.00           N
ATOM   3995  CA  PRO    84     159.220 103.760  78.540  1.00  0.00           C
ATOM   3996  HA  PRO    84     159.990 103.250  77.960  1.00  0.00           H
ATOM   3997  CB  PRO    84     159.510 103.390  80.010  1.00  0.00           C
ATOM   3998  HB1 PRO    84     159.020 102.510  80.420  1.00  0.00           H
ATOM   3999  HB2 PRO    84     160.560 103.120  80.020  1.00  0.00           H
ATOM   4000  CG  PRO    84     159.290 104.660  80.750  1.00  0.00           C
ATOM   4001  HG1 PRO    84     158.220 104.660  80.980  1.00  0.00           H
ATOM   4002  HG2 PRO    84     159.850 104.570  81.680  1.00  0.00           H
ATOM   4003  CD  PRO    84     159.670 105.810  79.870  1.00  0.00           C
ATOM   4004  HD1 PRO    84     158.960 106.630  80.040  1.00  0.00           H
ATOM   4005  HD2 PRO    84     160.670 106.220  80.020  1.00  0.00           H
ATOM   4006  C   PRO    84     157.840 103.330  78.100  1.00  0.00           C
ATOM   4007  O   PRO    84     157.670 102.210  77.600  1.00  0.00           O
ATOM   4008  N   ASP    85     156.870 104.220  78.160  1.00  0.00           N
ATOM   4009  H   ASP    85     157.030 105.150  78.510  1.00  0.00           H
ATOM   4010  CA  ASP    85     155.470 103.960  77.780  1.00  0.00           C
ATOM   4011  HA  ASP    85     155.280 103.070  77.170  1.00  0.00           H
ATOM   4012  CB  ASP    85     154.480 103.680  78.870  1.00  0.00           C
ATOM   4013  HB1 ASP    85     154.660 102.640  79.150  1.00  0.00           H
ATOM   4014  HB2 ASP    85     154.650 104.320  79.740  1.00  0.00           H
ATOM   4015  CG  ASP    85     152.980 103.750  78.560  1.00  0.00           C
ATOM   4016  OD1 ASP    85     152.570 103.160  77.520  1.00  0.00           O
ATOM   4017  OD2 ASP    85     152.260 104.530  79.220  1.00  0.00           O
ATOM   4018  C   ASP    85     155.100 105.110  76.840  1.00  0.00           C
ATOM   4019  O   ASP    85     155.100 106.260  77.250  1.00  0.00           O
ATOM   4020  N   THR    86     155.030 104.770  75.540  1.00  0.00           N
ATOM   4021  H   THR    86     155.190 103.810  75.270  1.00  0.00           H
ATOM   4022  CA  THR    86     154.770 105.730  74.480  1.00  0.00           C
ATOM   4023  HA  THR    86     155.140 106.700  74.820  1.00  0.00           H
ATOM   4024  CB  THR    86     155.690 105.150  73.270  1.00  0.00           C
ATOM   4025  HB  THR    86     155.520 105.740  72.370  1.00  0.00           H
ATOM   4026  OG1 THR    86     155.310 103.780  73.110  1.00  0.00           O
ATOM   4027  HG1 THR    86     155.860 103.330  72.490  1.00  0.00           H
ATOM   4028  CG2 THR    86     157.160 105.320  73.600  1.00  0.00           C
ATOM   4029 1HG2 THR    86     157.410 104.860  74.560  1.00  0.00           H
ATOM   4030 2HG2 THR    86     157.670 104.780  72.800  1.00  0.00           H
ATOM   4031 3HG2 THR    86     157.510 106.350  73.620  1.00  0.00           H
ATOM   4032  C   THR    86     153.330 105.790  74.020  1.00  0.00           C
ATOM   4033  O   THR    86     153.010 106.580  73.180  1.00  0.00           O
ATOM   4034  N   SER    87     152.380 105.000  74.640  1.00  0.00           N
ATOM   4035  H   SER    87     152.620 104.540  75.510  1.00  0.00           H
ATOM   4036  CA  SER    87     150.990 104.800  74.150  1.00  0.00           C
ATOM   4037  HA  SER    87     151.050 104.880  73.060  1.00  0.00           H
ATOM   4038  CB  SER    87     150.520 103.440  74.600  1.00  0.00           C
ATOM   4039  HB1 SER    87     149.540 103.310  74.130  1.00  0.00           H
ATOM   4040  HB2 SER    87     151.220 102.710  74.190  1.00  0.00           H
ATOM   4041  OG  SER    87     150.310 103.360  76.000  1.00  0.00           O
ATOM   4042  HG  SER    87     151.110 103.490  76.500  1.00  0.00           H
ATOM   4043  C   SER    87     150.060 105.940  74.700  1.00  0.00           C
ATOM   4044  O   SER    87     148.850 105.930  74.450  1.00  0.00           O
ATOM   4045  N   ARG    88     150.670 106.900  75.430  1.00  0.00           N
ATOM   4046  H   ARG    88     151.670 106.940  75.530  1.00  0.00           H
ATOM   4047  CA  ARG    88     149.870 108.010  76.050  1.00  0.00           C
ATOM   4048  HA  ARG    88     149.080 108.200  75.320  1.00  0.00           H
ATOM   4049  CB  ARG    88     149.020 107.550  77.240  1.00  0.00           C
ATOM   4050  HB1 ARG    88     148.690 108.410  77.820  1.00  0.00           H
ATOM   4051  HB2 ARG    88     148.160 106.980  76.900  1.00  0.00           H
ATOM   4052  CG  ARG    88     149.800 106.680  78.300  1.00  0.00           C
ATOM   4053  HG1 ARG    88     149.980 105.710  77.840  1.00  0.00           H
ATOM   4054  HG2 ARG    88     150.720 107.240  78.440  1.00  0.00           H
ATOM   4055  CD  ARG    88     149.220 106.370  79.660  1.00  0.00           C
ATOM   4056  HD1 ARG    88     148.580 107.120  80.110  1.00  0.00           H
ATOM   4057  HD2 ARG    88     148.500 105.550  79.640  1.00  0.00           H
ATOM   4058  NE  ARG    88     150.290 106.030  80.610  1.00  0.00           N
ATOM   4059  HE  ARG    88     151.020 105.430  80.240  1.00  0.00           H
ATOM   4060  CZ  ARG    88     150.430 106.530  81.840  1.00  0.00           C
ATOM   4061  NH1 ARG    88     149.520 107.340  82.230  1.00  0.00           N
ATOM   4062 1HH1 ARG    88     148.790 107.740  81.670  1.00  0.00           H
ATOM   4063 2HH1 ARG    88     149.540 107.770  83.140  1.00  0.00           H
ATOM   4064  NH2 ARG    88     151.290 106.130  82.740  1.00  0.00           N
ATOM   4065 1HH2 ARG    88     151.840 105.320  82.490  1.00  0.00           H
ATOM   4066 2HH2 ARG    88     151.680 106.670  83.500  1.00  0.00           H
ATOM   4067  C   ARG    88     150.680 109.340  76.080  1.00  0.00           C
ATOM   4068  O   ARG    88     151.880 109.380  76.380  1.00  0.00           O
ATOM   4069  N   ILE    89     149.960 110.460  75.910  1.00  0.00           N
ATOM   4070  H   ILE    89     148.970 110.250  75.830  1.00  0.00           H
ATOM   4071  CA  ILE    89     150.270 111.880  75.870  1.00  0.00           C
ATOM   4072  HA  ILE    89     151.300 112.060  76.150  1.00  0.00           H
ATOM   4073  CB  ILE    89     150.230 112.400  74.420  1.00  0.00           C
ATOM   4074  HB  ILE    89     149.200 112.300  74.070  1.00  0.00           H
ATOM   4075  CG1 ILE    89     151.000 111.600  73.390  1.00  0.00           C
ATOM   4076 1HG1 ILE    89     152.060 111.550  73.640  1.00  0.00           H
ATOM   4077 2HG1 ILE    89     150.610 110.590  73.490  1.00  0.00           H
ATOM   4078  CG2 ILE    89     150.670 113.830  74.360  1.00  0.00           C
ATOM   4079 1HG2 ILE    89     150.510 114.300  73.390  1.00  0.00           H
ATOM   4080 2HG2 ILE    89     150.360 114.540  75.130  1.00  0.00           H
ATOM   4081 3HG2 ILE    89     151.740 113.650  74.490  1.00  0.00           H
ATOM   4082  CD  ILE    89     150.720 112.080  71.950  1.00  0.00           C
ATOM   4083  HD1 ILE    89     149.660 112.290  71.890  1.00  0.00           H
ATOM   4084  HD2 ILE    89     151.250 112.980  71.630  1.00  0.00           H
ATOM   4085  HD3 ILE    89     151.010 111.360  71.180  1.00  0.00           H
ATOM   4086  C   ILE    89     149.460 112.580  76.930  1.00  0.00           C
ATOM   4087  O   ILE    89     148.210 112.530  77.000  1.00  0.00           O
ATOM   4088  N   TYR    90     150.160 113.500  77.620  1.00  0.00           N
ATOM   4089  H   TYR    90     151.130 113.650  77.390  1.00  0.00           H
ATOM   4090  CA  TYR    90     149.530 114.370  78.580  1.00  0.00           C
ATOM   4091  HA  TYR    90     148.540 114.040  78.890  1.00  0.00           H
ATOM   4092  CB  TYR    90     150.270 114.380  79.950  1.00  0.00           C
ATOM   4093  HB1 TYR    90     150.580 113.360  80.190  1.00  0.00           H
ATOM   4094  HB2 TYR    90     151.150 115.020  79.870  1.00  0.00           H
ATOM   4095  CG  TYR    90     149.480 114.800  81.140  1.00  0.00           C
ATOM   4096  CD1 TYR    90     148.410 114.020  81.520  1.00  0.00           C
ATOM   4097  HD1 TYR    90     148.040 113.170  80.970  1.00  0.00           H
ATOM   4098  CD2 TYR    90     149.800 115.980  81.890  1.00  0.00           C
ATOM   4099  HD2 TYR    90     150.630 116.560  81.510  1.00  0.00           H
ATOM   4100  CE1 TYR    90     147.820 114.270  82.770  1.00  0.00           C
ATOM   4101  HE1 TYR    90     146.950 113.710  83.080  1.00  0.00           H
ATOM   4102  CE2 TYR    90     149.130 116.230  83.110  1.00  0.00           C
ATOM   4103  HE2 TYR    90     149.270 117.160  83.630  1.00  0.00           H
ATOM   4104  CZ  TYR    90     148.170 115.380  83.560  1.00  0.00           C
ATOM   4105  OH  TYR    90     147.540 115.670  84.650  1.00  0.00           O
ATOM   4106  HH  TYR    90     147.120 114.840  84.830  1.00  0.00           H
ATOM   4107  C   TYR    90     149.410 115.750  77.880  1.00  0.00           C
ATOM   4108  O   TYR    90     150.450 116.390  77.590  1.00  0.00           O
ATOM   4109  N   VAL    91     148.220 116.220  77.580  1.00  0.00           N
ATOM   4110  H   VAL    91     147.360 115.850  77.950  1.00  0.00           H
ATOM   4111  CA  VAL    91     148.060 117.400  76.790  1.00  0.00           C
ATOM   4112  HA  VAL    91     148.900 117.840  76.260  1.00  0.00           H
ATOM   4113  CB  VAL    91     147.090 117.110  75.610  1.00  0.00           C
ATOM   4114  HB  VAL    91     146.170 116.760  76.070  1.00  0.00           H
ATOM   4115  CG1 VAL    91     146.600 118.400  74.890  1.00  0.00           C
ATOM   4116 1HG1 VAL    91     145.980 118.010  74.080  1.00  0.00           H
ATOM   4117 2HG1 VAL    91     146.050 119.070  75.550  1.00  0.00           H
ATOM   4118 3HG1 VAL    91     147.350 119.060  74.460  1.00  0.00           H
ATOM   4119  CG2 VAL    91     147.750 115.990  74.680  1.00  0.00           C
ATOM   4120 1HG2 VAL    91     147.170 115.910  73.760  1.00  0.00           H
ATOM   4121 2HG2 VAL    91     148.800 116.160  74.440  1.00  0.00           H
ATOM   4122 3HG2 VAL    91     147.770 115.030  75.200  1.00  0.00           H
ATOM   4123  C   VAL    91     147.510 118.480  77.660  1.00  0.00           C
ATOM   4124  O   VAL    91     146.430 118.310  78.230  1.00  0.00           O
ATOM   4125  N   ALA    92     148.170 119.640  77.710  1.00  0.00           N
ATOM   4126  H   ALA    92     149.040 119.660  77.190  1.00  0.00           H
ATOM   4127  CA  ALA    92     147.830 120.820  78.530  1.00  0.00           C
ATOM   4128  HA  ALA    92     147.310 120.510  79.440  1.00  0.00           H
ATOM   4129  CB  ALA    92     149.060 121.530  78.980  1.00  0.00           C
ATOM   4130  HB1 ALA    92     149.230 121.480  80.060  1.00  0.00           H
ATOM   4131  HB2 ALA    92     149.970 121.050  78.620  1.00  0.00           H
ATOM   4132  HB3 ALA    92     149.150 122.590  78.740  1.00  0.00           H
ATOM   4133  C   ALA    92     146.980 121.790  77.740  1.00  0.00           C
ATOM   4134  O   ALA    92     147.290 122.170  76.630  1.00  0.00           O
ATOM   4135  N   LEU    93     145.920 122.230  78.420  1.00  0.00           N
ATOM   4136  H   LEU    93     145.700 121.880  79.340  1.00  0.00           H
ATOM   4137  CA  LEU    93     144.910 123.170  77.910  1.00  0.00           C
ATOM   4138  HA  LEU    93     144.770 122.980  76.840  1.00  0.00           H
ATOM   4139  CB  LEU    93     143.460 122.700  78.380  1.00  0.00           C
ATOM   4140  HB1 LEU    93     143.460 123.040  79.410  1.00  0.00           H
ATOM   4141  HB2 LEU    93     142.700 123.290  77.860  1.00  0.00           H
ATOM   4142  CG  LEU    93     143.170 121.180  78.370  1.00  0.00           C
ATOM   4143  HG  LEU    93     143.820 120.650  79.070  1.00  0.00           H
ATOM   4144  CD1 LEU    93     141.740 120.910  78.890  1.00  0.00           C
ATOM   4145 1HD1 LEU    93     141.420 121.500  79.750  1.00  0.00           H
ATOM   4146 2HD1 LEU    93     141.030 121.240  78.140  1.00  0.00           H
ATOM   4147 3HD1 LEU    93     141.610 119.860  79.140  1.00  0.00           H
ATOM   4148  CD2 LEU    93     143.510 120.460  76.980  1.00  0.00           C
ATOM   4149 1HD2 LEU    93     144.550 120.420  76.660  1.00  0.00           H
ATOM   4150 2HD2 LEU    93     143.200 119.440  77.200  1.00  0.00           H
ATOM   4151 3HD2 LEU    93     142.930 120.760  76.100  1.00  0.00           H
ATOM   4152  C   LEU    93     145.290 124.560  78.290  1.00  0.00           C
ATOM   4153  O   LEU    93     144.980 125.450  77.510  1.00  0.00           O
ATOM   4154  N   GLY    94     146.000 124.750  79.400  1.00  0.00           N
ATOM   4155  H   GLY    94     146.190 123.930  79.960  1.00  0.00           H
ATOM   4156  CA  GLY    94     146.120 126.040  80.120  1.00  0.00           C
ATOM   4157  HA1 GLY    94     147.040 126.210  80.680  1.00  0.00           H
ATOM   4158  HA2 GLY    94     146.170 126.930  79.490  1.00  0.00           H
ATOM   4159  C   GLY    94     145.110 126.110  81.310  1.00  0.00           C
ATOM   4160  O   GLY    94     144.160 125.320  81.450  1.00  0.00           O
ATOM   4161  N   TYR    95     145.480 126.980  82.240  1.00  0.00           N
ATOM   4162  H   TYR    95     146.360 127.470  82.120  1.00  0.00           H
ATOM   4163  CA  TYR    95     144.760 127.380  83.530  1.00  0.00           C
ATOM   4164  HA  TYR    95     145.380 128.240  83.790  1.00  0.00           H
ATOM   4165  CB  TYR    95     143.220 127.630  83.370  1.00  0.00           C
ATOM   4166  HB1 TYR    95     142.960 128.210  82.480  1.00  0.00           H
ATOM   4167  HB2 TYR    95     142.690 126.720  83.110  1.00  0.00           H
ATOM   4168  CG  TYR    95     142.600 128.420  84.530  1.00  0.00           C
ATOM   4169  CD1 TYR    95     141.960 127.830  85.630  1.00  0.00           C
ATOM   4170  HD1 TYR    95     141.850 126.750  85.620  1.00  0.00           H
ATOM   4171  CD2 TYR    95     142.520 129.820  84.320  1.00  0.00           C
ATOM   4172  HD2 TYR    95     142.930 130.390  83.500  1.00  0.00           H
ATOM   4173  CE1 TYR    95     141.290 128.630  86.550  1.00  0.00           C
ATOM   4174  HE1 TYR    95     140.800 128.110  87.350  1.00  0.00           H
ATOM   4175  CE2 TYR    95     141.800 130.570  85.250  1.00  0.00           C
ATOM   4176  HE2 TYR    95     141.780 131.600  84.910  1.00  0.00           H
ATOM   4177  CZ  TYR    95     141.270 130.000  86.420  1.00  0.00           C
ATOM   4178  OH  TYR    95     140.610 130.830  87.250  1.00  0.00           O
ATOM   4179  HH  TYR    95     140.310 130.420  88.040  1.00  0.00           H
ATOM   4180  C   TYR    95     145.060 126.340  84.670  1.00  0.00           C
ATOM   4181  O   TYR    95     144.870 126.590  85.890  1.00  0.00           O
ATOM   4182  N   GLY    96     145.610 125.150  84.290  1.00  0.00           N
ATOM   4183  H   GLY    96     145.830 124.990  83.320  1.00  0.00           H
ATOM   4184  CA  GLY    96     145.990 124.070  85.200  1.00  0.00           C
ATOM   4185  HA1 GLY    96     147.080 124.040  85.180  1.00  0.00           H
ATOM   4186  HA2 GLY    96     145.570 124.170  86.200  1.00  0.00           H
ATOM   4187  C   GLY    96     145.390 122.750  84.710  1.00  0.00           C
ATOM   4188  O   GLY    96     145.840 121.690  85.190  1.00  0.00           O
ATOM   4189  N   PHE    97     144.320 122.760  83.900  1.00  0.00           N
ATOM   4190  H   PHE    97     144.160 123.700  83.570  1.00  0.00           H
ATOM   4191  CA  PHE    97     143.590 121.590  83.390  1.00  0.00           C
ATOM   4192  HA  PHE    97     143.310 120.910  84.200  1.00  0.00           H
ATOM   4193  CB  PHE    97     142.350 122.180  82.710  1.00  0.00           C
ATOM   4194  HB1 PHE    97     142.550 122.880  81.900  1.00  0.00           H
ATOM   4195  HB2 PHE    97     141.960 121.330  82.140  1.00  0.00           H
ATOM   4196  CG  PHE    97     141.420 122.800  83.760  1.00  0.00           C
ATOM   4197  CD1 PHE    97     140.920 121.980  84.780  1.00  0.00           C
ATOM   4198  HD1 PHE    97     141.020 120.910  84.890  1.00  0.00           H
ATOM   4199  CD2 PHE    97     141.080 124.170  83.660  1.00  0.00           C
ATOM   4200  HD2 PHE    97     141.620 124.750  82.930  1.00  0.00           H
ATOM   4201  CE1 PHE    97     140.080 122.620  85.730  1.00  0.00           C
ATOM   4202  HE1 PHE    97     139.640 121.990  86.500  1.00  0.00           H
ATOM   4203  CE2 PHE    97     140.280 124.840  84.640  1.00  0.00           C
ATOM   4204  HE2 PHE    97     139.990 125.880  84.650  1.00  0.00           H
ATOM   4205  CZ  PHE    97     139.890 124.030  85.730  1.00  0.00           C
ATOM   4206  HZ  PHE    97     139.310 124.440  86.540  1.00  0.00           H
ATOM   4207  C   PHE    97     144.340 120.890  82.300  1.00  0.00           C
ATOM   4208  O   PHE    97     145.110 121.480  81.600  1.00  0.00           O
ATOM   4209  N   PHE    98     144.230 119.560  82.170  1.00  0.00           N
ATOM   4210  H   PHE    98     143.500 119.210  82.770  1.00  0.00           H
ATOM   4211  CA  PHE    98     144.840 118.640  81.260  1.00  0.00           C
ATOM   4212  HA  PHE    98     145.110 119.190  80.360  1.00  0.00           H
ATOM   4213  CB  PHE    98     146.200 117.970  81.790  1.00  0.00           C
ATOM   4214  HB1 PHE    98     146.060 117.510  82.770  1.00  0.00           H
ATOM   4215  HB2 PHE    98     146.510 117.140  81.150  1.00  0.00           H
ATOM   4216  CG  PHE    98     147.450 118.810  81.930  1.00  0.00           C
ATOM   4217  CD1 PHE    98     148.590 118.690  81.070  1.00  0.00           C
ATOM   4218  HD1 PHE    98     148.630 118.050  80.200  1.00  0.00           H
ATOM   4219  CD2 PHE    98     147.490 119.640  83.030  1.00  0.00           C
ATOM   4220  HD2 PHE    98     146.640 119.720  83.690  1.00  0.00           H
ATOM   4221  CE1 PHE    98     149.700 119.440  81.330  1.00  0.00           C
ATOM   4222  HE1 PHE    98     150.550 119.370  80.670  1.00  0.00           H
ATOM   4223  CE2 PHE    98     148.680 120.380  83.270  1.00  0.00           C
ATOM   4224  HE2 PHE    98     148.800 121.110  84.050  1.00  0.00           H
ATOM   4225  CZ  PHE    98     149.740 120.310  82.410  1.00  0.00           C
ATOM   4226  HZ  PHE    98     150.570 120.970  82.590  1.00  0.00           H
ATOM   4227  C   PHE    98     143.870 117.520  80.870  1.00  0.00           C
ATOM   4228  O   PHE    98     142.990 117.150  81.650  1.00  0.00           O
ATOM   4229  N   LEU    99     144.090 117.000  79.640  1.00  0.00           N
ATOM   4230  H   LEU    99     144.840 117.320  79.040  1.00  0.00           H
ATOM   4231  CA  LEU    99     143.550 115.680  79.230  1.00  0.00           C
ATOM   4232  HA  LEU    99     142.810 115.380  79.980  1.00  0.00           H
ATOM   4233  CB  LEU    99     142.880 115.790  77.860  1.00  0.00           C
ATOM   4234  HB1 LEU    99     143.550 116.300  77.180  1.00  0.00           H
ATOM   4235  HB2 LEU    99     142.640 114.760  77.600  1.00  0.00           H
ATOM   4236  CG  LEU    99     141.640 116.650  77.900  1.00  0.00           C
ATOM   4237  HG  LEU    99     142.000 117.630  78.200  1.00  0.00           H
ATOM   4238  CD1 LEU    99     140.970 117.050  76.560  1.00  0.00           C
ATOM   4239 1HD1 LEU    99     140.940 116.170  75.910  1.00  0.00           H
ATOM   4240 2HD1 LEU    99     140.100 117.700  76.610  1.00  0.00           H
ATOM   4241 3HD1 LEU    99     141.750 117.600  76.040  1.00  0.00           H
ATOM   4242  CD2 LEU    99     140.610 116.110  78.810  1.00  0.00           C
ATOM   4243 1HD2 LEU    99     140.320 115.080  78.560  1.00  0.00           H
ATOM   4244 2HD2 LEU    99     140.770 116.220  79.880  1.00  0.00           H
ATOM   4245 3HD2 LEU    99     139.710 116.730  78.800  1.00  0.00           H
ATOM   4246  C   LEU    99     144.760 114.710  79.050  1.00  0.00           C
ATOM   4247  O   LEU    99     145.840 115.210  78.740  1.00  0.00           O
ATOM   4248  N   GLU   100     144.560 113.370  79.140  1.00  0.00           N
ATOM   4249  H   GLU   100     143.660 112.910  79.070  1.00  0.00           H
ATOM   4250  CA  GLU   100     145.550 112.370  78.690  1.00  0.00           C
ATOM   4251  HA  GLU   100     146.490 112.900  78.540  1.00  0.00           H
ATOM   4252  CB  GLU   100     145.690 111.280  79.720  1.00  0.00           C
ATOM   4253  HB1 GLU   100     145.890 111.720  80.700  1.00  0.00           H
ATOM   4254  HB2 GLU   100     144.760 110.750  79.920  1.00  0.00           H
ATOM   4255  CG  GLU   100     146.900 110.360  79.400  1.00  0.00           C
ATOM   4256  HG1 GLU   100     146.840 109.970  78.380  1.00  0.00           H
ATOM   4257  HG2 GLU   100     147.840 110.900  79.300  1.00  0.00           H
ATOM   4258  CD  GLU   100     147.000 109.360  80.510  1.00  0.00           C
ATOM   4259  OE1 GLU   100     146.020 108.640  80.700  1.00  0.00           O
ATOM   4260  OE2 GLU   100     148.030 109.290  81.240  1.00  0.00           O
ATOM   4261  C   GLU   100     144.890 111.810  77.430  1.00  0.00           C
ATOM   4262  O   GLU   100     143.660 111.710  77.320  1.00  0.00           O
ATOM   4263  N   LEU   101     145.640 111.520  76.470  1.00  0.00           N
ATOM   4264  H   LEU   101     146.620 111.760  76.480  1.00  0.00           H
ATOM   4265  CA  LEU   101     145.300 110.960  75.200  1.00  0.00           C
ATOM   4266  HA  LEU   101     144.310 110.510  75.310  1.00  0.00           H
ATOM   4267  CB  LEU   101     145.340 112.110  74.170  1.00  0.00           C
ATOM   4268  HB1 LEU   101     146.360 112.500  74.090  1.00  0.00           H
ATOM   4269  HB2 LEU   101     145.410 111.670  73.180  1.00  0.00           H
ATOM   4270  CG  LEU   101     144.240 113.230  74.300  1.00  0.00           C
ATOM   4271  HG  LEU   101     144.300 113.630  75.310  1.00  0.00           H
ATOM   4272  CD1 LEU   101     144.490 114.370  73.360  1.00  0.00           C
ATOM   4273 1HD1 LEU   101     144.510 115.280  73.960  1.00  0.00           H
ATOM   4274 2HD1 LEU   101     145.450 114.250  72.860  1.00  0.00           H
ATOM   4275 3HD1 LEU   101     143.760 114.470  72.560  1.00  0.00           H
ATOM   4276  CD2 LEU   101     142.810 112.650  74.060  1.00  0.00           C
ATOM   4277 1HD2 LEU   101     142.930 111.810  73.370  1.00  0.00           H
ATOM   4278 2HD2 LEU   101     142.380 112.150  74.930  1.00  0.00           H
ATOM   4279 3HD2 LEU   101     142.140 113.380  73.620  1.00  0.00           H
ATOM   4280  C   LEU   101     146.220 109.780  74.870  1.00  0.00           C
ATOM   4281  O   LEU   101     147.400 109.940  75.010  1.00  0.00           O
ATOM   4282  N   THR   102     145.640 108.770  74.260  1.00  0.00           N
ATOM   4283  H   THR   102     144.650 108.600  74.280  1.00  0.00           H
ATOM   4284  CA  THR   102     146.320 107.940  73.320  1.00  0.00           C
ATOM   4285  HA  THR   102     147.280 107.680  73.760  1.00  0.00           H
ATOM   4286  CB  THR   102     145.290 106.810  73.120  1.00  0.00           C
ATOM   4287  HB  THR   102     145.720 106.000  72.520  1.00  0.00           H
ATOM   4288  OG1 THR   102     144.120 107.210  72.470  1.00  0.00           O
ATOM   4289  HG1 THR   102     143.530 107.660  73.060  1.00  0.00           H
ATOM   4290  CG2 THR   102     144.970 105.980  74.340  1.00  0.00           C
ATOM   4291 1HG2 THR   102     145.840 105.580  74.860  1.00  0.00           H
ATOM   4292 2HG2 THR   102     144.400 106.490  75.120  1.00  0.00           H
ATOM   4293 3HG2 THR   102     144.450 105.050  74.110  1.00  0.00           H
ATOM   4294  C   THR   102     146.620 108.570  71.960  1.00  0.00           C
ATOM   4295  O   THR   102     146.040 109.580  71.550  1.00  0.00           O
ATOM   4296  N   LEU   103     147.580 108.020  71.160  1.00  0.00           N
ATOM   4297  H   LEU   103     148.100 107.300  71.650  1.00  0.00           H
ATOM   4298  CA  LEU   103     148.100 108.490  69.850  1.00  0.00           C
ATOM   4299  HA  LEU   103     148.760 109.330  70.100  1.00  0.00           H
ATOM   4300  CB  LEU   103     149.060 107.580  69.180  1.00  0.00           C
ATOM   4301  HB1 LEU   103     148.470 106.740  68.800  1.00  0.00           H
ATOM   4302  HB2 LEU   103     149.370 108.040  68.240  1.00  0.00           H
ATOM   4303  CG  LEU   103     150.220 106.980  70.070  1.00  0.00           C
ATOM   4304  HG  LEU   103     149.790 106.590  71.000  1.00  0.00           H
ATOM   4305  CD1 LEU   103     150.960 105.890  69.240  1.00  0.00           C
ATOM   4306 1HD1 LEU   103     151.850 105.530  69.760  1.00  0.00           H
ATOM   4307 2HD1 LEU   103     150.330 105.040  69.010  1.00  0.00           H
ATOM   4308 3HD1 LEU   103     151.330 106.380  68.340  1.00  0.00           H
ATOM   4309  CD2 LEU   103     151.190 108.030  70.520  1.00  0.00           C
ATOM   4310 1HD2 LEU   103     150.660 108.800  71.070  1.00  0.00           H
ATOM   4311 2HD2 LEU   103     151.920 107.510  71.140  1.00  0.00           H
ATOM   4312 3HD2 LEU   103     151.750 108.550  69.730  1.00  0.00           H
ATOM   4313  C   LEU   103     147.060 109.020  68.870  1.00  0.00           C
ATOM   4314  O   LEU   103     147.130 110.170  68.430  1.00  0.00           O
ATOM   4315  N   ALA   104     146.060 108.200  68.580  1.00  0.00           N
ATOM   4316  H   ALA   104     146.150 107.270  68.960  1.00  0.00           H
ATOM   4317  CA  ALA   104     145.100 108.370  67.520  1.00  0.00           C
ATOM   4318  HA  ALA   104     145.560 108.720  66.600  1.00  0.00           H
ATOM   4319  CB  ALA   104     144.320 107.100  67.320  1.00  0.00           C
ATOM   4320  HB1 ALA   104     143.580 107.000  68.110  1.00  0.00           H
ATOM   4321  HB2 ALA   104     143.850 107.160  66.340  1.00  0.00           H
ATOM   4322  HB3 ALA   104     144.990 106.240  67.390  1.00  0.00           H
ATOM   4323  C   ALA   104     144.080 109.480  67.860  1.00  0.00           C
ATOM   4324  O   ALA   104     143.700 110.250  66.990  1.00  0.00           O
ATOM   4325  N   GLU   105     143.800 109.690  69.160  1.00  0.00           N
ATOM   4326  H   GLU   105     144.360 109.060  69.710  1.00  0.00           H
ATOM   4327  CA  GLU   105     143.020 110.830  69.660  1.00  0.00           C
ATOM   4328  HA  GLU   105     142.280 110.980  68.880  1.00  0.00           H
ATOM   4329  CB  GLU   105     142.400 110.330  70.970  1.00  0.00           C
ATOM   4330  HB1 GLU   105     142.120 109.270  70.970  1.00  0.00           H
ATOM   4331  HB2 GLU   105     143.200 110.370  71.700  1.00  0.00           H
ATOM   4332  CG  GLU   105     141.160 111.100  71.380  1.00  0.00           C
ATOM   4333  HG1 GLU   105     140.920 110.500  72.260  1.00  0.00           H
ATOM   4334  HG2 GLU   105     141.400 112.070  71.820  1.00  0.00           H
ATOM   4335  CD  GLU   105     139.950 111.070  70.490  1.00  0.00           C
ATOM   4336  OE1 GLU   105     139.700 110.070  69.770  1.00  0.00           O
ATOM   4337  OE2 GLU   105     139.170 112.070  70.480  1.00  0.00           O
ATOM   4338  C   GLU   105     143.920 112.080  69.900  1.00  0.00           C
ATOM   4339  O   GLU   105     143.430 113.210  70.020  1.00  0.00           O
ATOM   4340  N   ALA   106     145.280 112.060  69.910  1.00  0.00           N
ATOM   4341  H   ALA   106     145.690 111.130  69.940  1.00  0.00           H
ATOM   4342  CA  ALA   106     146.200 113.240  69.830  1.00  0.00           C
ATOM   4343  HA  ALA   106     145.870 114.100  70.400  1.00  0.00           H
ATOM   4344  CB  ALA   106     147.560 112.680  70.300  1.00  0.00           C
ATOM   4345  HB1 ALA   106     147.970 113.400  71.000  1.00  0.00           H
ATOM   4346  HB2 ALA   106     147.410 111.820  70.940  1.00  0.00           H
ATOM   4347  HB3 ALA   106     148.210 112.410  69.470  1.00  0.00           H
ATOM   4348  C   ALA   106     146.420 113.720  68.380  1.00  0.00           C
ATOM   4349  O   ALA   106     146.420 114.920  68.180  1.00  0.00           O
ATOM   4350  N   LEU   107     146.530 112.730  67.420  1.00  0.00           N
ATOM   4351  H   LEU   107     146.450 111.780  67.760  1.00  0.00           H
ATOM   4352  CA  LEU   107     146.330 112.990  65.980  1.00  0.00           C
ATOM   4353  HA  LEU   107     147.080 113.740  65.730  1.00  0.00           H
ATOM   4354  CB  LEU   107     146.660 111.740  65.180  1.00  0.00           C
ATOM   4355  HB1 LEU   107     145.970 110.950  65.460  1.00  0.00           H
ATOM   4356  HB2 LEU   107     146.460 112.060  64.160  1.00  0.00           H
ATOM   4357  CG  LEU   107     148.130 111.180  65.430  1.00  0.00           C
ATOM   4358  HG  LEU   107     148.390 111.040  66.480  1.00  0.00           H
ATOM   4359  CD1 LEU   107     148.180 109.760  64.910  1.00  0.00           C
ATOM   4360 1HD1 LEU   107     147.750 109.630  63.920  1.00  0.00           H
ATOM   4361 2HD1 LEU   107     149.200 109.370  64.870  1.00  0.00           H
ATOM   4362 3HD1 LEU   107     147.670 109.160  65.660  1.00  0.00           H
ATOM   4363  CD2 LEU   107     149.110 111.980  64.660  1.00  0.00           C
ATOM   4364 1HD2 LEU   107     148.990 111.940  63.580  1.00  0.00           H
ATOM   4365 2HD2 LEU   107     149.050 113.040  64.930  1.00  0.00           H
ATOM   4366 3HD2 LEU   107     150.130 111.650  64.880  1.00  0.00           H
ATOM   4367  C   LEU   107     145.010 113.640  65.690  1.00  0.00           C
ATOM   4368  O   LEU   107     144.940 114.360  64.700  1.00  0.00           O
ATOM   4369  N   LYS   108     143.900 113.230  66.400  1.00  0.00           N
ATOM   4370  H   LYS   108     144.000 112.410  66.970  1.00  0.00           H
ATOM   4371  CA  LYS   108     142.600 113.670  66.030  1.00  0.00           C
ATOM   4372  HA  LYS   108     142.500 113.680  64.950  1.00  0.00           H
ATOM   4373  CB  LYS   108     141.590 112.550  66.430  1.00  0.00           C
ATOM   4374  HB1 LYS   108     141.910 111.550  66.120  1.00  0.00           H
ATOM   4375  HB2 LYS   108     141.550 112.700  67.510  1.00  0.00           H
ATOM   4376  CG  LYS   108     140.220 112.840  65.830  1.00  0.00           C
ATOM   4377  HG1 LYS   108     139.890 113.870  65.780  1.00  0.00           H
ATOM   4378  HG2 LYS   108     140.290 112.570  64.770  1.00  0.00           H
ATOM   4379  CD  LYS   108     139.160 111.920  66.500  1.00  0.00           C
ATOM   4380  HD1 LYS   108     139.600 110.930  66.450  1.00  0.00           H
ATOM   4381  HD2 LYS   108     138.940 112.080  67.560  1.00  0.00           H
ATOM   4382  CE  LYS   108     137.810 112.070  65.810  1.00  0.00           C
ATOM   4383  HE1 LYS   108     137.390 113.070  65.930  1.00  0.00           H
ATOM   4384  HE2 LYS   108     138.080 111.850  64.780  1.00  0.00           H
ATOM   4385  NZ  LYS   108     136.840 110.970  66.260  1.00  0.00           N
ATOM   4386  HZ1 LYS   108     135.990 111.320  66.690  1.00  0.00           H
ATOM   4387  HZ2 LYS   108     136.690 110.350  65.480  1.00  0.00           H
ATOM   4388  HZ3 LYS   108     137.230 110.470  67.050  1.00  0.00           H
ATOM   4389  C   LYS   108     142.330 115.060  66.740  1.00  0.00           C
ATOM   4390  O   LYS   108     141.690 115.890  66.110  1.00  0.00           O
ATOM   4391  N   PHE   109     142.910 115.300  67.880  1.00  0.00           N
ATOM   4392  H   PHE   109     143.110 114.460  68.410  1.00  0.00           H
ATOM   4393  CA  PHE   109     143.060 116.590  68.500  1.00  0.00           C
ATOM   4394  HA  PHE   109     142.090 117.080  68.580  1.00  0.00           H
ATOM   4395  CB  PHE   109     143.520 116.300  69.920  1.00  0.00           C
ATOM   4396  HB1 PHE   109     142.900 115.530  70.390  1.00  0.00           H
ATOM   4397  HB2 PHE   109     144.500 115.820  69.870  1.00  0.00           H
ATOM   4398  CG  PHE   109     143.590 117.550  70.890  1.00  0.00           C
ATOM   4399  CD1 PHE   109     142.500 117.800  71.800  1.00  0.00           C
ATOM   4400  HD1 PHE   109     141.580 117.260  71.700  1.00  0.00           H
ATOM   4401  CD2 PHE   109     144.690 118.440  70.980  1.00  0.00           C
ATOM   4402  HD2 PHE   109     145.510 118.360  70.280  1.00  0.00           H
ATOM   4403  CE1 PHE   109     142.540 118.770  72.820  1.00  0.00           C
ATOM   4404  HE1 PHE   109     141.760 118.830  73.560  1.00  0.00           H
ATOM   4405  CE2 PHE   109     144.600 119.500  71.860  1.00  0.00           C
ATOM   4406  HE2 PHE   109     145.380 120.230  72.000  1.00  0.00           H
ATOM   4407  CZ  PHE   109     143.610 119.710  72.780  1.00  0.00           C
ATOM   4408  HZ  PHE   109     143.700 120.400  73.610  1.00  0.00           H
ATOM   4409  C   PHE   109     143.990 117.500  67.590  1.00  0.00           C
ATOM   4410  O   PHE   109     143.710 118.640  67.380  1.00  0.00           O
ATOM   4411  N   ILE   110     145.130 117.010  67.060  1.00  0.00           N
ATOM   4412  H   ILE   110     145.520 116.170  67.480  1.00  0.00           H
ATOM   4413  CA  ILE   110     146.010 117.680  66.090  1.00  0.00           C
ATOM   4414  HA  ILE   110     146.360 118.550  66.650  1.00  0.00           H
ATOM   4415  CB  ILE   110     147.250 116.800  65.640  1.00  0.00           C
ATOM   4416  HB  ILE   110     147.020 115.750  65.460  1.00  0.00           H
ATOM   4417  CG1 ILE   110     148.290 116.920  66.730  1.00  0.00           C
ATOM   4418 1HG1 ILE   110     148.590 117.970  66.820  1.00  0.00           H
ATOM   4419 2HG1 ILE   110     147.780 116.650  67.650  1.00  0.00           H
ATOM   4420  CG2 ILE   110     147.820 117.350  64.270  1.00  0.00           C
ATOM   4421 1HG2 ILE   110     147.960 118.420  64.370  1.00  0.00           H
ATOM   4422 2HG2 ILE   110     148.770 116.820  64.160  1.00  0.00           H
ATOM   4423 3HG2 ILE   110     147.170 117.070  63.440  1.00  0.00           H
ATOM   4424  CD  ILE   110     149.460 116.060  66.500  1.00  0.00           C
ATOM   4425  HD1 ILE   110     150.100 116.470  65.720  1.00  0.00           H
ATOM   4426  HD2 ILE   110     149.960 115.990  67.460  1.00  0.00           H
ATOM   4427  HD3 ILE   110     149.200 115.070  66.120  1.00  0.00           H
ATOM   4428  C   ILE   110     145.200 118.310  64.880  1.00  0.00           C
ATOM   4429  O   ILE   110     145.310 119.500  64.670  1.00  0.00           O
ATOM   4430  N   ASP   111     144.400 117.460  64.160  1.00  0.00           N
ATOM   4431  H   ASP   111     144.440 116.470  64.340  1.00  0.00           H
ATOM   4432  CA  ASP   111     143.540 117.960  63.110  1.00  0.00           C
ATOM   4433  HA  ASP   111     144.170 118.450  62.370  1.00  0.00           H
ATOM   4434  CB  ASP   111     142.890 116.750  62.410  1.00  0.00           C
ATOM   4435  HB1 ASP   111     143.660 116.070  62.050  1.00  0.00           H
ATOM   4436  HB2 ASP   111     142.530 116.060  63.170  1.00  0.00           H
ATOM   4437  CG  ASP   111     141.770 116.990  61.450  1.00  0.00           C
ATOM   4438  OD1 ASP   111     142.100 117.010  60.250  1.00  0.00           O
ATOM   4439  OD2 ASP   111     140.590 116.930  61.770  1.00  0.00           O
ATOM   4440  C   ASP   111     142.550 119.060  63.570  1.00  0.00           C
ATOM   4441  O   ASP   111     142.500 120.050  62.860  1.00  0.00           O
ATOM   4442  N   ARG   112     141.860 118.890  64.690  1.00  0.00           N
ATOM   4443  H   ARG   112     141.990 118.060  65.260  1.00  0.00           H
ATOM   4444  CA  ARG   112     140.830 119.830  65.250  1.00  0.00           C
ATOM   4445  HA  ARG   112     139.990 119.910  64.570  1.00  0.00           H
ATOM   4446  CB  ARG   112     140.200 119.120  66.480  1.00  0.00           C
ATOM   4447  HB1 ARG   112     139.750 118.160  66.250  1.00  0.00           H
ATOM   4448  HB2 ARG   112     141.000 118.890  67.190  1.00  0.00           H
ATOM   4449  CG  ARG   112     139.050 119.880  67.190  1.00  0.00           C
ATOM   4450  HG1 ARG   112     139.440 120.870  67.440  1.00  0.00           H
ATOM   4451  HG2 ARG   112     138.260 120.050  66.460  1.00  0.00           H
ATOM   4452  CD  ARG   112     138.510 119.130  68.420  1.00  0.00           C
ATOM   4453  HD1 ARG   112     139.280 119.050  69.180  1.00  0.00           H
ATOM   4454  HD2 ARG   112     137.670 119.620  68.910  1.00  0.00           H
ATOM   4455  NE  ARG   112     137.980 117.860  67.980  1.00  0.00           N
ATOM   4456  HE  ARG   112     137.440 118.050  67.140  1.00  0.00           H
ATOM   4457  CZ  ARG   112     138.180 116.630  68.480  1.00  0.00           C
ATOM   4458  NH1 ARG   112     138.850 116.450  69.670  1.00  0.00           N
ATOM   4459 1HH1 ARG   112     138.650 117.130  70.390  1.00  0.00           H
ATOM   4460 2HH1 ARG   112     139.230 115.540  69.910  1.00  0.00           H
ATOM   4461  NH2 ARG   112     137.720 115.600  67.800  1.00  0.00           N
ATOM   4462 1HH2 ARG   112     137.150 115.740  66.980  1.00  0.00           H
ATOM   4463 2HH2 ARG   112     137.590 114.710  68.250  1.00  0.00           H
ATOM   4464  C   ARG   112     141.450 121.200  65.510  1.00  0.00           C
ATOM   4465  O   ARG   112     140.910 122.240  65.020  1.00  0.00           O
ATOM   4466  N   LYS   113     142.600 121.200  66.210  1.00  0.00           N
ATOM   4467  H   LYS   113     143.030 120.330  66.490  1.00  0.00           H
ATOM   4468  CA  LYS   113     143.290 122.420  66.400  1.00  0.00           C
ATOM   4469  HA  LYS   113     142.550 123.090  66.840  1.00  0.00           H
ATOM   4470  CB  LYS   113     144.410 122.240  67.420  1.00  0.00           C
ATOM   4471  HB1 LYS   113     145.080 121.540  66.920  1.00  0.00           H
ATOM   4472  HB2 LYS   113     145.090 123.060  67.640  1.00  0.00           H
ATOM   4473  CG  LYS   113     143.920 121.720  68.790  1.00  0.00           C
ATOM   4474  HG1 LYS   113     143.430 120.750  68.630  1.00  0.00           H
ATOM   4475  HG2 LYS   113     144.860 121.690  69.330  1.00  0.00           H
ATOM   4476  CD  LYS   113     142.970 122.690  69.480  1.00  0.00           C
ATOM   4477  HD1 LYS   113     143.320 123.720  69.560  1.00  0.00           H
ATOM   4478  HD2 LYS   113     142.050 122.780  68.890  1.00  0.00           H
ATOM   4479  CE  LYS   113     142.760 122.300  70.990  1.00  0.00           C
ATOM   4480  HE1 LYS   113     142.430 121.260  71.010  1.00  0.00           H
ATOM   4481  HE2 LYS   113     143.690 122.430  71.540  1.00  0.00           H
ATOM   4482  NZ  LYS   113     141.720 123.100  71.570  1.00  0.00           N
ATOM   4483  HZ1 LYS   113     141.590 122.910  72.560  1.00  0.00           H
ATOM   4484  HZ2 LYS   113     142.020 124.060  71.490  1.00  0.00           H
ATOM   4485  HZ3 LYS   113     140.800 122.940  71.190  1.00  0.00           H
ATOM   4486  C   LYS   113     143.950 123.060  65.080  1.00  0.00           C
ATOM   4487  O   LYS   113     143.940 124.270  64.890  1.00  0.00           O
ATOM   4488  N   SER   114     144.480 122.240  64.200  1.00  0.00           N
ATOM   4489  H   SER   114     144.480 121.230  64.250  1.00  0.00           H
ATOM   4490  CA  SER   114     145.130 122.740  62.950  1.00  0.00           C
ATOM   4491  HA  SER   114     145.890 123.500  63.140  1.00  0.00           H
ATOM   4492  CB  SER   114     145.760 121.510  62.270  1.00  0.00           C
ATOM   4493  HB1 SER   114     145.020 120.740  62.080  1.00  0.00           H
ATOM   4494  HB2 SER   114     146.240 121.800  61.340  1.00  0.00           H
ATOM   4495  OG  SER   114     146.810 121.000  63.050  1.00  0.00           O
ATOM   4496  HG  SER   114     146.450 120.320  63.590  1.00  0.00           H
ATOM   4497  C   SER   114     144.090 123.430  62.020  1.00  0.00           C
ATOM   4498  O   SER   114     144.420 124.490  61.440  1.00  0.00           O
ATOM   4499  N   SER   115     142.830 122.960  61.960  1.00  0.00           N
ATOM   4500  H   SER   115     142.710 122.070  62.410  1.00  0.00           H
ATOM   4501  CA  SER   115     141.720 123.500  61.210  1.00  0.00           C
ATOM   4502  HA  SER   115     142.060 123.500  60.170  1.00  0.00           H
ATOM   4503  CB  SER   115     140.590 122.530  61.480  1.00  0.00           C
ATOM   4504  HB1 SER   115     140.490 122.210  62.520  1.00  0.00           H
ATOM   4505  HB2 SER   115     139.720 123.120  61.210  1.00  0.00           H
ATOM   4506  OG  SER   115     140.920 121.430  60.730  1.00  0.00           O
ATOM   4507  HG  SER   115     140.830 121.630  59.810  1.00  0.00           H
ATOM   4508  C   SER   115     141.430 124.970  61.600  1.00  0.00           C
ATOM   4509  O   SER   115     141.360 125.830  60.740  1.00  0.00           O
ATOM   4510  N   LEU   116     141.330 125.220  62.900  1.00  0.00           N
ATOM   4511  H   LEU   116     141.540 124.470  63.530  1.00  0.00           H
ATOM   4512  CA  LEU   116     141.050 126.490  63.640  1.00  0.00           C
ATOM   4513  HA  LEU   116     140.030 126.780  63.380  1.00  0.00           H
ATOM   4514  CB  LEU   116     140.950 126.070  65.150  1.00  0.00           C
ATOM   4515  HB1 LEU   116     140.490 125.080  65.070  1.00  0.00           H
ATOM   4516  HB2 LEU   116     141.930 125.900  65.600  1.00  0.00           H
ATOM   4517  CG  LEU   116     140.100 127.010  65.980  1.00  0.00           C
ATOM   4518  HG  LEU   116     139.140 127.080  65.470  1.00  0.00           H
ATOM   4519  CD1 LEU   116     139.690 126.370  67.240  1.00  0.00           C
ATOM   4520 1HD1 LEU   116     139.140 125.430  67.140  1.00  0.00           H
ATOM   4521 2HD1 LEU   116     140.580 126.270  67.850  1.00  0.00           H
ATOM   4522 3HD1 LEU   116     139.120 127.080  67.840  1.00  0.00           H
ATOM   4523  CD2 LEU   116     140.520 128.470  66.170  1.00  0.00           C
ATOM   4524 1HD2 LEU   116     140.790 129.020  65.260  1.00  0.00           H
ATOM   4525 2HD2 LEU   116     139.800 129.160  66.610  1.00  0.00           H
ATOM   4526 3HD2 LEU   116     141.370 128.620  66.830  1.00  0.00           H
ATOM   4527  C   LEU   116     142.120 127.460  63.330  1.00  0.00           C
ATOM   4528  O   LEU   116     141.710 128.530  62.880  1.00  0.00           O
ATOM   4529  N   LEU   117     143.440 127.170  63.430  1.00  0.00           N
ATOM   4530  H   LEU   117     143.640 126.240  63.750  1.00  0.00           H
ATOM   4531  CA  LEU   117     144.500 128.060  63.170  1.00  0.00           C
ATOM   4532  HA  LEU   117     144.390 128.990  63.720  1.00  0.00           H
ATOM   4533  CB  LEU   117     145.850 127.390  63.580  1.00  0.00           C
ATOM   4534  HB1 LEU   117     145.890 126.400  63.140  1.00  0.00           H
ATOM   4535  HB2 LEU   117     146.670 127.950  63.120  1.00  0.00           H
ATOM   4536  CG  LEU   117     145.950 127.200  65.120  1.00  0.00           C
ATOM   4537  HG  LEU   117     145.110 126.680  65.570  1.00  0.00           H
ATOM   4538  CD1 LEU   117     147.140 126.330  65.520  1.00  0.00           C
ATOM   4539 1HD1 LEU   117     147.970 126.870  65.070  1.00  0.00           H
ATOM   4540 2HD1 LEU   117     147.280 126.260  66.600  1.00  0.00           H
ATOM   4541 3HD1 LEU   117     147.020 125.330  65.100  1.00  0.00           H
ATOM   4542  CD2 LEU   117     145.830 128.620  65.810  1.00  0.00           C
ATOM   4543 1HD2 LEU   117     144.900 129.160  65.660  1.00  0.00           H
ATOM   4544 2HD2 LEU   117     146.200 128.600  66.840  1.00  0.00           H
ATOM   4545 3HD2 LEU   117     146.580 129.260  65.350  1.00  0.00           H
ATOM   4546  C   LEU   117     144.610 128.500  61.660  1.00  0.00           C
ATOM   4547  O   LEU   117     144.960 129.700  61.330  1.00  0.00           O
ATOM   4548  N   THR   118     144.260 127.540  60.750  1.00  0.00           N
ATOM   4549  H   THR   118     143.780 126.710  61.060  1.00  0.00           H
ATOM   4550  CA  THR   118     144.230 127.690  59.330  1.00  0.00           C
ATOM   4551  HA  THR   118     145.110 128.230  58.970  1.00  0.00           H
ATOM   4552  CB  THR   118     144.090 126.290  58.680  1.00  0.00           C
ATOM   4553  HB  THR   118     143.230 125.780  59.110  1.00  0.00           H
ATOM   4554  OG1 THR   118     145.220 125.400  59.000  1.00  0.00           O
ATOM   4555  HG1 THR   118     145.180 125.220  59.930  1.00  0.00           H
ATOM   4556  CG2 THR   118     143.760 126.350  57.120  1.00  0.00           C
ATOM   4557 1HG2 THR   118     143.860 125.370  56.660  1.00  0.00           H
ATOM   4558 2HG2 THR   118     142.760 126.740  56.920  1.00  0.00           H
ATOM   4559 3HG2 THR   118     144.500 127.050  56.730  1.00  0.00           H
ATOM   4560  C   THR   118     143.130 128.650  58.910  1.00  0.00           C
ATOM   4561  O   THR   118     143.410 129.720  58.350  1.00  0.00           O
ATOM   4562  N   GLU   119     141.900 128.410  59.420  1.00  0.00           N
ATOM   4563  H   GLU   119     141.660 127.530  59.860  1.00  0.00           H
ATOM   4564  CA  GLU   119     140.770 129.290  59.140  1.00  0.00           C
ATOM   4565  HA  GLU   119     140.640 129.390  58.060  1.00  0.00           H
ATOM   4566  CB  GLU   119     139.580 128.510  59.740  1.00  0.00           C
ATOM   4567  HB1 GLU   119     139.540 127.560  59.210  1.00  0.00           H
ATOM   4568  HB2 GLU   119     139.860 128.380  60.780  1.00  0.00           H
ATOM   4569  CG  GLU   119     138.170 129.170  59.730  1.00  0.00           C
ATOM   4570  HG1 GLU   119     137.610 128.600  60.480  1.00  0.00           H
ATOM   4571  HG2 GLU   119     138.350 130.130  60.200  1.00  0.00           H
ATOM   4572  CD  GLU   119     137.420 129.050  58.400  1.00  0.00           C
ATOM   4573  OE1 GLU   119     137.680 128.120  57.610  1.00  0.00           O
ATOM   4574  OE2 GLU   119     136.560 129.900  58.130  1.00  0.00           O
ATOM   4575  C   GLU   119     140.830 130.690  59.800  1.00  0.00           C
ATOM   4576  O   GLU   119     140.510 131.700  59.170  1.00  0.00           O
ATOM   4577  N   LEU   120     141.320 130.750  61.090  1.00  0.00           N
ATOM   4578  H   LEU   120     141.520 129.870  61.540  1.00  0.00           H
ATOM   4579  CA  LEU   120     141.690 131.930  61.840  1.00  0.00           C
ATOM   4580  HA  LEU   120     140.740 132.450  62.000  1.00  0.00           H
ATOM   4581  CB  LEU   120     142.240 131.500  63.260  1.00  0.00           C
ATOM   4582  HB1 LEU   120     141.450 131.020  63.850  1.00  0.00           H
ATOM   4583  HB2 LEU   120     142.930 130.680  63.100  1.00  0.00           H
ATOM   4584  CG  LEU   120     142.860 132.660  64.100  1.00  0.00           C
ATOM   4585  HG  LEU   120     143.630 133.060  63.450  1.00  0.00           H
ATOM   4586  CD1 LEU   120     141.950 133.860  64.500  1.00  0.00           C
ATOM   4587 1HD1 LEU   120     141.340 134.010  63.610  1.00  0.00           H
ATOM   4588 2HD1 LEU   120     141.240 133.580  65.270  1.00  0.00           H
ATOM   4589 3HD1 LEU   120     142.490 134.750  64.800  1.00  0.00           H
ATOM   4590  CD2 LEU   120     143.610 132.150  65.340  1.00  0.00           C
ATOM   4591 1HD2 LEU   120     142.930 131.840  66.130  1.00  0.00           H
ATOM   4592 2HD2 LEU   120     144.340 131.380  65.080  1.00  0.00           H
ATOM   4593 3HD2 LEU   120     144.270 132.900  65.770  1.00  0.00           H
ATOM   4594  C   LEU   120     142.640 132.780  61.050  1.00  0.00           C
ATOM   4595  O   LEU   120     142.360 133.930  60.890  1.00  0.00           O
ATOM   4596  N   SER   121     143.860 132.360  60.660  1.00  0.00           N
ATOM   4597  H   SER   121     144.140 131.390  60.700  1.00  0.00           H
ATOM   4598  CA  SER   121     144.800 133.140  59.840  1.00  0.00           C
ATOM   4599  HA  SER   121     144.900 134.110  60.330  1.00  0.00           H
ATOM   4600  CB  SER   121     146.200 132.410  59.820  1.00  0.00           C
ATOM   4601  HB1 SER   121     146.940 133.020  59.310  1.00  0.00           H
ATOM   4602  HB2 SER   121     146.540 132.380  60.860  1.00  0.00           H
ATOM   4603  OG  SER   121     146.200 131.100  59.310  1.00  0.00           O
ATOM   4604  HG  SER   121     145.920 130.590  60.050  1.00  0.00           H
ATOM   4605  C   SER   121     144.310 133.480  58.360  1.00  0.00           C
ATOM   4606  O   SER   121     144.640 134.560  57.800  1.00  0.00           O
ATOM   4607  N   ASN   122     143.410 132.660  57.790  1.00  0.00           N
ATOM   4608  H   ASN   122     143.230 131.760  58.200  1.00  0.00           H
ATOM   4609  CA  ASN   122     142.670 132.960  56.610  1.00  0.00           C
ATOM   4610  HA  ASN   122     143.380 133.190  55.820  1.00  0.00           H
ATOM   4611  CB  ASN   122     141.800 131.760  56.170  1.00  0.00           C
ATOM   4612  HB1 ASN   122     142.360 130.840  56.370  1.00  0.00           H
ATOM   4613  HB2 ASN   122     140.900 131.590  56.750  1.00  0.00           H
ATOM   4614  CG  ASN   122     141.480 131.770  54.650  1.00  0.00           C
ATOM   4615  OD1 ASN   122     142.380 131.560  53.780  1.00  0.00           O
ATOM   4616  ND2 ASN   122     140.190 131.770  54.430  1.00  0.00           N
ATOM   4617 1HD2 ASN   122     139.580 132.060  55.190  1.00  0.00           H
ATOM   4618 2HD2 ASN   122     139.840 131.620  53.500  1.00  0.00           H
ATOM   4619  C   ASN   122     141.660 134.120  56.790  1.00  0.00           C
ATOM   4620  O   ASN   122     141.330 134.840  55.860  1.00  0.00           O
ATOM   4621  N   SER   123     141.210 134.290  58.030  1.00  0.00           N
ATOM   4622  H   SER   123     141.560 133.700  58.770  1.00  0.00           H
ATOM   4623  CA  SER   123     140.310 135.420  58.390  1.00  0.00           C
ATOM   4624  HA  SER   123     139.730 135.700  57.510  1.00  0.00           H
ATOM   4625  CB  SER   123     139.460 134.980  59.560  1.00  0.00           C
ATOM   4626  HB1 SER   123     139.920 134.680  60.500  1.00  0.00           H
ATOM   4627  HB2 SER   123     138.850 135.820  59.880  1.00  0.00           H
ATOM   4628  OG  SER   123     138.600 133.900  59.130  1.00  0.00           O
ATOM   4629  HG  SER   123     139.150 133.140  59.050  1.00  0.00           H
ATOM   4630  C   SER   123     141.140 136.670  58.810  1.00  0.00           C
ATOM   4631  O   SER   123     140.880 137.750  58.410  1.00  0.00           O
ATOM   4632  N   LEU   124     142.200 136.470  59.580  1.00  0.00           N
ATOM   4633  H   LEU   124     142.440 135.580  59.990  1.00  0.00           H
ATOM   4634  CA  LEU   124     143.110 137.590  59.980  1.00  0.00           C
ATOM   4635  HA  LEU   124     142.500 138.370  60.420  1.00  0.00           H
ATOM   4636  CB  LEU   124     144.280 137.090  60.930  1.00  0.00           C
ATOM   4637  HB1 LEU   124     144.810 136.420  60.250  1.00  0.00           H
ATOM   4638  HB2 LEU   124     144.920 137.970  61.030  1.00  0.00           H
ATOM   4639  CG  LEU   124     143.890 136.470  62.330  1.00  0.00           C
ATOM   4640  HG  LEU   124     143.100 135.750  62.100  1.00  0.00           H
ATOM   4641  CD1 LEU   124     145.090 135.900  63.090  1.00  0.00           C
ATOM   4642 1HD1 LEU   124     144.690 135.530  64.030  1.00  0.00           H
ATOM   4643 2HD1 LEU   124     145.530 135.040  62.600  1.00  0.00           H
ATOM   4644 3HD1 LEU   124     145.950 136.550  63.220  1.00  0.00           H
ATOM   4645  CD2 LEU   124     143.150 137.450  63.270  1.00  0.00           C
ATOM   4646 1HD2 LEU   124     142.560 136.890  63.990  1.00  0.00           H
ATOM   4647 2HD2 LEU   124     143.930 138.060  63.740  1.00  0.00           H
ATOM   4648 3HD2 LEU   124     142.610 138.150  62.630  1.00  0.00           H
ATOM   4649  C   LEU   124     143.730 138.440  58.840  1.00  0.00           C
ATOM   4650  O   LEU   124     143.800 139.660  58.910  1.00  0.00           O
ATOM   4651  N   THR   125     144.100 137.740  57.790  1.00  0.00           N
ATOM   4652  H   THR   125     144.060 136.740  57.920  1.00  0.00           H
ATOM   4653  CA  THR   125     144.440 138.240  56.480  1.00  0.00           C
ATOM   4654  HA  THR   125     145.320 138.870  56.580  1.00  0.00           H
ATOM   4655  CB  THR   125     144.850 137.150  55.450  1.00  0.00           C
ATOM   4656  HB  THR   125     144.030 136.460  55.260  1.00  0.00           H
ATOM   4657  OG1 THR   125     145.910 136.430  56.050  1.00  0.00           O
ATOM   4658  HG1 THR   125     145.570 135.930  56.770  1.00  0.00           H
ATOM   4659  CG2 THR   125     145.360 137.840  54.190  1.00  0.00           C
ATOM   4660 1HG2 THR   125     144.470 137.960  53.580  1.00  0.00           H
ATOM   4661 2HG2 THR   125     145.960 138.750  54.280  1.00  0.00           H
ATOM   4662 3HG2 THR   125     145.950 137.070  53.680  1.00  0.00           H
ATOM   4663  C   THR   125     143.310 139.140  55.950  1.00  0.00           C
ATOM   4664  O   THR   125     143.610 140.210  55.550  1.00  0.00           O
ATOM   4665  N   LYS   126     142.050 138.720  56.010  1.00  0.00           N
ATOM   4666  H   LYS   126     141.900 137.740  56.210  1.00  0.00           H
ATOM   4667  CA  LYS   126     140.910 139.570  55.590  1.00  0.00           C
ATOM   4668  HA  LYS   126     141.210 140.010  54.630  1.00  0.00           H
ATOM   4669  CB  LYS   126     139.680 138.700  55.520  1.00  0.00           C
ATOM   4670  HB1 LYS   126     139.760 137.980  56.330  1.00  0.00           H
ATOM   4671  HB2 LYS   126     138.760 139.240  55.720  1.00  0.00           H
ATOM   4672  CG  LYS   126     139.660 137.900  54.210  1.00  0.00           C
ATOM   4673  HG1 LYS   126     139.440 138.580  53.380  1.00  0.00           H
ATOM   4674  HG2 LYS   126     140.660 137.480  54.080  1.00  0.00           H
ATOM   4675  CD  LYS   126     138.580 136.800  54.200  1.00  0.00           C
ATOM   4676  HD1 LYS   126     138.560 136.320  55.190  1.00  0.00           H
ATOM   4677  HD2 LYS   126     137.570 137.200  54.120  1.00  0.00           H
ATOM   4678  CE  LYS   126     138.720 135.830  52.970  1.00  0.00           C
ATOM   4679  HE1 LYS   126     137.720 135.440  52.800  1.00  0.00           H
ATOM   4680  HE2 LYS   126     138.980 136.380  52.060  1.00  0.00           H
ATOM   4681  NZ  LYS   126     139.560 134.640  53.190  1.00  0.00           N
ATOM   4682  HZ1 LYS   126     139.450 133.860  52.560  1.00  0.00           H
ATOM   4683  HZ2 LYS   126     140.530 134.910  53.210  1.00  0.00           H
ATOM   4684  HZ3 LYS   126     139.260 134.280  54.090  1.00  0.00           H
ATOM   4685  C   LYS   126     140.590 140.740  56.480  1.00  0.00           C
ATOM   4686  O   LYS   126     140.430 141.860  55.970  1.00  0.00           O
ATOM   4687  N   ASP   127     140.690 140.550  57.800  1.00  0.00           N
ATOM   4688  H   ASP   127     140.840 139.620  58.180  1.00  0.00           H
ATOM   4689  CA  ASP   127     140.390 141.510  58.840  1.00  0.00           C
ATOM   4690  HA  ASP   127     139.430 141.820  58.440  1.00  0.00           H
ATOM   4691  CB  ASP   127     140.390 140.790  60.240  1.00  0.00           C
ATOM   4692  HB1 ASP   127     139.830 139.860  60.200  1.00  0.00           H
ATOM   4693  HB2 ASP   127     141.420 140.510  60.480  1.00  0.00           H
ATOM   4694  CG  ASP   127     139.610 141.480  61.340  1.00  0.00           C
ATOM   4695  OD1 ASP   127     138.810 142.340  60.960  1.00  0.00           O
ATOM   4696  OD2 ASP   127     139.830 141.230  62.570  1.00  0.00           O
ATOM   4697  C   ASP   127     141.420 142.630  58.890  1.00  0.00           C
ATOM   4698  O   ASP   127     141.010 143.790  58.910  1.00  0.00           O
ATOM   4699  N   SER   128     142.710 142.310  58.630  1.00  0.00           N
ATOM   4700  H   SER   128     142.960 141.330  58.740  1.00  0.00           H
ATOM   4701  CA  SER   128     143.690 143.370  58.470  1.00  0.00           C
ATOM   4702  HA  SER   128     143.560 144.040  59.320  1.00  0.00           H
ATOM   4703  CB  SER   128     145.150 142.850  58.710  1.00  0.00           C
ATOM   4704  HB1 SER   128     145.860 143.610  58.400  1.00  0.00           H
ATOM   4705  HB2 SER   128     145.260 142.510  59.750  1.00  0.00           H
ATOM   4706  OG  SER   128     145.500 141.750  57.930  1.00  0.00           O
ATOM   4707  HG  SER   128     144.940 141.040  58.170  1.00  0.00           H
ATOM   4708  C   SER   128     143.550 144.240  57.200  1.00  0.00           C
ATOM   4709  O   SER   128     143.990 145.390  57.250  1.00  0.00           O
ATOM   4710  N   MET   129     142.900 143.760  56.120  1.00  0.00           N
ATOM   4711  H   MET   129     142.480 142.840  56.180  1.00  0.00           H
ATOM   4712  CA  MET   129     142.490 144.710  55.000  1.00  0.00           C
ATOM   4713  HA  MET   129     143.260 145.410  54.690  1.00  0.00           H
ATOM   4714  CB  MET   129     142.060 143.970  53.750  1.00  0.00           C
ATOM   4715  HB1 MET   129     141.020 143.630  53.730  1.00  0.00           H
ATOM   4716  HB2 MET   129     142.130 144.710  52.950  1.00  0.00           H
ATOM   4717  CG  MET   129     143.050 142.810  53.360  1.00  0.00           C
ATOM   4718  HG1 MET   129     143.990 143.330  53.180  1.00  0.00           H
ATOM   4719  HG2 MET   129     143.230 142.110  54.180  1.00  0.00           H
ATOM   4720  SD  MET   129     142.430 141.910  51.860  1.00  0.00           S
ATOM   4721  CE  MET   129     144.050 141.940  50.990  1.00  0.00           C
ATOM   4722  HE1 MET   129     144.260 142.940  50.610  1.00  0.00           H
ATOM   4723  HE2 MET   129     144.820 141.490  51.620  1.00  0.00           H
ATOM   4724  HE3 MET   129     143.960 141.390  50.050  1.00  0.00           H
ATOM   4725  C   MET   129     141.310 145.580  55.360  1.00  0.00           C
ATOM   4726  O   MET   129     141.130 146.680  54.840  1.00  0.00           O
ATOM   4727  N   ASN   130     140.410 145.070  56.290  1.00  0.00           N
ATOM   4728  H   ASN   130     140.790 144.190  56.610  1.00  0.00           H
ATOM   4729  CA  ASN   130     139.270 145.760  56.780  1.00  0.00           C
ATOM   4730  HA  ASN   130     138.790 146.220  55.920  1.00  0.00           H
ATOM   4731  CB  ASN   130     138.190 144.770  57.490  1.00  0.00           C
ATOM   4732  HB1 ASN   130     138.120 143.810  56.980  1.00  0.00           H
ATOM   4733  HB2 ASN   130     138.610 144.700  58.490  1.00  0.00           H
ATOM   4734  CG  ASN   130     136.730 145.380  57.540  1.00  0.00           C
ATOM   4735  OD1 ASN   130     136.210 145.720  56.500  1.00  0.00           O
ATOM   4736  ND2 ASN   130     136.180 145.580  58.720  1.00  0.00           N
ATOM   4737 1HD2 ASN   130     136.650 145.210  59.540  1.00  0.00           H
ATOM   4738 2HD2 ASN   130     135.250 145.940  58.810  1.00  0.00           H
ATOM   4739  C   ASN   130     139.650 146.920  57.780  1.00  0.00           C
ATOM   4740  O   ASN   130     138.910 147.930  57.910  1.00  0.00           O
ATOM   4741  N   ILE   131     140.670 146.690  58.620  1.00  0.00           N
ATOM   4742  H   ILE   131     141.100 145.780  58.540  1.00  0.00           H
ATOM   4743  CA  ILE   131     141.280 147.680  59.530  1.00  0.00           C
ATOM   4744  HA  ILE   131     140.460 148.190  60.030  1.00  0.00           H
ATOM   4745  CB  ILE   131     142.230 147.040  60.560  1.00  0.00           C
ATOM   4746  HB  ILE   131     142.900 146.410  59.990  1.00  0.00           H
ATOM   4747  CG1 ILE   131     141.380 146.170  61.520  1.00  0.00           C
ATOM   4748 1HG1 ILE   131     140.800 146.740  62.230  1.00  0.00           H
ATOM   4749 2HG1 ILE   131     140.640 145.650  60.910  1.00  0.00           H
ATOM   4750  CG2 ILE   131     143.160 148.030  61.280  1.00  0.00           C
ATOM   4751 1HG2 ILE   131     142.730 148.950  61.660  1.00  0.00           H
ATOM   4752 2HG2 ILE   131     143.590 147.580  62.170  1.00  0.00           H
ATOM   4753 3HG2 ILE   131     143.970 148.440  60.670  1.00  0.00           H
ATOM   4754  CD  ILE   131     142.250 145.060  62.230  1.00  0.00           C
ATOM   4755  HD1 ILE   131     142.500 144.220  61.580  1.00  0.00           H
ATOM   4756  HD2 ILE   131     143.200 145.480  62.570  1.00  0.00           H
ATOM   4757  HD3 ILE   131     141.700 144.660  63.080  1.00  0.00           H
ATOM   4758  C   ILE   131     141.990 148.800  58.720  1.00  0.00           C
ATOM   4759  O   ILE   131     141.660 149.960  58.970  1.00  0.00           O
ATOM   4760  N   LYS   132     142.750 148.450  57.720  1.00  0.00           N
ATOM   4761  H   LYS   132     143.040 147.480  57.750  1.00  0.00           H
ATOM   4762  CA  LYS   132     143.320 149.340  56.700  1.00  0.00           C
ATOM   4763  HA  LYS   132     143.810 150.100  57.300  1.00  0.00           H
ATOM   4764  CB  LYS   132     144.220 148.500  55.720  1.00  0.00           C
ATOM   4765  HB1 LYS   132     143.760 147.570  55.400  1.00  0.00           H
ATOM   4766  HB2 LYS   132     144.380 149.120  54.830  1.00  0.00           H
ATOM   4767  CG  LYS   132     145.620 148.300  56.270  1.00  0.00           C
ATOM   4768  HG1 LYS   132     145.980 149.320  56.460  1.00  0.00           H
ATOM   4769  HG2 LYS   132     145.450 147.680  57.150  1.00  0.00           H
ATOM   4770  CD  LYS   132     146.510 147.480  55.280  1.00  0.00           C
ATOM   4771  HD1 LYS   132     146.070 146.520  55.060  1.00  0.00           H
ATOM   4772  HD2 LYS   132     146.450 147.940  54.300  1.00  0.00           H
ATOM   4773  CE  LYS   132     147.990 147.300  55.790  1.00  0.00           C
ATOM   4774  HE1 LYS   132     148.340 148.300  56.030  1.00  0.00           H
ATOM   4775  HE2 LYS   132     147.930 146.610  56.630  1.00  0.00           H
ATOM   4776  NZ  LYS   132     148.810 146.610  54.800  1.00  0.00           N
ATOM   4777  HZ1 LYS   132     148.930 147.160  53.960  1.00  0.00           H
ATOM   4778  HZ2 LYS   132     149.720 146.350  55.160  1.00  0.00           H
ATOM   4779  HZ3 LYS   132     148.450 145.730  54.460  1.00  0.00           H
ATOM   4780  C   LYS   132     142.250 150.140  55.920  1.00  0.00           C
ATOM   4781  O   LYS   132     142.450 151.340  55.770  1.00  0.00           O
ATOM   4782  N   ALA   133     141.160 149.450  55.520  1.00  0.00           N
ATOM   4783  H   ALA   133     141.010 148.460  55.670  1.00  0.00           H
ATOM   4784  CA  ALA   133     139.960 150.000  55.010  1.00  0.00           C
ATOM   4785  HA  ALA   133     140.300 150.670  54.210  1.00  0.00           H
ATOM   4786  CB  ALA   133     139.000 148.920  54.480  1.00  0.00           C
ATOM   4787  HB1 ALA   133     138.830 148.200  55.280  1.00  0.00           H
ATOM   4788  HB2 ALA   133     138.070 149.270  54.030  1.00  0.00           H
ATOM   4789  HB3 ALA   133     139.580 148.520  53.650  1.00  0.00           H
ATOM   4790  C   ALA   133     139.310 150.950  56.040  1.00  0.00           C
ATOM   4791  O   ALA   133     138.950 152.100  55.780  1.00  0.00           O
ATOM   4792  N   HIS   134     139.220 150.610  57.350  1.00  0.00           N
ATOM   4793  H   HIS   134     139.530 149.690  57.610  1.00  0.00           H
ATOM   4794  CA  HIS   134     138.710 151.500  58.390  1.00  0.00           C
ATOM   4795  HA  HIS   134     137.680 151.810  58.200  1.00  0.00           H
ATOM   4796  CB  HIS   134     138.650 150.720  59.650  1.00  0.00           C
ATOM   4797  HB1 HIS   134     138.260 149.720  59.470  1.00  0.00           H
ATOM   4798  HB2 HIS   134     139.640 150.530  60.080  1.00  0.00           H
ATOM   4799  CG  HIS   134     137.740 151.140  60.830  1.00  0.00           C
ATOM   4800  ND1 HIS   134     138.230 150.910  62.130  1.00  0.00           N
ATOM   4801  CD2 HIS   134     136.510 151.760  60.820  1.00  0.00           C
ATOM   4802  HD2 HIS   134     135.880 152.070  60.000  1.00  0.00           H
ATOM   4803  CE1 HIS   134     137.330 151.600  62.800  1.00  0.00           C
ATOM   4804  HE1 HIS   134     137.300 151.690  63.880  1.00  0.00           H
ATOM   4805  NE2 HIS   134     136.320 152.140  62.080  1.00  0.00           N
ATOM   4806  HE2 HIS   134     135.590 152.710  62.460  1.00  0.00           H
ATOM   4807  C   HIS   134     139.550 152.750  58.550  1.00  0.00           C
ATOM   4808  O   HIS   134     139.030 153.900  58.600  1.00  0.00           O
ATOM   4809  N   ILE   135     140.850 152.620  58.600  1.00  0.00           N
ATOM   4810  H   ILE   135     141.230 151.680  58.610  1.00  0.00           H
ATOM   4811  CA  ILE   135     141.920 153.650  58.530  1.00  0.00           C
ATOM   4812  HA  ILE   135     141.840 154.240  59.440  1.00  0.00           H
ATOM   4813  CB  ILE   135     143.320 152.940  58.690  1.00  0.00           C
ATOM   4814  HB  ILE   135     143.430 152.280  57.830  1.00  0.00           H
ATOM   4815  CG1 ILE   135     143.630 152.290  60.070  1.00  0.00           C
ATOM   4816 1HG1 ILE   135     143.870 153.110  60.750  1.00  0.00           H
ATOM   4817 2HG1 ILE   135     142.730 151.740  60.340  1.00  0.00           H
ATOM   4818  CG2 ILE   135     144.460 153.850  58.360  1.00  0.00           C
ATOM   4819 1HG2 ILE   135     145.490 153.540  58.540  1.00  0.00           H
ATOM   4820 2HG2 ILE   135     144.460 154.200  57.330  1.00  0.00           H
ATOM   4821 3HG2 ILE   135     144.270 154.740  58.970  1.00  0.00           H
ATOM   4822  CD  ILE   135     144.850 151.370  60.030  1.00  0.00           C
ATOM   4823  HD1 ILE   135     144.660 150.710  59.180  1.00  0.00           H
ATOM   4824  HD2 ILE   135     145.710 152.030  60.000  1.00  0.00           H
ATOM   4825  HD3 ILE   135     144.990 150.790  60.940  1.00  0.00           H
ATOM   4826  C   ILE   135     141.680 154.640  57.370  1.00  0.00           C
ATOM   4827  O   ILE   135     141.690 155.840  57.580  1.00  0.00           O
ATOM   4828  N   HIS   136     141.450 154.100  56.140  1.00  0.00           N
ATOM   4829  H   HIS   136     141.540 153.100  56.080  1.00  0.00           H
ATOM   4830  CA  HIS   136     141.200 154.880  54.950  1.00  0.00           C
ATOM   4831  HA  HIS   136     141.940 155.670  55.070  1.00  0.00           H
ATOM   4832  CB  HIS   136     141.480 154.020  53.670  1.00  0.00           C
ATOM   4833  HB1 HIS   136     142.490 153.650  53.520  1.00  0.00           H
ATOM   4834  HB2 HIS   136     140.980 153.070  53.850  1.00  0.00           H
ATOM   4835  CG  HIS   136     141.130 154.690  52.350  1.00  0.00           C
ATOM   4836  ND1 HIS   136     141.830 155.760  51.760  1.00  0.00           N
ATOM   4837  CD2 HIS   136     140.110 154.340  51.480  1.00  0.00           C
ATOM   4838  HD2 HIS   136     139.370 153.590  51.690  1.00  0.00           H
ATOM   4839  CE1 HIS   136     141.280 155.930  50.600  1.00  0.00           C
ATOM   4840  HE1 HIS   136     141.550 156.730  49.930  1.00  0.00           H
ATOM   4841  NE2 HIS   136     140.250 155.180  50.390  1.00  0.00           N
ATOM   4842  HE2 HIS   136     139.690 155.060  49.550  1.00  0.00           H
ATOM   4843  C   HIS   136     139.870 155.570  54.990  1.00  0.00           C
ATOM   4844  O   HIS   136     139.810 156.760  54.690  1.00  0.00           O
ATOM   4845  N   MET   137     138.830 154.910  55.530  1.00  0.00           N
ATOM   4846  H   MET   137     138.950 154.010  55.970  1.00  0.00           H
ATOM   4847  CA  MET   137     137.520 155.530  55.810  1.00  0.00           C
ATOM   4848  HA  MET   137     137.120 155.890  54.860  1.00  0.00           H
ATOM   4849  CB  MET   137     136.520 154.590  56.370  1.00  0.00           C
ATOM   4850  HB1 MET   137     137.030 154.040  57.160  1.00  0.00           H
ATOM   4851  HB2 MET   137     135.750 155.110  56.940  1.00  0.00           H
ATOM   4852  CG  MET   137     135.950 153.560  55.350  1.00  0.00           C
ATOM   4853  HG1 MET   137     135.510 154.100  54.520  1.00  0.00           H
ATOM   4854  HG2 MET   137     136.720 152.920  54.930  1.00  0.00           H
ATOM   4855  SD  MET   137     134.880 152.470  56.300  1.00  0.00           S
ATOM   4856  CE  MET   137     134.920 150.850  55.350  1.00  0.00           C
ATOM   4857  HE1 MET   137     135.810 150.240  55.470  1.00  0.00           H
ATOM   4858  HE2 MET   137     134.100 150.260  55.750  1.00  0.00           H
ATOM   4859  HE3 MET   137     134.750 151.000  54.280  1.00  0.00           H
ATOM   4860  C   MET   137     137.540 156.780  56.680  1.00  0.00           C
ATOM   4861  O   MET   137     137.100 157.900  56.380  1.00  0.00           O
ATOM   4862  N   LEU   138     138.270 156.640  57.820  1.00  0.00           N
ATOM   4863  H   LEU   138     138.810 155.830  58.110  1.00  0.00           H
ATOM   4864  CA  LEU   138     138.400 157.770  58.700  1.00  0.00           C
ATOM   4865  HA  LEU   138     137.430 158.240  58.840  1.00  0.00           H
ATOM   4866  CB  LEU   138     138.900 157.370  60.070  1.00  0.00           C
ATOM   4867  HB1 LEU   138     139.780 156.780  59.830  1.00  0.00           H
ATOM   4868  HB2 LEU   138     139.250 158.300  60.530  1.00  0.00           H
ATOM   4869  CG  LEU   138     137.990 156.690  61.110  1.00  0.00           C
ATOM   4870  HG  LEU   138     137.560 155.790  60.670  1.00  0.00           H
ATOM   4871  CD1 LEU   138     138.820 156.140  62.250  1.00  0.00           C
ATOM   4872 1HD1 LEU   138     138.300 155.760  63.130  1.00  0.00           H
ATOM   4873 2HD1 LEU   138     139.600 155.450  61.940  1.00  0.00           H
ATOM   4874 3HD1 LEU   138     139.340 156.990  62.670  1.00  0.00           H
ATOM   4875  CD2 LEU   138     136.980 157.750  61.680  1.00  0.00           C
ATOM   4876 1HD2 LEU   138     136.250 157.260  62.330  1.00  0.00           H
ATOM   4877 2HD2 LEU   138     137.550 158.500  62.230  1.00  0.00           H
ATOM   4878 3HD2 LEU   138     136.350 158.170  60.900  1.00  0.00           H
ATOM   4879  C   LEU   138     139.320 158.880  58.040  1.00  0.00           C
ATOM   4880  O   LEU   138     139.020 160.070  58.220  1.00  0.00           O
ATOM   4881  N   LEU   139     140.350 158.550  57.180  1.00  0.00           N
ATOM   4882  H   LEU   139     140.580 157.570  57.100  1.00  0.00           H
ATOM   4883  CA  LEU   139     141.170 159.580  56.530  1.00  0.00           C
ATOM   4884  HA  LEU   139     141.440 160.300  57.300  1.00  0.00           H
ATOM   4885  CB  LEU   139     142.450 159.090  55.810  1.00  0.00           C
ATOM   4886  HB1 LEU   139     142.250 158.040  55.580  1.00  0.00           H
ATOM   4887  HB2 LEU   139     142.720 159.660  54.930  1.00  0.00           H
ATOM   4888  CG  LEU   139     143.710 158.970  56.650  1.00  0.00           C
ATOM   4889  HG  LEU   139     143.450 158.520  57.610  1.00  0.00           H
ATOM   4890  CD1 LEU   139     144.820 158.110  56.020  1.00  0.00           C
ATOM   4891 1HD1 LEU   139     145.500 158.600  55.320  1.00  0.00           H
ATOM   4892 2HD1 LEU   139     145.390 157.800  56.890  1.00  0.00           H
ATOM   4893 3HD1 LEU   139     144.510 157.130  55.640  1.00  0.00           H
ATOM   4894  CD2 LEU   139     144.200 160.430  56.930  1.00  0.00           C
ATOM   4895 1HD2 LEU   139     144.920 160.720  56.160  1.00  0.00           H
ATOM   4896 2HD2 LEU   139     143.410 161.170  57.050  1.00  0.00           H
ATOM   4897 3HD2 LEU   139     144.760 160.290  57.850  1.00  0.00           H
ATOM   4898  C   LEU   139     140.290 160.390  55.560  1.00  0.00           C
ATOM   4899  O   LEU   139     140.420 161.590  55.460  1.00  0.00           O
ATOM   4900  N   GLU   140     139.380 159.680  54.860  1.00  0.00           N
ATOM   4901  H   GLU   140     139.290 158.670  54.890  1.00  0.00           H
ATOM   4902  CA  GLU   140     138.460 160.250  53.870  1.00  0.00           C
ATOM   4903  HA  GLU   140     138.900 161.070  53.310  1.00  0.00           H
ATOM   4904  CB  GLU   140     137.960 159.090  52.930  1.00  0.00           C
ATOM   4905  HB1 GLU   140     137.580 158.330  53.610  1.00  0.00           H
ATOM   4906  HB2 GLU   140     137.050 159.410  52.440  1.00  0.00           H
ATOM   4907  CG  GLU   140     139.030 158.410  52.020  1.00  0.00           C
ATOM   4908  HG1 GLU   140     139.870 157.980  52.570  1.00  0.00           H
ATOM   4909  HG2 GLU   140     138.500 157.580  51.570  1.00  0.00           H
ATOM   4910  CD  GLU   140     139.570 159.510  50.990  1.00  0.00           C
ATOM   4911  OE1 GLU   140     140.690 159.940  51.160  1.00  0.00           O
ATOM   4912  OE2 GLU   140     138.790 160.070  50.200  1.00  0.00           O
ATOM   4913  C   GLU   140     137.210 160.830  54.660  1.00  0.00           C
ATOM   4914  O   GLU   140     136.350 161.360  53.940  1.00  0.00           O
ATOM   4915  N   GLY   141     137.100 160.870  55.970  1.00  0.00           N
ATOM   4916  H   GLY   141     137.860 160.420  56.470  1.00  0.00           H
ATOM   4917  CA  GLY   141     136.060 161.550  56.810  1.00  0.00           C
ATOM   4918  HA1 GLY   141     135.210 161.730  56.160  1.00  0.00           H
ATOM   4919  HA2 GLY   141     135.680 160.820  57.520  1.00  0.00           H
ATOM   4920  C   GLY   141     136.440 162.760  57.570  1.00  0.00           C
ATOM   4921  O   GLY   141     135.600 163.600  57.820  1.00  0.00           O
ATOM   4922  N   LEU   142     137.710 162.950  57.820  1.00  0.00           N
ATOM   4923  H   LEU   142     138.360 162.240  57.540  1.00  0.00           H
ATOM   4924  CA  LEU   142     138.380 164.080  58.440  1.00  0.00           C
ATOM   4925  HA  LEU   142     138.050 164.170  59.480  1.00  0.00           H
ATOM   4926  CB  LEU   142     139.940 163.810  58.490  1.00  0.00           C
ATOM   4927  HB1 LEU   142     140.030 162.790  58.850  1.00  0.00           H
ATOM   4928  HB2 LEU   142     140.240 163.720  57.450  1.00  0.00           H
ATOM   4929  CG  LEU   142     140.840 164.830  59.290  1.00  0.00           C
ATOM   4930  HG  LEU   142     140.590 165.830  58.940  1.00  0.00           H
ATOM   4931  CD1 LEU   142     140.530 164.740  60.860  1.00  0.00           C
ATOM   4932 1HD1 LEU   142     141.080 165.550  61.350  1.00  0.00           H
ATOM   4933 2HD1 LEU   142     139.530 165.100  61.080  1.00  0.00           H
ATOM   4934 3HD1 LEU   142     140.960 163.880  61.390  1.00  0.00           H
ATOM   4935  CD2 LEU   142     142.290 164.510  59.010  1.00  0.00           C
ATOM   4936 1HD2 LEU   142     142.460 163.540  59.460  1.00  0.00           H
ATOM   4937 2HD2 LEU   142     142.550 164.450  57.950  1.00  0.00           H
ATOM   4938 3HD2 LEU   142     142.970 165.240  59.450  1.00  0.00           H
ATOM   4939  C   LEU   142     138.170 165.410  57.830  1.00  0.00           C
ATOM   4940  O   LEU   142     137.910 166.390  58.530  1.00  0.00           O
ATOM   4941  N   ARG   143     138.230 165.480  56.500  1.00  0.00           N
ATOM   4942  H   ARG   143     138.270 164.640  55.940  1.00  0.00           H
ATOM   4943  CA  ARG   143     138.280 166.750  55.750  1.00  0.00           C
ATOM   4944  HA  ARG   143     139.180 167.210  56.150  1.00  0.00           H
ATOM   4945  CB  ARG   143     138.570 166.330  54.220  1.00  0.00           C
ATOM   4946  HB1 ARG   143     137.760 165.730  53.800  1.00  0.00           H
ATOM   4947  HB2 ARG   143     138.450 167.260  53.650  1.00  0.00           H
ATOM   4948  CG  ARG   143     139.900 165.590  54.030  1.00  0.00           C
ATOM   4949  HG1 ARG   143     140.670 166.200  54.510  1.00  0.00           H
ATOM   4950  HG2 ARG   143     139.880 164.630  54.550  1.00  0.00           H
ATOM   4951  CD  ARG   143     140.310 165.390  52.540  1.00  0.00           C
ATOM   4952  HD1 ARG   143     140.160 166.380  52.110  1.00  0.00           H
ATOM   4953  HD2 ARG   143     141.310 164.980  52.410  1.00  0.00           H
ATOM   4954  NE  ARG   143     139.330 164.450  51.860  1.00  0.00           N
ATOM   4955  HE  ARG   143     138.420 164.830  51.680  1.00  0.00           H
ATOM   4956  CZ  ARG   143     139.510 163.200  51.430  1.00  0.00           C
ATOM   4957  NH1 ARG   143     140.660 162.560  51.630  1.00  0.00           N
ATOM   4958 1HH1 ARG   143     141.460 162.970  52.100  1.00  0.00           H
ATOM   4959 2HH1 ARG   143     140.790 161.560  51.540  1.00  0.00           H
ATOM   4960  NH2 ARG   143     138.540 162.580  50.880  1.00  0.00           N
ATOM   4961 1HH2 ARG   143     137.550 162.790  50.960  1.00  0.00           H
ATOM   4962 2HH2 ARG   143     138.610 161.610  50.620  1.00  0.00           H
ATOM   4963  C   ARG   143     137.010 167.600  55.840  1.00  0.00           C
ATOM   4964  O   ARG   143     137.130 168.840  55.850  1.00  0.00           O
ATOM   4965  N   GLU   144     135.860 166.950  55.990  1.00  0.00           N
ATOM   4966  H   GLU   144     136.020 165.960  55.840  1.00  0.00           H
ATOM   4967  CA  GLU   144     134.590 167.510  56.140  1.00  0.00           C
ATOM   4968  HA  GLU   144     134.510 168.120  55.240  1.00  0.00           H
ATOM   4969  CB  GLU   144     133.560 166.460  56.120  1.00  0.00           C
ATOM   4970  HB1 GLU   144     133.760 165.660  55.410  1.00  0.00           H
ATOM   4971  HB2 GLU   144     133.570 165.880  57.040  1.00  0.00           H
ATOM   4972  CG  GLU   144     132.090 167.000  55.960  1.00  0.00           C
ATOM   4973  HG1 GLU   144     131.410 166.250  56.360  1.00  0.00           H
ATOM   4974  HG2 GLU   144     131.910 167.860  56.610  1.00  0.00           H
ATOM   4975  CD  GLU   144     131.640 167.130  54.530  1.00  0.00           C
ATOM   4976  OE1 GLU   144     130.470 167.430  54.260  1.00  0.00           O
ATOM   4977  OE2 GLU   144     132.560 167.250  53.690  1.00  0.00           O
ATOM   4978  C   GLU   144     134.390 168.370  57.420  1.00  0.00           C
ATOM   4979  O   GLU   144     133.970 169.520  57.390  1.00  0.00           O
ATOM   4980  N   LEU   145     134.750 167.860  58.610  1.00  0.00           N
ATOM   4981  H   LEU   145     135.170 166.940  58.530  1.00  0.00           H
ATOM   4982  CA  LEU   145     134.530 168.480  59.950  1.00  0.00           C
ATOM   4983  HA  LEU   145     133.480 168.730  60.130  1.00  0.00           H
ATOM   4984  CB  LEU   145     135.140 167.560  61.030  1.00  0.00           C
ATOM   4985  HB1 LEU   145     136.220 167.630  60.920  1.00  0.00           H
ATOM   4986  HB2 LEU   145     134.950 167.950  62.030  1.00  0.00           H
ATOM   4987  CG  LEU   145     134.710 166.110  60.980  1.00  0.00           C
ATOM   4988  HG  LEU   145     135.050 165.600  60.080  1.00  0.00           H
ATOM   4989  CD1 LEU   145     135.440 165.260  62.080  1.00  0.00           C
ATOM   4990 1HD1 LEU   145     135.150 164.210  62.120  1.00  0.00           H
ATOM   4991 2HD1 LEU   145     136.500 165.330  61.820  1.00  0.00           H
ATOM   4992 3HD1 LEU   145     135.370 165.690  63.080  1.00  0.00           H
ATOM   4993  CD2 LEU   145     133.190 166.040  61.220  1.00  0.00           C
ATOM   4994 1HD2 LEU   145     132.870 165.000  61.210  1.00  0.00           H
ATOM   4995 2HD2 LEU   145     132.880 166.430  62.190  1.00  0.00           H
ATOM   4996 3HD2 LEU   145     132.630 166.670  60.530  1.00  0.00           H
ATOM   4997  C   LEU   145     135.440 169.800  60.130  1.00  0.00           C
ATOM   4998  O   LEU   145     135.090 170.760  60.780  1.00  0.00           O
ATOM   4999  N   GLN   146     136.600 169.770  59.460  1.00  0.00           N
ATOM   5000  H   GLN   146     136.830 168.860  59.110  1.00  0.00           H
ATOM   5001  CA  GLN   146     137.540 170.950  59.330  1.00  0.00           C
ATOM   5002  HA  GLN   146     137.580 171.350  60.340  1.00  0.00           H
ATOM   5003  CB  GLN   146     138.880 170.410  58.780  1.00  0.00           C
ATOM   5004  HB1 GLN   146     138.680 169.930  57.820  1.00  0.00           H
ATOM   5005  HB2 GLN   146     139.530 171.240  58.510  1.00  0.00           H
ATOM   5006  CG  GLN   146     139.650 169.390  59.710  1.00  0.00           C
ATOM   5007  HG1 GLN   146     140.140 169.940  60.510  1.00  0.00           H
ATOM   5008  HG2 GLN   146     138.970 168.660  60.140  1.00  0.00           H
ATOM   5009  CD  GLN   146     140.750 168.570  58.990  1.00  0.00           C
ATOM   5010  OE1 GLN   146     141.610 167.940  59.590  1.00  0.00           O
ATOM   5011  NE2 GLN   146     140.870 168.610  57.690  1.00  0.00           N
ATOM   5012 1HE2 GLN   146     140.250 169.110  57.070  1.00  0.00           H
ATOM   5013 2HE2 GLN   146     141.620 168.060  57.300  1.00  0.00           H
ATOM   5014  C   GLN   146     136.900 172.080  58.460  1.00  0.00           C
ATOM   5015  O   GLN   146     137.430 173.190  58.500  1.00  0.00           O
ATOM   5016  N   GLY   147     135.720 171.850  57.820  1.00  0.00           N
ATOM   5017  H   GLY   147     135.320 170.930  57.810  1.00  0.00           H
ATOM   5018  CA  GLY   147     135.020 172.950  57.110  1.00  0.00           C
ATOM   5019  HA1 GLY   147     135.720 173.770  56.950  1.00  0.00           H
ATOM   5020  HA2 GLY   147     134.780 172.690  56.080  1.00  0.00           H
ATOM   5021  C   GLY   147     133.700 173.330  57.770  1.00  0.00           C
ATOM   5022  O   GLY   147     132.890 174.020  57.130  1.00  0.00           O
ATOM   5023  N   LEU   148     133.420 172.980  59.020  1.00  0.00           N
ATOM   5024  H   LEU   148     134.200 172.680  59.590  1.00  0.00           H
ATOM   5025  CA  LEU   148     132.190 173.070  59.750  1.00  0.00           C
ATOM   5026  HA  LEU   148     131.370 173.590  59.260  1.00  0.00           H
ATOM   5027  CB  LEU   148     131.680 171.710  60.050  1.00  0.00           C
ATOM   5028  HB1 LEU   148     132.490 171.190  60.560  1.00  0.00           H
ATOM   5029  HB2 LEU   148     130.820 171.830  60.700  1.00  0.00           H
ATOM   5030  CG  LEU   148     131.030 170.980  58.890  1.00  0.00           C
ATOM   5031  HG  LEU   148     131.760 170.940  58.080  1.00  0.00           H
ATOM   5032  CD1 LEU   148     130.670 169.550  59.280  1.00  0.00           C
ATOM   5033 1HD1 LEU   148     131.590 168.960  59.400  1.00  0.00           H
ATOM   5034 2HD1 LEU   148     130.140 169.590  60.230  1.00  0.00           H
ATOM   5035 3HD1 LEU   148     129.990 169.060  58.590  1.00  0.00           H
ATOM   5036  CD2 LEU   148     129.760 171.560  58.190  1.00  0.00           C
ATOM   5037 1HD2 LEU   148     128.840 171.560  58.790  1.00  0.00           H
ATOM   5038 2HD2 LEU   148     129.910 172.600  57.880  1.00  0.00           H
ATOM   5039 3HD2 LEU   148     129.570 170.930  57.320  1.00  0.00           H
ATOM   5040  C   LEU   148     132.560 173.930  60.960  1.00  0.00           C
ATOM   5041  O   LEU   148     132.500 173.390  62.030  1.00  0.00           O
ATOM   5042  N   GLN   149     132.830 175.240  60.840  1.00  0.00           N
ATOM   5043  H   GLN   149     132.510 175.650  59.970  1.00  0.00           H
ATOM   5044  CA  GLN   149     133.010 176.210  61.820  1.00  0.00           C
ATOM   5045  HA  GLN   149     133.040 175.750  62.810  1.00  0.00           H
ATOM   5046  CB  GLN   149     134.440 176.950  61.630  1.00  0.00           C
ATOM   5047  HB1 GLN   149     134.380 177.400  60.640  1.00  0.00           H
ATOM   5048  HB2 GLN   149     134.500 177.850  62.230  1.00  0.00           H
ATOM   5049  CG  GLN   149     135.730 176.200  61.940  1.00  0.00           C
ATOM   5050  HG1 GLN   149     136.550 176.890  62.110  1.00  0.00           H
ATOM   5051  HG2 GLN   149     135.570 175.620  62.850  1.00  0.00           H
ATOM   5052  CD  GLN   149     136.170 175.320  60.730  1.00  0.00           C
ATOM   5053  OE1 GLN   149     136.040 175.730  59.560  1.00  0.00           O
ATOM   5054  NE2 GLN   149     136.610 174.090  61.050  1.00  0.00           N
ATOM   5055 1HE2 GLN   149     136.550 173.750  62.000  1.00  0.00           H
ATOM   5056 2HE2 GLN   149     137.090 173.660  60.270  1.00  0.00           H
ATOM   5057  C   GLN   149     131.770 177.140  61.910  1.00  0.00           C
ATOM   5058  O   GLN   149     131.790 177.980  62.780  1.00  0.00           O
ATOM   5059  N   ASN   150     130.740 176.920  61.180  1.00  0.00           N
ATOM   5060  H   ASN   150     130.700 176.100  60.580  1.00  0.00           H
[truncated: 2,061,280 more chars]
